# Supplementary material for: NEIL1 and NEIL2 DNA glycosylases protect neural crest development against mitochondrial oxidative stress
Source: eLife. 2019 Sep 30;8:e49044. doi: 10.7554/eLife.49044 (PMC6768664; doi:10.7554/eLife.49044)
Supplement: Supplementary file 1. [file elife-49044-supp1.xlsx]

## Sheet: neil2 MO Xenopus laevis
Differentially expressed genes in Neil2 MO vs. control MO stage 23 Xenopus laevis embryos, top hits with more than 2-fold deregulation are highlighted in bold
Gene Symbol (JGI)	Chromosome (Xenla9.2)	Start (Xenla9.2)	End (Xenla9.2)	Strand (Xenla9.2)	log2 Fold Change	BH-adjusted P-value
LOC100490490.L	chr8L	97160970	97165505	+	6.04208	3.84646e-20
Xelaev18026004m	chr4S	115155100	115155650	+	5.54005	0.000394497
Xetrov90006396m.S	chr1S	38786585	38792769	+	4.62627	1.25485e-29
Xelaev18036603m	chr7S	205856	207036	+	3.93365	0.0122634
Xelaev18036602m	chr7S	203355	205273	+	3.80032	0.000433936
Xelaev18035570m	chr7L	82313160	82314882	-	3.63628	0.00888043
Xelaev18003995m	Scaffold65	820964	823902	+	3.51248	0.0378069
Xelaev18037385m	chr7S	51530417	51532805	+	3.13972	0.0107126
kcnk16.L	chr5L	21539251	21546932	+	3.02934	2.30064e-08
Xelaev18042121m	chr8S	57239338	57240535	+	2.94108	0.0114178
eda2r.L	Scaffold37	479782	498386	-	2.80294	0.0242857
Xetrov90018471m.L	chr7L	67654796	67655391	-	2.79227	0.0189125
Xelaev18040896m	chr8L	118667888	118670551	+	2.77778	0.00209619
Xelaev18023534m	chr4L	107396110	107397568	+	2.72284	0.01409
Xelaev18003678m	Scaffold54	444132	453917	-	2.70789	0.00771213
lif.S	chr1S	117979942	117985552	+	2.66336	0.00272942
ckap2.S	chr2S	132913647	132925739	-	2.5043	0.0107126
Xelaev18003992m	Scaffold65	810108	815925	-	2.48642	0.011494
il17b.S	chr3S	104626144	104645248	-	2.39885	0.0107126
Xelaev18026400m	chr5L	23135951	23136613	+	2.37161	0.0774201
cdca8.S	chr2S	68920281	68939721	-	2.36611	1.00364e-17
c4orf47.L	chr1L	37383783	37393267	-	2.1941	5.74437e-10
Xelaev18003251m	Scaffold44	167939	169810	-	2.18903	0.0844706
riok3.S	chr6S	86450446	86469798	+	2.17507	1.3717e-10
cpa1.S	chr3S	63666124	63683189	-	2.13739	0.0844741
npr1.L	chr8L	118096950	118129763	+	2.10354	0.00741551
Xelaev18040897m	chr8L	118671702	118684782	+	2.1024	0.0141516
pidd1.L	chr4L	21555936	21580237	+	2.08424	0.0156943
Xelaev18020076m	chr3S	18200832	18202355	+	2.08111	4.64908e-07
nsun7.S	chr1S	25526465	25552788	+	2.04724	0.0177722
march8.S	chr7S	27707297	27860825	-	2.03302	0.000111014
mfap3l.S	chr1S	38766877	38786544	+	2.02261	2.6813e-05
fgd3.S	Scaffold32	320908	390311	+	1.98752	0.00779425
ccng1.S	chr3S	18192315	18205206	+	1.96346	1.30004e-12
LOC100487575.L	chr8L	55232526	55242356	+	1.95689	0.00629135
phospho1.S	chr9_10S	3955964	3962779	-	1.95	0.00209619
arsa.1.L	chr5L	75867000	75886810	+	1.84006	0.00412952
umodl1.L	chr2L	8957444	8983259	-	1.83789	0.0588966
Xelaev18044512m	chr9_10L	52718796	52738055	+	1.83633	9.4772e-05
ulk1.L	chr1L	156996890	157052346	-	1.76035	0.000585802
trrap.S	chr9_10S	89119384	89247999	-	1.74572	5.1008e-16
LOC100487575.S	chr8S	81194063	81208342	+	1.70488	0.000215975
LOC101731603.S	chr9_10S	101929585	101962132	-	1.70264	0.0043133
LOC733539.L	Scaffold41	1146571	1147571	-	1.68667	0.00438608
tinf2.L	Scaffold97	141583	150453	-	1.66414	1.03539e-06
Xelaev18026396m	chr5L	23100735	23120731	+	1.65939	0.000988229
LOC100490284-like.S	chr2S	158722249	158726448	+	1.64657	0.000225805
hsd3b1.L	chr2L	1491427	1494505	-	1.61806	0.0177333
ankle1.L	chr1L	100359748	100371070	-	1.59598	9.70351e-07
rnf169.L	chr2L	180724822	180734014	-	1.59144	1.05861e-06
dner.L	chr5L	127748329	127868471	-	1.58672	0.0397805
gtf3a.L	chr2L	159062042	159073064	-	1.58044	1.33752e-08
hsp90aa1.1.L	chr8L	73845971	73857134	-	1.56462	3.34914e-05
polk.L	chr1L	187576154	187642188	+	1.52581	8.30362e-05
trrap.L	chr9_10L	99261325	99386370	-	1.51037	3.61154e-11
Xelaev18002589m	Scaffold32	1596263	1597141	-	1.48744	0.0409784
gpt2.L	chr6L	153400779	153421150	-	1.48387	3.11663e-06
loc779521.L	chr9_10L	41945575	41952977	+	1.47357	0.0038746
man2a2.S	chr3S	45031447	45069998	-	1.45553	0.00945538
plk2.S	Scaffold33	954753	962445	-	1.42285	0.00195742
ubp1.S	chr9_10S	2099258	2109585	-	1.41533	6.8537e-05
LOC100124841.S	chr4S	845139	860661	+	1.39855	7.40818e-07
LOC101735269.S	chr6S	127377914	127390810	+	1.3945	0.00581182
vegt.L	chr1L	152585768	152598854	-	1.37404	1.30281e-05
aen.L	chr3L	100496441	100505014	-	1.37314	0.000553737
lekr1.L	chr5L	113077802	113155700	-	1.37203	0.0124195
sdad1.S	chr1S	70214288	70254469	+	1.35251	6.66726e-09
taf4b.S	chr6S	87289603	87330120	+	1.34745	0.000155404
Xelaev18008626m	chr1L	219244250	219245623	+	1.32339	0.000279757
map3k9.L	chr8L	84297597	84345654	+	1.31145	3.55038e-05
ccng1.L	chr3L	17453536	17464684	-	1.30672	0.000225805
tp53inp1.L	chr6L	131986859	132003241	-	1.30323	0.00369009
LOC100488074.S	Scaffold20	6858	7358	-	1.30114	0.0164519
tk2.S	chr4S	38683726	38703699	-	1.29718	5.23854e-06
cul5.S	chr2S	143791813	143847248	+	1.28691	0.0849778
rsph14.L	chr1L	152016652	152121637	-	1.27452	0.0331495
ttll10.L	chr7L	81432583	81464737	-	1.26372	0.000967315
Xelaev18002669m	Scaffold3342	100	1051	-	1.26066	0.0701077
tp53.L	chr3L	144023982	144032551	+	1.25542	0.00212147
rfc3.L	chr2L	155899600	155910120	-	1.25284	0.00106742
med28.L	Scaffold147	90353	95024	+	1.24223	5.91384e-05
lrrc73.L	chr5L	22920479	22928733	-	1.2377	0.00224373
dtx1.L	chr1L	144055142	144081240	+	1.216	0.0555223
abcc5.S	chr5S	82269661	82318349	+	1.21332	0.0416214
tekt2.L	chr2L	78977236	78994884	-	1.21293	0.000186537
hist1h2bj.S	Scaffold20	7664	8100	+	1.21162	0.0551886
tmem45b.S	chr7S	48055893	48075956	+	1.20919	0.0851465
tp53inp1.S	chr6S	108342436	108353064	-	1.2032	0.0122835
ep300.S	chr4S	88494948	88549469	-	1.20274	1.59713e-05
Xelaev18028574m	chr5S	7233993	7255556	+	1.2	0.00313359
tp53.S	Scaffold20	8061203	8067262	+	1.19339	0.00259804
agpat1.S	chr8S	78668593	78703119	+	1.17606	0.00328975
ccdc96.L	chr1L	17312149	17313457	+	1.17323	0.0393235
mdm2.S	chr3S	87107185	87127151	+	1.17275	0.000178083
fam83a.S	chr6S	117099157	117123565	+	1.17252	0.00123429
LOC100498193-like.L	chr5L	124302691	124413128	-	1.16324	0.011494
mdm2.L	chr3L	51382457	51398408	-	1.14773	0.00068454
riok3.L	chr6L	108922588	108931686	+	1.14502	0.00106742
dcp1b.L	Scaffold39	1560699	1605233	+	1.11879	0.000966944
ttll1.S	chr3S	1683761	1692350	-	1.115	0.0321466
plk2.L	chr1L	194357577	194365506	+	1.11266	0.000355827
LOC101731882-like.L	chr7L	75350831	75370604	-	1.10131	0.0907194
p4ha2.S	chr3S	108489890	108522148	-	1.10123	0.0616407
Xelaev18024674m	chr4S	23217400	23218588	+	1.09633	0.0124107
phlda2.L	chr7L	106336323	106352105	+	1.09624	0.00446937
atic.S	chr9_10S	67430196	67447742	-	1.09616	0.000466652
cfap52.S	chr9_10S	38150509	38159247	-	1.09163	0.0242857
Xetrov90030838m.S	chr7S	212557	217011	+	1.08807	0.0555223
Xelaev18016641m	chr3L	2115444	2129032	-	1.08484	0.0599063
rpn2.S	chr9_10S	27939673	27960082	-	1.07557	0.00058163
dcun1d3.L	chr9_10L	101504739	101516155	+	1.07148	0.00802287
lrrc73.S	chr5S	7009680	7018903	+	1.06626	0.00992484
LOC101734390.S	chr2S	156774087	156788241	+	1.06204	0.0277915
cnot6l.S	chr1S	70835388	70890753	-	1.05416	0.00126915
loc645177.L	chr3L	1596179	1616875	+	1.05405	0.0147779
klhdc8a.S	chr2S	58437264	58452936	-	1.04188	0.0997585
gmpr2.S	chr1S	114547260	114564460	-	1.04012	0.016934
prr5l.S	chr4S	15384971	15417600	+	1.03551	0.0400994
prkd1.S	chr8S	699440	743114	+	1.0271	4.70101e-06
tcp1.S	chr5S	35269340	35284618	+	1.01998	0.0272201
Xelaev18034146m	chr6S	128174598	128218503	-	1.01636	0.00945538
cfap45.S	chr8S	95220653	95239511	+	1.01498	0.000585802
ep400.L	chr1L	156753417	156828920	-	1.01372	0.00830564
vwa3b.L	chr2L	111881498	111950271	+	0.998019	0.0149504
txndc12.S	chr4S	70345079	70356494	-	0.996684	0.00058163
Xelaev18038274m	chr8L	2857164	2859286	-	0.996533	0.0332301
robo4.L	chr7L	68866478	68978815	+	0.991318	0.0242857
LOC100488066.L	chr8L	55498556	55527551	-	0.990942	0.0191745
Xelaev18043400m	chr9_10L	8459076	8465422	-	0.984934	0.00774732
rfx1.L	chr3L	133784100	133816457	+	0.984548	5.78967e-05
elovl2.L	chr6L	89128356	89168461	-	0.983916	0.01409
cnot4.S	chr3S	3805625	3856688	+	0.979659	7.09059e-05
rnf168.L	chr5L	128468847	128485793	+	0.96918	0.0116318
mapk15.L	chr6L	154882175	154898987	-	0.964641	0.0126928
Xelaev18044099m	chr9_10L	37688026	37698039	+	0.961938	0.0693331
aldh16a1.L	chr7L	108044100	108082205	+	0.957235	0.00525162
pibf1.S	chr2S	109091626	109190057	-	0.954237	0.000427674
rfx2.L	chr1L	98963810	98990526	-	0.941818	0.000178083
lysmd2.L	chr3L	92440962	92454474	+	0.941805	0.0539341
hist2h2ab.S	Scaffold80	578640	582693	-	0.940823	0.0315254
sbno2.L	chr1L	97126340	97187324	+	0.939838	3.65731e-05
rapgef6.S	chr3S	13420623	13563442	-	0.939578	0.000117489
zbtb40.S	chr7S	62969618	62996245	-	0.93884	0.00117744
wdr19.L	chr1L	28009054	28045643	+	0.936461	0.0104374
insr.L	chr1L	109263613	109329656	-	0.934143	0.000377418
Xelaev18020295m	chr3S	26582735	26584228	+	0.932208	0.0904953
LOC100493006.L	chr1L	98947993	98965662	+	0.925662	0.000355956
sfrpx.L	chr2L	172158563	172171251	-	0.924023	0.00922348
dnah12.L	Scaffold24	45414	143311	+	0.923366	0.0211225
nmrk2.S	chr3S	48377005	48388005	+	0.910623	0.0878103
ccdc89.L	chr2L	140305866	140309908	+	0.904802	0.0279375
march8.L	chr7L	35184432	35327837	-	0.900408	0.0963932
slc44a2.S	Scaffold20	51473	85573	-	0.899392	0.018353
was.S	chr8S	85010364	85018806	-	0.899316	0.0438723
odf2l.L	chr4L	65903590	65943674	+	0.886516	0.0116163
agbl2.L	chr4L	11642170	11670326	+	0.885835	0.0177722
foxo3.S	chr5S	60710355	60781118	-	0.878384	0.0981929
LOC101731566.L	chr6L	2737561	2770356	+	0.876617	0.00523691
wdr49.S	chr5S	93586896	93638915	+	0.876235	0.0968368
LOC100497528.L	chr9_10L	51363007	51367080	+	0.868197	0.0262831
bysl.S	chr2S	55936104	55946745	-	0.867815	0.00162674
akna.S	chr8S	37320260	37343198	+	0.867403	0.0506828
casc1.L	chr3L	1632184	1642534	-	0.86616	0.0418083
dgkq.S	Scaffold21	3509643	3606879	+	0.863724	0.0265526
rab26.L	chr9_10L	107737314	107745156	+	0.861999	0.000413926
lrmp.L	chr3L	1620277	1631898	+	0.861246	0.0656414
Xelaev18017217m	chr3L	33517068	33526070	+	0.857558	0.00209619
ccdc83.L	chr2L	177521858	177536155	+	0.856208	0.00741551
nap1l4.S	chr4S	23172100	23201796	+	0.854883	0.0422217
LOC100488689.S	chr4S	115142006	115175309	-	0.854778	0.0829405
rab36.L	chr1L	152126577	152145094	+	0.853732	0.0239135
uba2.S	Scaffold25	2132277	2160262	+	0.852664	0.00242817
sptlc2.S	chr8S	25407898	25433585	+	0.850281	0.0024538
Xelaev18005853m	chr1L	76031627	76069470	+	0.849329	0.071143
herpud1.L	chr4L	41419770	41429211	-	0.849051	0.00212147
LOC101732318-like.L	chr4L	142076418	142085582	-	0.847785	0.0823262
LOC100492567.S	chr8S	31432971	31468630	+	0.847213	0.0256894
Xelaev18022490m	chr4L	38452840	38472055	+	0.841899	0.0483173
ribc1.S	chr8S	35377187	35381212	-	0.838874	0.0539341
ankmy1.L	chr5L	125653652	125691996	+	0.837333	0.016503
prtfdc1.L	chr6L	22482235	22504609	+	0.833918	0.00369009
c21orf59.L	chr2L	14410039	14419898	+	0.825545	0.0107028
utp3.S	chr7S	63666450	63682872	+	0.824601	0.00141722
fbxw7-like.S	chr1S	44308266	44347090	+	0.823743	0.00154638
slc4a1.S	chr9_10S	4697072	4706523	+	0.822482	0.0329637
sesn2.L	chr2L	58021676	58038482	-	0.816267	0.00553537
tubg1.S	chr9_10S	17173498	17203067	+	0.815543	0.00369271
eno4.L	chr7L	4005036	4035542	-	0.812621	0.0637178
Xelaev18022284m	chr4L	27581895	27583382	-	0.81165	0.00690673
prmt7.L	chr4L	37723959	37787133	+	0.806911	0.0304618
rprd1b.L	chr6L	64769840	64805474	-	0.806524	0.00565253
odf3.S	chr3S	61414566	61424046	-	0.806361	0.0114706
rab13.L	chr8L	117577012	117587987	+	0.804197	0.0304618
cfap44.L	chr2L	2023031	2048888	-	0.803379	0.0318901
rsph1.L	chr2L	174738979	174749588	-	0.799112	0.0243042
setd1a.S	Scaffold87	327106	353722	-	0.797576	0.0481628
ddx31.L	chr8L	7553507	7585998	+	0.797472	0.00149427
magi3.L	chr2L	69475317	69627467	-	0.792141	0.0331495
Xelaev18029805m	chr5S	99476876	99479309	+	0.789891	0.0108364
dlec1.L	chr6L	8480443	8529255	+	0.788271	0.0669678
phf13.S	chr7S	67981302	67994313	+	0.787522	0.00793597
evi5.S	chr4S	77594461	77690458	+	0.780541	0.0081754
b9d1.L	chr9_10L	108781853	108823450	-	0.778011	0.0829405
p2ry11.S	chr3S	119441769	119450213	+	0.777474	0.0409784
dnah5.L	chr6L	69826923	70078972	-	0.770477	0.0829405
LOC105946813.L	chr3L	38496993	38515270	-	0.769342	0.0829405
etnk1.L	chr3L	1067747	1087681	+	0.765371	0.0103991
ercc2.L	chr8L	49571692	49585558	+	0.763921	0.00265212
pdhb.L	Scaffold24	21759	34429	-	0.755054	0.0190639
lhb.L	chr7L	108718390	108809768	-	0.753891	0.0366813
Xelaev18030471m	chr6L	2220071	2226096	-	0.750283	0.00348755
wdr43.S	chr5S	10084169	10122654	+	0.749558	0.000669651
rab12.S	chr6S	82201778	82221212	+	0.747664	0.0745622
utp3.L	chr7L	88784217	88794278	+	0.742113	0.010149
ankrd65.L	chr7L	86824723	86836515	+	0.734574	0.0851465
edrf1.S	chr7S	15474249	15522646	-	0.728395	0.0537002
cetn3.S	chr1S	151005356	151016001	+	0.726262	0.0851465
amd1.S	chr5S	59711878	59728440	-	0.723768	0.00349621
cdkn1a.L	chr2L	54306235	54332065	-	0.723058	0.0383694
wdr43.L	chr5L	19424495	19441777	-	0.722199	0.00367863
Xelaev18003895m	Scaffold6058	51	1129	-	0.718585	0.04193
wtap.S	chr5S	35304661	35334523	-	0.71584	0.01409
ccdc150.L	chr5L	97803730	97856963	-	0.714	0.0487993
wdr60.L	chr6L	14776179	14821486	+	0.712902	0.0196049
nme7.L	chr2L	78316147	78380732	+	0.702942	0.0251217
sema4a.S	chr8S	96930861	96949885	-	0.70205	0.0107126
hsbp1l1.S	chr6S	75228453	75235061	-	0.701536	0.0910868
stip1.L	chr4L	25132764	25148241	-	0.696628	0.0135311
noc4l.L	chr1L	156737819	156747853	-	0.695831	0.00504065
ccdc17.L	chr4L	79913279	79967099	+	0.695054	0.0907194
carm1.S	Scaffold20	496843	512184	+	0.692914	0.0329637
cfap57.L	chr4L	77792138	77819934	+	0.692333	0.071143
mdn1.L	chr5L	86703001	86828173	-	0.684682	0.0364516
tank.L	chr9_10L	61464067	61490864	+	0.683564	0.0212871
LOC101731882-like.S	chr7S	51410850	51438338	+	0.682825	0.064578
LOC101733017.1.S	Scaffold73	171933	181262	-	0.681137	0.0928999
Xelaev18027368m	chr5L	92067009	92068603	+	0.680984	0.0656414
kpna2.S	chr9_10S	39974164	39979945	+	0.674406	0.0396212
Xelaev18011642m	chr2L	29377023	29379171	-	0.67104	0.0933754
golm1.L	chr1L	132868949	132901213	-	0.66947	0.00581182
rfng.L	chr9_10L	24225711	24238460	+	0.658935	0.01409
Xelaev18041625m	chr8S	32459429	32485827	-	0.655232	0.00349346
ubtf.L	chr9_10L	5168666	5178338	+	0.644368	0.0252387
cct8.S	chr2S	18144536	18158536	-	0.643862	0.0938093
hspa9.L	chr3L	14912764	14938370	-	0.642675	0.0036422
larp4.L	chr2L	145199615	145240189	-	0.640656	0.0401209
ddx6.S	Scaffold80	431753	453674	+	0.637178	0.0907194
hmgn2.L	chr2L	58783674	58787496	-	0.632162	0.0636475
rfx2.S	chr1S	87311909	87343177	-	0.62945	0.0705191
casc4.S	chr3S	34740650	34762048	+	0.628553	0.0832815
LOC101730741.L	chr6L	151549729	151554036	+	0.628362	0.0786639
katnb1.S	chr4S	49062611	49086711	+	0.628128	0.0788823
LOC100497652-like.L	chr4L	134097166	134107190	+	0.625179	0.0851465
polr1e.L	chr1L	106597620	106616033	-	0.624305	0.0473995
safb.L	chr1L	102170116	102207140	-	0.614043	0.0272709
luc7l.S	chr9_10S	76750321	76777972	+	0.613157	0.00607143
rbl1.S	chr9_10S	30865390	30896715	-	0.613087	0.08427
psap.S	chr7S	34766074	34787647	-	0.612167	0.0128004
syvn1.S	chr4S	3452489	3481816	-	0.609886	0.0364516
upf3b.L	chr8L	38334646	38350049	-	0.605795	0.0157866
dkc1.L	chr8L	16139327	16147628	-	0.600398	0.0024538
Xelaev18047022m	chr9_10S	46966116	46968824	-	0.596221	0.0688725
znf37a.S	chr2S	159055382	159065636	+	0.589296	0.0851465
slc18a1.S	chr3S	23404444	23430403	+	0.584027	0.0356805
strap.S	chr3S	73366	79158	+	0.582899	0.0817131
dip2a.S	chr9_10S	65509873	65558897	+	0.575124	0.0659107
zbtb17.S	chr7S	85689930	85695720	-	0.57473	0.091752
LOC100487225.S	Scaffold20	7275956	7301610	+	0.568563	0.0740341
phc2.L	Scaffold72	755570	776527	-	0.560433	0.0981929
grsf1.L	chr9_10L	52676155	52689142	-	0.549277	0.0842333
rabac1.L	chr7L	101591017	101602276	+	0.548103	0.0644896
sptlc2.L	chr8L	60574812	60608330	-	0.5456	0.0654791
Xetrov90026746m.L	chr2L	171979230	171985631	-	0.530555	0.0963932
chd4.S	chr7S	4998423	5021748	-	0.517554	0.0800428
tnpo2.L	chr3L	133088670	133116173	+	0.516599	0.0296008
krt19.S	chr9_10S	949014	953951	+	-0.516296	0.0917189
cdc42.L	chr7L	88490166	88494646	-	-0.5369	0.0601242
ebf2.L	chr3L	120563937	120629091	-	-0.538132	0.0851465
ncoa4.S	Scaffold19	3599502	3617790	+	-0.550181	0.0656414
xrn1.L	chr5L	117044437	117097167	-	-0.554314	0.0684499
hid1.S	chr9_10S	33074438	33092614	-	-0.563491	0.0878103
ap3d1.L	chr1L	99991561	100066042	+	-0.570267	0.0903374
sars.S	chr2S	59890455	59907055	-	-0.582891	0.0445307
vps53.S	chr2S	79140905	79214143	-	-0.583328	0.0599063
dhx15.L	chr1L	24163766	24205071	-	-0.605694	0.0851465
ssu72.L	chr7L	86240354	86287443	+	-0.606466	0.0427913
celsr2.L	chr2L	67825319	67926335	+	-0.608066	0.037726
pak3.S	chr8S	57478182	57612378	+	-0.613229	0.0252827
ssbp4.S	chr1S	91223816	91435855	+	-0.622001	0.0331017
mgc69466.L	chr8L	21885456	21886903	-	-0.62323	0.0107126
nr2f2.L	chr3L	104749109	104756014	+	-0.625892	0.0476491
svil.L	chr6L	20000633	20092833	-	-0.626318	0.0476491
slc7a8.L	chr1L	137830065	137859893	-	-0.628801	0.00945538
Xelaev18007508m	chr1L	148194005	148223565	+	-0.642856	0.0509251
manbal.L	Scaffold41	590040	596375	-	-0.647465	0.071143
slc37a1.S	chr2S	29268551	29282795	-	-0.649769	0.0829405
glul-like.1.S	chr4S	73705011	73715127	+	-0.650654	0.0537002
selk.S	Scaffold32	1762	9040	-	-0.652111	0.0848406
nol11.L	chr9_10L	43703797	43718708	+	-0.657996	0.0276912
slc13a4.S	chr4S	10231193	10265701	-	-0.665663	0.0588966
foxf1.L	chr4L	53153570	53158523	-	-0.667686	0.0851465
spcs1.S	Scaffold32	2287595	2289690	-	-0.670082	0.0669678
ahnak-like.S	chr4S	1651560	1674132	+	-0.670307	0.0604381
Xelaev18020007m	chr3S	13682310	13695218	-	-0.674255	0.0985218
ccdc58.S	chr2S	27675812	27681154	-	-0.679958	0.0907194
stk39.S	chr6S	7027763	7082360	+	-0.682595	0.0242857
itga4.S	chr9_10S	64118563	64185631	+	-0.684689	0.0849778
als2cl.L	chr6L	4895368	4935769	+	-0.685631	0.0849778
wdr18.S	chr1S	85748490	85757532	-	-0.689251	0.0279375
flrt2.L	chr8L	62625063	62672101	+	-0.693687	0.0802253
tgfbi.L	chr3L	28829080	28866782	+	-0.694538	0.0886372
mycn.L	chr5L	141159892	141166810	+	-0.694962	0.00933516
znf518b.L	chr1L	19264250	19277508	+	-0.706818	0.0278435
znf346.S	chr3S	98771831	98808327	+	-0.708236	0.0397805
angptl7.S	chr7S	44570259	44573572	-	-0.719544	0.0770746
usp13.S	chr5S	89567119	89635439	-	-0.721645	0.00572319
vdac1.S	chr3S	12788299	12816112	+	-0.728834	0.075758
ccdc63.L	chr7L	111412857	111465427	+	-0.729853	0.0586748
apoe.S	chr7S	76467767	76473689	+	-0.730052	0.0823262
etfb.L	chr7L	117881034	117939058	-	-0.731157	0.0487513
nek9.L	chr8L	59958518	59980452	-	-0.732337	0.0148524
dhx36.S	chr5S	97785476	97825922	+	-0.736095	0.00209619
wdr91.L	chr3L	4307756	4357401	-	-0.739376	0.0842333
c22orf39.L	Scaffold151	300	4335	+	-0.74348	0.0538436
slc16a3.S	Scaffold27	472133	484988	-	-0.750675	0.0796705
vsx1.S	chr5S	30805473	30810721	-	-0.758012	0.0556856
pou3f1.S	Scaffold43	72009	98950	-	-0.761021	0.0541146
Xelaev18009115m	chr1S	33405733	33418561	+	-0.761455	0.031337
Xelaev18030732m	chr6L	19688675	19773497	-	-0.768918	0.0251217
colec12.L	chr6L	108029518	108116437	+	-0.768949	0.0786639
ddx20.L	chr2L	73494200	73506007	-	-0.773956	0.0914053
adgrd2.L	chr8L	9851040	9922094	+	-0.774826	0.0400614
mybpc3.L	chr4L	11125025	11177663	-	-0.77791	0.0560013
Xelaev18000373m	Scaffold149	60502	94686	+	-0.780834	0.0440992
MGC147631.L	chr6L	30104490	30174079	+	-0.781707	0.0849778
vars.L	chr8L	53209033	53268698	-	-0.790417	0.0907194
pou3f3.S	chr2S	93553404	93558617	+	-0.795873	0.0364516
cks1b.L	chr8L	118687488	118690476	-	-0.803788	0.0538436
bace2.S	chr2S	22816631	22858971	+	-0.806924	0.00314919
ufm1.L	chr2L	154020104	154040041	-	-0.807417	0.0400614
nceh1.S	chr5S	91968735	91989436	+	-0.810863	0.00360338
c7.S	chr1S	164672459	164705859	-	-0.812962	0.0124443
aldoc.L	chr2L	33211599	33232995	-	-0.814001	0.027683
dennd4c.S	chr1S	96387534	96447112	+	-0.814371	0.0625952
bok.S	chr5S	106719101	106730762	-	-0.814506	0.00771213
pcmt1.L	chr5L	68923470	68974702	-	-0.816053	0.0666109
krcc1.L	chr1L	9253893	9276993	-	-0.816999	0.073125
ahnak.L	chr4L	26259656	26304187	-	-0.817075	0.0143963
stxbp2.L	chr3L	125682946	125722198	+	-0.819643	0.00793597
tyk2.L	chr3L	130763875	130810347	-	-0.822765	0.00771213
slc12a9.L	chr3L	142289635	142303730	-	-0.824851	0.0560785
samd15.L	chr8L	60546024	60551473	-	-0.829731	0.0644896
rbp1.L	chr5L	127042420	127060395	-	-0.83557	0.052505
tmbim1.S	chr9_10S	48282629	48308324	+	-0.840601	0.0189875
trap1.L	chr9_10L	106013277	106024958	-	-0.84074	0.000162005
ptgs1.S	chr8S	42893448	42948465	-	-0.841495	0.00209619
asap1.S	chr6S	119562352	119625086	-	-0.841989	0.0128481
znf423.L	chr4L	36101466	36376874	-	-0.843842	0.0279375
cdh11.S	chr4S	37311188	37392635	-	-0.849251	0.0111043
lclat1.S	chr5S	10900330	10992062	+	-0.85702	0.0364516
mmel1.S	chr7S	71235875	71328321	+	-0.865994	0.0167024
wnt11.L	chr2L	179075474	179111299	-	-0.866622	0.0122634
ak2.S	Scaffold67	176218	183606	-	-0.868165	0.0659107
lpp.L	chr5L	99629802	99828858	+	-0.869969	0.071143
akap8.L	chr3L	126043601	126064140	-	-0.876338	0.0242857
kansl3.L	chr3L	117494626	117530354	-	-0.880566	0.00357922
gsn.L	chr8L	6653868	6681054	-	-0.884985	0.0656414
pou3f1.L	chr2L	56441995	56464476	+	-0.887922	0.0495796
ppp5c.S	chr8S	76656723	76669342	-	-0.891801	7.09059e-05
col14a1.L	chr6L	140132577	140236904	+	-0.892231	0.008468
actn3.L	chr4L	28952426	28992942	+	-0.893853	0.000188639
faah.2.S	chr4S	67112430	67157440	+	-0.894444	0.00248944
pabpc1l.L	chr9_10L	3736105	3752641	+	-0.897639	0.0538436
paqr9.L	chr5L	117381165	117384291	-	-0.899177	0.00411516
slc1a3.S	chr1S	166854627	166896454	+	-0.899711	0.00515806
dapk1.L	chr1L	133401677	133491107	+	-0.902177	0.000172321
spr.L	chr1L	7883067	7887122	-	-0.902429	0.0211035
rnf157.S	chr9_10S	34003080	34038748	-	-0.903413	0.0238989
nfasc.S	chr2S	52255510	52417089	+	-0.90366	0.071143
ap1m1.L	chr1L	95389753	95409047	+	-0.906894	0.0644896
recql.L	chr3L	918997	929843	+	-0.909432	0.0367672
actr8.S	Scaffold32	9182	23535	+	-0.912923	0.0434127
rabggta.L	chr1L	137425457	137450628	+	-0.914521	0.0599063
mdm4.S	chr2S	52850022	52956726	+	-0.916778	0.00107324
eps15l1.L	chr1L	112371614	112444421	-	-0.91836	0.00750475
ednra.L	chr1L	50612028	50660895	-	-0.918915	0.0187398
wdr66.L	chr1L	162734451	162759287	-	-0.923489	0.0506309
pgam2.L	chr3L	118788798	118794267	-	-0.927391	0.0141516
agl.S	chr4S	81459796	81512447	+	-0.930161	0.0476459
mab21l2.S	chr1S	45209435	45211883	-	-0.931232	0.0427913
slc1a3.L	chr1L	202461388	202509859	+	-0.93355	0.0011902
smg6.L	chr2L	33849873	34042865	+	-0.940232	0.000170429
cars.S	chr4S	23099569	23132202	+	-0.942243	0.0162787
hhip.L	chr1L	51989111	52074063	+	-0.943743	0.0191278
fgfr3.L	chr1L	12863787	12936266	+	-0.951451	0.0356805
LOC733753.L	chr5L	72809743	72815167	+	-0.954748	0.00279302
snd1.L	chr3L	78941584	79320988	-	-0.955425	0.0210602
lnpep.L	chr1L	178847017	178897195	-	-0.961982	0.015158
dtnb.L	chr5L	157932481	158024269	+	-0.965211	0.0698701
rnf167.L	chr3L	141405808	141422745	+	-0.965844	0.00128707
prkaa2.S	chr4S	61840571	61869032	-	-0.966517	0.00022823
tm9sf2.L	chr2L	120111083	120132822	-	-0.967117	0.000196635
serinc2.L	chr2L	57043214	57072956	+	-0.969378	0.082508
trmt6.L	chr5L	1298043	1331587	+	-0.981263	0.00154146
rad50.L	chr3L	30212273	30273672	+	-0.981439	0.0363348
mlx.S	chr9_10S	194782	203089	-	-0.985959	0.00202333
tnni1.S	chr2S	50337102	50359650	+	-0.990036	0.0982686
arsj.L	chr1L	62531965	62574901	-	-0.99791	0.00802287
olfml2a.L	chr8L	10315067	10365348	+	-1.00029	0.00740043
slc6a13.L	Scaffold39	625580	641138	-	-1.00192	0.0524956
ccdc22.S	chr8S	34355674	34365094	+	-1.00637	0.00802287
sntb2.S	chr4S	41725178	41736984	-	-1.01193	0.00177008
ptafr.L	chr2L	56814691	56827869	-	-1.01889	0.0086107
cyfip1.L	chr2L	113456014	113505478	-	-1.03367	0.00106648
ddb1.S	chr4S	6010019	6034633	-	-1.03602	0.000355956
tm6sf1.L	chr3L	95620269	95649745	+	-1.03811	0.00066169
xepsin.L	Scaffold22	5977421	5986853	+	-1.03885	0.00386206
cyp1b1.L	chr5L	40901929	40924507	+	-1.04154	0.0852788
eif2a.S	chr5S	99137074	99163545	-	-1.04224	1.07415e-05
tgfa.L	chr3L	114117123	114159969	-	-1.04402	0.0524956
nfs1.L	chr9_10L	33649198	33664515	+	-1.04501	2.30681e-05
echs1.L	chr7L	52034197	52206729	-	-1.04508	0.0856223
rdh11.S	chr1S	464040	470068	+	-1.0486	0.00707482
synpo2l.L	chr7L	39479761	39548545	-	-1.05877	0.000377418
itgb4.S	chr9_10S	33680178	33731955	+	-1.05898	0.00210392
igfbp2.S	chr9_10S	44677665	44707791	+	-1.06469	0.00922348
gsta4.S	chr5S	78639229	78649754	+	-1.06799	0.0171563
bcl2l2.S	chr1S	114937179	114943541	+	-1.07181	0.000961903
mmp11.L	chr1L	152984840	152995153	-	-1.0742	0.082508
agl.L	chr4L	99695929	99752178	+	-1.07721	0.000967315
amigo1.S	chr2S	56872349	56879451	-	-1.08065	0.0925687
bcl3.L	chr7L	103987333	104029312	+	-1.08634	0.0851465
eif2a.L	chr5L	115668770	115700087	-	-1.08667	0.000117105
Xelaev18020206m	chr3S	23440643	23454037	+	-1.09055	0.0851465
sox1.S	chr2S	98135708	98139011	-	-1.091	0.0116163
fntb.S	chr8S	3780486	3801077	+	-1.0917	4.14153e-05
LOC100496185.L	chr8L	104423346	104462779	-	-1.09419	0.0907194
arsj.S	chr1S	57427738	57462134	-	-1.09543	0.00275407
colec12.S	chr6S	85599547	85666721	+	-1.0976	0.000301248
rlbp1.L	chr3L	100122377	100140157	+	-1.09901	0.0506828
zfand3.L	chr5L	22127820	22231713	+	-1.09938	0.000377418
trim2.S	chr1S	43925965	43965249	-	-1.10772	0.0329637
clcn7.L	chr9_10L	112788684	112829606	-	-1.11415	8.16352e-06
rgp1.L	chr1L	218877747	218886897	-	-1.11855	0.0111088
vwde.L	chr6L	33297221	33357674	-	-1.12959	0.000360662
tjp3.S	chr1S	78256555	78305132	-	-1.13566	0.000961903
nos1.L	chr1L	165685442	165757929	-	-1.13732	3.15137e-06
rnf11.2.L	chr3L	133068216	133075647	-	-1.1375	0.00382391
upp1.L	chr6L	57701715	57724003	+	-1.13862	0.0382618
tmbim1.L	chr9_10L	53032977	53053864	+	-1.1677	0.00106742
cul2.L	chr6L	17923113	17991684	+	-1.17576	0.00249885
itga8.L	chr6L	26895494	27022433	-	-1.17946	0.0479291
c1ql4.S	chr2S	119318815	119352414	-	-1.18372	0.0875577
foxl2.S	chr5S	109020747	109023071	-	-1.18482	0.0476491
slc7a11.S	chr1S	50071498	50165414	+	-1.18558	0.0170007
tmem245.L					-1.18828	0.0718578
sst.L	chr5L	99309112	99310862	-	-1.1951	0.00265212
papln.L	chr8L	83310195	83361396	-	-1.19589	0.0440992
kdr.S	chr1S	29301717	29329998	-	-1.19833	0.0987641
mgam.L	chr5L	110393993	110525089	+	-1.20269	0.00741551
triqk.L	chr6L	128091883	128144293	-	-1.20568	0.00109144
abcg2.S	chr1S	67916835	67951340	+	-1.21003	0.000327077
pdcd6ip.L	chr6L	64044383	64100307	+	-1.21491	2.30064e-08
pou3f4.L	chr8L	42552149	42555229	-	-1.21612	0.054723
fam181a.S	chr8S	20261310	20263198	-	-1.21822	0.0701077
med24.L	chr9_10L	1966842	1984466	+	-1.21899	3.2493e-08
prox1.S	chr5S	16570081	16632138	-	-1.23329	0.030944
postn.S	chr2S	134307991	134362119	+	-1.24034	1.84063e-06
fdx1l.S	chr1S	175028972	175042355	+	-1.24138	0.000669651
crmp1.L	chr1L	17905781	17954992	+	-1.24813	0.0981929
corin.L	chr1L	30861398	30981176	-	-1.2549	0.091752
plod2.S	chr5S	101835592	101916299	-	-1.25865	7.63649e-08
phkg1.S	chr2S	80781137	80802705	+	-1.26276	0.0524956
cap2.L	chr6L	91565613	91634269	-	-1.27863	0.00209619
grid2ip.S	chr9_10S	95908098	95965671	-	-1.28347	0.00912247
frrs1.S	chr4S	74752624	74762843	+	-1.28873	0.0207713
vdac1.L	chr3L	12045208	12064462	+	-1.30346	4.41616e-09
psmd1.L	Scaffold44	6127	78016	+	-1.30864	4.6044e-07
fabp7.L	chr5L	66860211	66867613	-	-1.32164	0.003186
manbal.S	chr9_10S	27924488	27928255	-	-1.34111	0.0077383
MGC147117.L	chr4L	39027338	39048580	+	-1.34248	0.00125728
dgki.L	Scaffold31	433626	486701	+	-1.35047	5.57647e-06
erc1.L	Scaffold39	979793	1130372	+	-1.36689	7.09752e-07
coq6.L	chr8L	59610179	59617793	+	-1.369	0.000225805
tnc.S	chr8S	43337515	43412754	-	-1.37377	0.0506828
Xelaev18045301m	chr9_10L	100021375	100025535	+	-1.37949	0.0829405
tceanc2.S	chr4S	71081678	71088653	+	-1.38179	5.23854e-06
msh6.L	chr5L	5013984	5032561	-	-1.38247	4.6044e-07
Xelaev18032737m	chr6S	2995526	2999251	-	-1.39263	0.0509306
en1.L	chr9_10L	45038605	45044836	-	-1.41252	0.0818229
Xelaev18038704m	chr8L	23411294	23413957	+	-1.41277	0.026965
pisd-like.2.L	chr9_10L	113752357	113756425	-	-1.42273	0.00066169
ddc.L	chr6L	58231505	58274162	-	-1.42764	0.084948
mcm4.S	chr6S	90187100	90203770	+	-1.44002	5.71109e-09
dars.S	chr9_10S	48345323	48406415	-	-1.45101	1.17692e-09
mettl22.L	chr9_10L	87318418	87367560	+	-1.47124	0.000175749
emc2.L	chr6L	135370442	135423100	+	-1.4829	4.62533e-12
LOC100497957-like.L	chr8L	111814828	111823864	+	-1.5277	0.00299716
mmp19-like.2.L	chr8L	94547511	94566033	-	-1.53153	0.00365118
pnliprp2-like.1.S	chr7S	2720265	2729950	+	-1.54291	0.0566674
rbm19.L	chr1L	144999234	145029399	+	-1.55162	1.14362e-08
lama2.L	chr5L	63222566	63459684	-	-1.55486	0.00265212
Xelaev18034103m	chr6S	127198392	127206065	+	-1.57458	0.0185107
cdk14.S	chr6S	23492985	23782276	+	-1.60203	0.0363883
igfbp2.L	chr9_10L	48998597	49024486	+	-1.62209	4.88916e-06
ncf2.L	chr4L	90269955	90297948	+	-1.64721	4.96664e-05
dbh.L	chr8L	3297176	3316416	+	-1.6609	0.0475104
thbs4.L	chr1L	189650334	189695700	+	-1.69801	3.34725e-13
Xelaev18038693m	chr8L	23241014	23246852	-	-1.7218	0.00389291
hsf3.L	chr8L	13264021	13279687	+	-1.77296	0.00534218
LOC100487889.L	chr7L	117855858	117873242	-	-1.79994	0.0479291
lman1.L	chr1L	205661302	205697001	+	-1.81023	7.01413e-15
loc100216245.L	chr2L	103470401	103479072	-	-1.82438	0.0299896
igsf10.L	chr5L	115265801	115288816	+	-1.83008	0.0211035
reln.L	chr3L	68283325	68490243	+	-1.84283	0.0788543
LOC100486501.L	chr8L	106925539	106968605	+	-1.84876	0.00293349
cfi.S	chr1S	56517699	56543215	+	-1.88445	1.70653e-19
cxcl14.L	chr3L	16960036	16989903	-	-1.9396	0.000178915
znrf2.S	chr6S	42938111	43021849	-	-1.94293	0.00202333
LOC101732808.L	chr5L	19559278	19606919	-	-1.95887	0.0202834
tkfc.S	chr4S	6034768	6066614	+	-1.96091	0.000172321
rab3b.S	chr4S	70293777	70333878	-	-1.98543	0.00876921
mmd.L	chr9_10L	26362496	26398226	-	-2.00172	0.00224373
LOC100170549.S	chr4S	110528992	110620554	-	-2.00469	0.00354861
steap3.L	chr9_10L	45143490	45161867	+	-2.03052	6.33323e-10
nodal1.L	chr3L	125376044	125378552	+	-2.03055	2.6226e-06
poldip2.S	chr2S	3758524	3776611	-	-2.08661	2.57167e-12
LOC100490088.L	chr9_10L	64650187	64686700	+	-2.09658	0.00991821
draxin.L	chr7L	59833890	59851324	-	-2.13485	0.0851465
LOC100493999-like.L	chr7L	33977942	33999920	-	-2.14969	0.0171563
Xelaev18008399m	chr1L	205697375	205697626	+	-2.15911	0.00502345
LOC100170549.L	chr4L	133003152	133079261	-	-2.24419	2.71634e-06
uvrag.S	chr2S	155038108	155105024	-	-2.33329	4.39755e-12
cilp.L	chr3L	107417074	107428636	-	-2.64328	8.16352e-06
lnpep.S	chr1S	148879488	148930259	-	-2.82702	0.0158786
Xelaev18000483m	Scaffold17803	2	811	+	-2.94175	0.00265212
LOC100490489.L	chr5L	80364712	80367497	+	-3.49193	1.2634e-08
