# Supplementary material for: NEIL1 and NEIL2 DNA glycosylases protect neural crest development against mitochondrial oxidative stress
Source: eLife. 2019 Sep 30;8:e49044. doi: 10.7554/eLife.49044 (PMC6768664; doi:10.7554/eLife.49044)
Supplement: Supplementary file 2. [file elife-49044-supp2.xlsx]

## Sheet: Neil1,2,3 TKO teratoma
Differentially expressed genes in Neil1,2,3-triple knockout compared to control teratoma, top hits with more than 2-fold deregulation are highlighted in bold
Ensembl ID	Gene Symbol	log2Fold Change	BH-adjusted P-value
ENSMUSG00000078306	Gm16493	3.07435	4.15672e-88
ENSMUSG00000043549	4932442L08Rik	2.48762	1.80317e-27
ENSMUSG00000031179	3830417A13Rik	2.40463	1.25428e-47
ENSMUSG00000045330	4933402E13Rik	2.24803	2.70498e-32
ENSMUSG00000062342	Serpinb9e	2.2239	4.84072e-27
ENSMUSG00000030162	Olr1	2.1634	4.60969e-24
ENSMUSG00000035491	1600014K23Rik	2.14634	1.59447e-23
ENSMUSG00000007209	Ceacam9	2.13025	3.66098e-19
ENSMUSG00000031383	Dusp9	2.12689	2.0739e-92
ENSMUSG00000073027	Dmrtc1b	2.11257	6.55555e-16
ENSMUSG00000025056	Nr0b1	2.03094	3.32151e-68
ENSMUSG00000057726	Serpinb9g	2.0038	2.55653e-21
ENSMUSG00000021456	Fbp2	1.97736	8.57634e-30
ENSMUSG00000006056	Calcoco2	1.97684	2.12951e-24
ENSMUSG00000031325	4930519F16Rik	1.97166	1.26103e-33
ENSMUSG00000057615	Ldoc1	1.9632	1.44943e-29
ENSMUSG00000031297	Slc7a3	1.94177	1.98423e-42
ENSMUSG00000021404	Serpinb9c	1.90418	7.18559e-16
ENSMUSG00000092177	Vax2os2	1.89998	3.25879e-13
ENSMUSG00000041359	Tcl1	1.89549	1.94454e-30
ENSMUSG00000054266	Serpinb9d	1.88561	6.15704e-15
ENSMUSG00000025839	Pramel7	1.87843	8.64392e-21
ENSMUSG00000021099	Six6	1.84929	6.40728e-27
ENSMUSG00000092622	2410004A20Rik	1.83781	9.12219e-38
ENSMUSG00000044664	Prss42	1.83251	1.01173e-22
ENSMUSG00000021440	Cts7	1.82556	2.03477e-10
ENSMUSG00000038327	Serpinb9f	1.82279	1.40081e-16
ENSMUSG00000038600	Atp6v0a4	1.81612	4.06607e-62
ENSMUSG00000069259	Prl6a1	1.81093	1.12019e-11
ENSMUSG00000050917	Fgf4	1.80476	2.47387e-32
ENSMUSG00000085957	Syna	1.78632	2.29887e-19
ENSMUSG00000025838	Pramel6	1.768	7.10064e-21
ENSMUSG00000071773	Rhox1	1.76106	2.77503e-35
ENSMUSG00000042414	Prdm14	1.75259	5.2975e-33
ENSMUSG00000073568	Gm949	1.74761	2.03841e-32
ENSMUSG00000062170	Fmr1nb	1.74711	1.6571e-80
ENSMUSG00000053856	Dnajc5g	1.7159	1.62551e-13
ENSMUSG00000079479	Gm9112	1.70481	1.02062e-14
ENSMUSG00000054753	AU018091	1.69838	6.98681e-25
ENSMUSG00000030491	Tdrd12	1.68687	4.39539e-31
ENSMUSG00000061082	Plac1	1.68341	1.19749e-31
ENSMUSG00000050424	Pnma5	1.66922	3.41992e-84
ENSMUSG00000041583	Obox6	1.66673	9.68141e-11
ENSMUSG00000046056	Sbsn	1.66288	5.69245e-35
ENSMUSG00000033343	Magea4	1.66196	4.65212e-44
ENSMUSG00000042367	Gjb3	1.62923	1.39589e-32
ENSMUSG00000028640	Tfap2c	1.62048	4.87784e-28
ENSMUSG00000027703	Lrriq4	1.616	2.17884e-11
ENSMUSG00000079476	1700011M02Rik	1.61536	6.31595e-08
ENSMUSG00000001510	Dlx3	1.60504	4.48575e-13
ENSMUSG00000029695	Aass	1.6031	2.69633e-47
ENSMUSG00000028109	Hormad1	1.60219	5.29724e-38
ENSMUSG00000078795	Ceacam15	1.59416	1.86196e-09
ENSMUSG00000068048	Rhox9	1.58776	9.45125e-24
ENSMUSG00000074365	Crxos1	1.58391	2.83429e-22
ENSMUSG00000032080	Apoa4	1.55901	5.66016e-11
ENSMUSG00000074432	Gm4858	1.55871	6.46825e-09
ENSMUSG00000021403	Serpinb9b	1.53197	4.04492e-17
ENSMUSG00000083114	Gm14790	1.52971	2.05216e-11
ENSMUSG00000035395	Pet2	1.52818	1.03217e-11
ENSMUSG00000046942	Mageb16	1.52604	3.0588e-50
ENSMUSG00000051159	Cited1	1.52394	1.81772e-40
ENSMUSG00000006200	Rhox6	1.52148	3.19127e-21
ENSMUSG00000010760	Phlda2	1.52035	1.89998e-13
ENSMUSG00000046133	C130073F10Rik	1.51813	2.01452e-16
ENSMUSG00000022824	Muc13	1.51808	2.26135e-14
ENSMUSG00000038963	Slco4a1	1.51299	3.76447e-22
ENSMUSG00000000440	Pparg	1.50271	3.33579e-26
ENSMUSG00000060461	Dppa5a	1.50266	4.88947e-34
ENSMUSG00000043453	Magea10	1.50088	1.24761e-08
ENSMUSG00000032494	Tdgf1	1.49996	3.44196e-46
ENSMUSG00000034457	Eda2r	1.49058	1.33741e-85
ENSMUSG00000025726	Slc28a1	1.48657	1.48182e-18
ENSMUSG00000023403	Stk31	1.48176	1.17024e-28
ENSMUSG00000039209	Rpl39l	1.46933	2.3599e-50
ENSMUSG00000022304	Dpys	1.46609	8.55081e-13
ENSMUSG00000060256	Tdpoz4	1.46557	4.97421e-07
ENSMUSG00000056738	A730036I17Rik	1.45837	7.90315e-07
ENSMUSG00000031329	Tsx	1.45709	6.84068e-15
ENSMUSG00000041287	Sox15	1.45397	2.14709e-11
ENSMUSG00000006310	Zbtb32	1.45341	1.16954e-11
ENSMUSG00000086967	4930566F21Rik	1.45054	2.68387e-14
ENSMUSG00000060508	Nlrp9b	1.44131	1.1234e-12
ENSMUSG00000000730	Dnmt3l	1.43445	1.84854e-38
ENSMUSG00000044021	Muc19	1.42986	5.29309e-12
ENSMUSG00000078706	Gm53	1.42843	3.04466e-19
ENSMUSG00000000544	Gpa33	1.42293	7.77344e-38
ENSMUSG00000028591	Pramef12	1.4177	1.16615e-21
ENSMUSG00000064016	Gm648	1.41351	6.56222e-08
ENSMUSG00000090535	Gm8540	1.40175	2.06809e-06
ENSMUSG00000031323	Dmrtc1a	1.40083	6.31083e-13
ENSMUSG00000040601	Nlrp4a	1.39743	6.91237e-13
ENSMUSG00000027416	Otor	1.39166	2.78519e-07
ENSMUSG00000043110	Lrrn4	1.39032	1.02271e-15
ENSMUSG00000083576	Gm16411	1.38641	1.18831e-07
ENSMUSG00000091490	Triml2	1.38119	9.82301e-42
ENSMUSG00000074424	Gm10696	1.37803	5.72241e-11
ENSMUSG00000066007	Zfp600	1.3709	3.82242e-35
ENSMUSG00000005355	Casp14	1.37073	1.72459e-06
ENSMUSG00000082795	Gm13193	1.37004	9.08498e-07
ENSMUSG00000058620	Adra2b	1.36733	1.87469e-10
ENSMUSG00000036899	Trpv5	1.36458	6.87368e-06
ENSMUSG00000087166	L1td1	1.36154	1.68097e-25
ENSMUSG00000021255	Esrrb	1.35586	3.03917e-26
ENSMUSG00000046323	Dppa3	1.3545	1.55635e-10
ENSMUSG00000010080	Epn3	1.35418	7.58381e-14
ENSMUSG00000032015	Pou2f3	1.35343	1.41733e-09
ENSMUSG00000051176	Zfp42	1.35323	4.53271e-19
ENSMUSG00000022652	Morc1	1.34759	3.58772e-26
ENSMUSG00000027536	Chmp4c	1.34463	7.73437e-26
ENSMUSG00000037482	Erv3	1.34326	2.97898e-09
ENSMUSG00000023159	Psg29	1.34237	3.37472e-08
ENSMUSG00000043681	Fam25c	1.34212	6.33876e-15
ENSMUSG00000066652	Lefty2	1.33574	8.99549e-24
ENSMUSG00000022432	Smc1b	1.33493	2.52925e-34
ENSMUSG00000070708	Gtsf1l	1.33313	4.2685e-10
ENSMUSG00000034391	Fbxo15	1.33092	2.05278e-38
ENSMUSG00000075370	Igll1	1.32984	3.25643e-06
ENSMUSG00000058186	Gm13242	1.32885	4.94821e-38
ENSMUSG00000003051	Elf3	1.32868	2.66335e-23
ENSMUSG00000028435	Aqp3	1.32855	1.31776e-10
ENSMUSG00000000731	Aire	1.32847	9.78776e-35
ENSMUSG00000006179	Prss16	1.3265	4.77925e-07
ENSMUSG00000026380	Tfcp2l1	1.31985	2.30767e-35
ENSMUSG00000024731	Ms4a10	1.31529	2.17288e-08
ENSMUSG00000078689	Mup6	1.31308	1.15273e-14
ENSMUSG00000038580	Sct	1.31032	1.66952e-10
ENSMUSG00000072419	Dppa2	1.31028	2.39792e-14
ENSMUSG00000064194	Zfp936	1.30943	2.25996e-17
ENSMUSG00000091071	1700030C10Rik	1.30579	1.16764e-24
ENSMUSG00000073894	Rbmxl2	1.30267	1.54778e-24
ENSMUSG00000077903	Mir294	1.29909	5.42705e-06
ENSMUSG00000017607	Tns4	1.29479	7.6472e-21
ENSMUSG00000058550	Dppa4	1.29425	3.28699e-24
ENSMUSG00000012396	Nanog	1.27527	1.3591e-17
ENSMUSG00000075707	Dio3	1.27464	2.46347e-12
ENSMUSG00000056300	Gm13247	1.27341	1.86137e-34
ENSMUSG00000074832	2410141K09Rik	1.27175	2.05573e-16
ENSMUSG00000069825	Spata22	1.27132	1.87581e-06
ENSMUSG00000025467	Prap1	1.26726	3.29144e-05
ENSMUSG00000077886	Mir295	1.26142	4.3941e-06
ENSMUSG00000031651	Triml1	1.26051	1.621e-28
ENSMUSG00000076441	Ass1	1.25703	1.33906e-22
ENSMUSG00000038598	AI481877	1.25611	6.19764e-24
ENSMUSG00000029370	Rassf6	1.25268	7.91666e-12
ENSMUSG00000078508	Gm13128	1.24925	6.68674e-06
ENSMUSG00000031351	Zfp185	1.24744	2.57884e-30
ENSMUSG00000053654	Krt42	1.24678	6.25785e-09
ENSMUSG00000059303	Olfr836	1.24484	4.59665e-05
ENSMUSG00000027077	Smtnl1	1.24408	6.2003e-10
ENSMUSG00000017868	Sgk2	1.24137	8.13999e-07
ENSMUSG00000023443	Esx1	1.24027	3.56634e-09
ENSMUSG00000070837	Aurkc	1.23999	9.76807e-12
ENSMUSG00000026398	Nr5a2	1.23926	9.43384e-16
ENSMUSG00000039200	Atf7ip2	1.23817	2.85069e-26
ENSMUSG00000060685	Gm14511	1.23617	1.16167e-09
ENSMUSG00000044626	Liph	1.23565	9.85627e-16
ENSMUSG00000086454	4930500J02Rik	1.23343	2.51048e-26
ENSMUSG00000009248	Ascl2	1.23217	3.16297e-07
ENSMUSG00000092225	Gm2381	1.23006	2.32745e-27
ENSMUSG00000027233	Patl2	1.22848	2.21967e-08
ENSMUSG00000082082	Gm13230	1.22592	1.29165e-15
ENSMUSG00000067702	Tuba3a	1.22495	9.88565e-22
ENSMUSG00000047661	1600012P17Rik	1.21733	1.92424e-07
ENSMUSG00000058216	BC021614	1.21629	9.17354e-08
ENSMUSG00000026979	Psd4	1.21071	3.85622e-22
ENSMUSG00000037469	C330005M16Rik	1.20978	3.87052e-05
ENSMUSG00000079639	Rhox4a	1.20831	8.15192e-05
ENSMUSG00000092153	Gm17266	1.20808	3.24602e-05
ENSMUSG00000056380	Gpr50	1.20806	2.54515e-15
ENSMUSG00000000154	Slc22a18	1.20667	1.77212e-06
ENSMUSG00000074489	Bglap-rs1	1.20467	1.01102e-08
ENSMUSG00000079584	Gm364	1.20377	6.40925e-14
ENSMUSG00000031397	Tktl1	1.20338	2.63994e-13
ENSMUSG00000025038	Efhc2	1.20208	4.45797e-36
ENSMUSG00000053228	Ceacam3	1.20059	3.64887e-05
ENSMUSG00000022487	Gtsf1	1.19864	2.33976e-11
ENSMUSG00000029314	Agpat9	1.1971	2.167e-16
ENSMUSG00000070291	Ddx43	1.1966	3.32718e-14
ENSMUSG00000086617	Gm11635	1.19343	7.12831e-05
ENSMUSG00000059334	Zfp36l3	1.19295	6.31595e-08
ENSMUSG00000074887	EU599041	1.19198	1.44917e-12
ENSMUSG00000033737	Fndc3c1	1.19105	8.75981e-23
ENSMUSG00000078496	Gm13152	1.18999	3.69277e-48
ENSMUSG00000086236	5830418P13Rik	1.18949	1.17818e-05
ENSMUSG00000047751	Utf1	1.18887	1.82788e-12
ENSMUSG00000079009	Gm14139	1.18643	5.04516e-15
ENSMUSG00000062551	Prl2c1	1.18383	9.11875e-05
ENSMUSG00000019558	Slc6a8	1.18365	2.57885e-40
ENSMUSG00000026532	Spna1	1.18247	4.15285e-13
ENSMUSG00000031410	Nxf7	1.18193	9.93259e-29
ENSMUSG00000080069	Gm41	1.18061	1.30468e-06
ENSMUSG00000011267	Zfp296	1.17954	5.41575e-10
ENSMUSG00000024406	Pou5f1	1.17786	1.81666e-14
ENSMUSG00000087455	5330411J11Rik	1.17671	8.47246e-06
ENSMUSG00000074838	Gm16512	1.1766	2.50421e-09
ENSMUSG00000062064	Slc2a7	1.17586	2.34833e-06
ENSMUSG00000037440	Vnn1	1.17532	3.9083e-10
ENSMUSG00000087207	Gm13147	1.17376	1.11662e-08
ENSMUSG00000030769	Slc5a11	1.17286	2.59518e-10
ENSMUSG00000021953	Tdh	1.17126	2.44777e-05
ENSMUSG00000031489	Adrb3	1.17117	2.48288e-16
ENSMUSG00000084762	Gm14074	1.17027	6.84447e-19
ENSMUSG00000039395	Mreg	1.17022	3.99312e-27
ENSMUSG00000042357	Gjb5	1.16809	2.68387e-14
ENSMUSG00000022900	Ildr1	1.16772	3.53021e-23
ENSMUSG00000017064	Prl5a1	1.16616	0.000151539
ENSMUSG00000044165	Bcl2l15	1.16579	3.77028e-09
ENSMUSG00000078032	Mir291b	1.16576	2.80502e-06
ENSMUSG00000059900	Tmem40	1.16178	3.39885e-14
ENSMUSG00000006270	Vax1	1.15877	6.22263e-11
ENSMUSG00000034224	Slc38a8	1.15868	5.61399e-05
ENSMUSG00000040726	Hesx1	1.15802	9.41524e-09
ENSMUSG00000025491	Ifitm1	1.15697	1.01173e-17
ENSMUSG00000066009	Gm13051	1.15653	1.69258e-26
ENSMUSG00000013766	Ly6g6e	1.15503	4.31789e-09
ENSMUSG00000027562	Car2	1.1543	3.30003e-21
ENSMUSG00000062632	Gm12588	1.15427	5.48551e-14
ENSMUSG00000051860	Samd7	1.15347	1.39435e-05
ENSMUSG00000045004	Spata21	1.15243	9.09282e-05
ENSMUSG00000078497	Gm13145	1.15138	1.07275e-06
ENSMUSG00000029019	Nppb	1.14938	7.04222e-07
ENSMUSG00000078952	Gm11019	1.1488	1.04439e-23
ENSMUSG00000066515	Klk1b3	1.14854	6.90916e-05
ENSMUSG00000017861	Mybl2	1.14569	9.58154e-27
ENSMUSG00000072244	Trim6	1.14507	3.33798e-19
ENSMUSG00000073243	Gm9	1.14131	3.47789e-12
ENSMUSG00000074397	Foxr1	1.14015	1.41673e-09
ENSMUSG00000032093	Cd3e	1.13877	9.38812e-06
ENSMUSG00000004951	Hspb1	1.13852	5.60869e-15
ENSMUSG00000042345	Ubash3a	1.13836	4.86486e-13
ENSMUSG00000056537	Rlim	1.13379	5.46447e-132
ENSMUSG00000025279	Dnase1l3	1.13354	3.54763e-10
ENSMUSG00000068227	Il2rb	1.13171	1.57057e-07
ENSMUSG00000044816	D630023F18Rik	1.13079	3.22827e-13
ENSMUSG00000057421	Las1l	1.12695	1.20161e-42
ENSMUSG00000024837	Dmrt1	1.12618	1.0074e-26
ENSMUSG00000024806	Mlana	1.12588	1.6085e-05
ENSMUSG00000024313	Mep1b	1.12442	1.70959e-11
ENSMUSG00000078035	Mir293	1.12315	4.41799e-05
ENSMUSG00000030217	Art4	1.12242	4.92364e-05
ENSMUSG00000024786	1700123I01Rik	1.12192	3.81889e-07
ENSMUSG00000078954	Arhgap8	1.12145	4.39237e-22
ENSMUSG00000060499	Rpl10l	1.11996	1.26097e-27
ENSMUSG00000047797	Gjb1	1.11968	1.33507e-07
ENSMUSG00000025194	Abcc2	1.11826	2.04759e-15
ENSMUSG00000039329	Tex19,1	1.11564	2.19016e-40
ENSMUSG00000085101	Gm13227	1.11514	0.000258757
ENSMUSG00000078564	Gm9631	1.11439	2.33237e-10
ENSMUSG00000031387	Renbp	1.11191	6.58085e-29
ENSMUSG00000067813	Xkr9	1.10962	0.000344989
ENSMUSG00000025665	Rps6ka6	1.10955	1.52572e-41
ENSMUSG00000030762	Aqp8	1.10581	7.09303e-15
ENSMUSG00000005891	Prl4a1	1.10552	0.000115382
ENSMUSG00000038155	Gstp2	1.10354	6.53908e-10
ENSMUSG00000023467	Tulp2	1.10334	2.8697e-09
ENSMUSG00000055148	Klf2	1.10328	2.11115e-17
ENSMUSG00000034456	Uroc1	1.09963	0.000317122
ENSMUSG00000092052	Gm5101	1.09922	4.31789e-09
ENSMUSG00000040650	Cyp2b23	1.09889	3.51941e-14
ENSMUSG00000000486	Sept1	1.0986	5.56829e-24
ENSMUSG00000030117	Gdf3	1.09678	8.11351e-17
ENSMUSG00000050345	4930486L24Rik	1.09624	3.63406e-10
ENSMUSG00000030214	Plbd1	1.09566	2.93466e-19
ENSMUSG00000050052	2610019F03Rik	1.09464	3.02534e-20
ENSMUSG00000078868	Gm14412	1.09446	1.91638e-08
ENSMUSG00000071229	Timm8a2	1.09422	1.22133e-07
ENSMUSG00000034645	Zyg11a	1.09338	7.68969e-12
ENSMUSG00000058028	Zscan5b	1.09317	2.71871e-10
ENSMUSG00000041831	Sytl3	1.09295	2.95557e-06
ENSMUSG00000040013	Fkbp6	1.0926	1.81401e-17
ENSMUSG00000041372	B4galnt3	1.0913	7.23965e-35
ENSMUSG00000074653	Lrrc31	1.08585	7.50748e-06
ENSMUSG00000026984	Il1f6	1.08498	0.000486334
ENSMUSG00000038751	Ptk6	1.08494	1.03055e-11
ENSMUSG00000051769	Wfdc15a	1.08399	2.20193e-05
ENSMUSG00000050671	Ism2	1.0838	2.39288e-10
ENSMUSG00000031403	Dkc1	1.08345	3.85285e-63
ENSMUSG00000065999	Gm13154	1.08119	1.94833e-23
ENSMUSG00000040413	Timd2	1.08119	1.05777e-07
ENSMUSG00000022113	Trim52	1.0803	1.97109e-09
ENSMUSG00000085671	C330046G13Rik	1.07858	2.23081e-06
ENSMUSG00000039013	Siglec5	1.07754	6.51954e-06
ENSMUSG00000028970	Abcb1b	1.07635	2.18511e-21
ENSMUSG00000028773	Fabp3	1.07565	1.54262e-23
ENSMUSG00000042903	Foxo4	1.07319	3.87133e-49
ENSMUSG00000081858	Gm14514	1.0653	0.000219211
ENSMUSG00000091614	Gm17657	1.06479	1.21895e-05
ENSMUSG00000042195	Slc35f2	1.06463	9.81571e-16
ENSMUSG00000047182	Irs3	1.06436	4.10881e-05
ENSMUSG00000001496	Nkx2-1	1.06436	4.33803e-07
ENSMUSG00000091556	Gm14569	1.06395	2.05244e-10
ENSMUSG00000061728	Btnl7	1.06209	1.31639e-06
ENSMUSG00000006678	Pola1	1.06062	1.8557e-35
ENSMUSG00000030732	Chrdl2	1.05987	0.00012384
ENSMUSG00000087474	Gm12100	1.05978	4.08998e-05
ENSMUSG00000066000	2610305D13Rik	1.05925	6.33105e-50
ENSMUSG00000033368	Trim69	1.05888	0.000191776
ENSMUSG00000051220	Ercc6l	1.0562	4.74703e-29
ENSMUSG00000025405	Inhbc	1.05549	0.000693171
ENSMUSG00000030492	Slc7a9	1.05382	1.35283e-05
ENSMUSG00000002076	Hsf2bp	1.05325	5.72148e-13
ENSMUSG00000070732	Rbm44	1.05212	2.62174e-14
ENSMUSG00000040693	Slco4c1	1.05131	2.11566e-09
ENSMUSG00000047501	Cldn4	1.05074	9.55399e-16
ENSMUSG00000037578	Pkd2l1	1.05052	2.88146e-19
ENSMUSG00000026523	Wdr64	1.05031	0.000102219
ENSMUSG00000033834	Tpbpa	1.05004	1.70986e-05
ENSMUSG00000084912	Gm16078	1.04959	0.000485379
ENSMUSG00000020419	Hormad2	1.04954	1.34925e-18
ENSMUSG00000043760	Pkhd1	1.04786	2.50641e-05
ENSMUSG00000030825	Hsd17b14	1.04752	1.2097e-15
ENSMUSG00000084919	C330008G21Rik	1.04704	3.21538e-06
ENSMUSG00000004038	Gstm3	1.04685	5.83961e-05
ENSMUSG00000021966	Prss52	1.04272	0.000850929
ENSMUSG00000040614	Nlrp9c	1.04087	0.000638705
ENSMUSG00000073018	Gm1070	1.04029	7.63521e-10
ENSMUSG00000023918	Gpr115	1.04019	0.000159106
ENSMUSG00000086046	1700095A21Rik	1.03891	4.29073e-06
ENSMUSG00000067299	Crygd	1.03885	0.000518091
ENSMUSG00000062518	Zfp534	1.03807	2.59155e-21
ENSMUSG00000022603	1700016M24Rik	1.03792	0.000904826
ENSMUSG00000040584	Abcb1a	1.03545	2.03608e-19
ENSMUSG00000028536	2610528J11Rik	1.03258	1.90058e-09
ENSMUSG00000024575	Pde6a	1.03256	0.000344279
ENSMUSG00000032346	Ooep	1.02927	1.58216e-14
ENSMUSG00000091594	Gm17067	1.02807	1.537e-10
ENSMUSG00000082352	Gm13228	1.02806	7.03042e-06
ENSMUSG00000011034	Slc5a1	1.02732	1.12484e-06
ENSMUSG00000033107	Rnf125	1.02418	3.69227e-08
ENSMUSG00000030724	Cd19	1.02411	0.00108112
ENSMUSG00000072934	Gm15070	1.02232	8.33e-09
ENSMUSG00000029656	C8b	1.02093	5.38562e-06
ENSMUSG00000075122	Cd80	1.02077	2.45863e-12
ENSMUSG00000085022	Gm5860	1.01811	9.42589e-13
ENSMUSG00000038298	Pdzk1	1.0181	1.95293e-07
ENSMUSG00000081965	Gm11620	1.01635	5.10937e-06
ENSMUSG00000030792	Dkkl1	1.01506	8.77568e-07
ENSMUSG00000015001	Oc90	1.01405	0.000253557
ENSMUSG00000028179	Cth	1.0134	3.50571e-13
ENSMUSG00000044313	Mab21l3	1.01281	5.17734e-10
ENSMUSG00000081432	Gm12593	1.01263	0.00101327
ENSMUSG00000042377	Fam83g	1.01074	1.30164e-13
ENSMUSG00000084034	Gm12617	1.01036	0.000968586
ENSMUSG00000024525	Impa2	1.00648	1.49828e-16
ENSMUSG00000028255	Clca3	1.0051	7.031e-06
ENSMUSG00000041718	Alg13	1.0043	4.833e-24
ENSMUSG00000000365	Rnf17	1.00321	2.65214e-26
ENSMUSG00000032068	1600029D21Rik	1.00279	1.02227e-10
ENSMUSG00000054662	Ano9	1.00244	9.85627e-16
ENSMUSG00000092125	AA543401	1.0023	0.00113961
ENSMUSG00000086261	Gm3765	1.0019	6.2973e-05
ENSMUSG00000082728	Fam48b1	1.00157	0.000123165
ENSMUSG00000067835	Gm14661	1.00129	0.000398009
ENSMUSG00000031362	Xlr4c	0.999347	2.37284e-11
ENSMUSG00000051582	Otud6a	0.998318	3.26003e-10
ENSMUSG00000027229	4933406J08Rik	0.9978	7.89862e-08
ENSMUSG00000061633	1700029P11Rik	0.995673	1.7417e-08
ENSMUSG00000068536	Doxl2	0.9942	0.00144295
ENSMUSG00000092109	Gm9376	0.994031	0.00064551
ENSMUSG00000000094	Tbx4	0.993969	0.000429477
ENSMUSG00000044903	Psg22	0.99381	0.00156587
ENSMUSG00000020424	Gatsl3	0.992502	4.00632e-14
ENSMUSG00000061186	Sfmbt2	0.991442	1.07948e-16
ENSMUSG00000006649	Nphs1	0.991361	1.6957e-14
ENSMUSG00000031304	Il2rg	0.991343	1.7141e-06
ENSMUSG00000028836	Slc30a2	0.990402	7.64183e-08
ENSMUSG00000049109	Themis	0.990254	0.00074195
ENSMUSG00000074071	Fam169b	0.990002	6.77039e-12
ENSMUSG00000021098	4930447C04Rik	0.989954	3.28338e-28
ENSMUSG00000083161	Gm11427	0.989544	5.1706e-05
ENSMUSG00000031326	Cdx4	0.988785	0.0015986
ENSMUSG00000054160	Nkx2-4	0.987742	8.34594e-05
ENSMUSG00000087332	Gm12690	0.986485	1.28344e-05
ENSMUSG00000036109	Mbnl3	0.98556	3.55532e-08
ENSMUSG00000029188	Slc34a2	0.985461	1.54225e-09
ENSMUSG00000031333	Abcb7	0.983945	5.89793e-63
ENSMUSG00000078498	Gm13151	0.983925	1.26467e-08
ENSMUSG00000072479	Xlr5b	0.982694	4.92172e-13
ENSMUSG00000061577	Gpr114	0.98245	5.16123e-11
ENSMUSG00000090744	Gm6871	0.981442	1.3861e-09
ENSMUSG00000034311	Kif4	0.980142	4.73835e-42
ENSMUSG00000024266	Adad2	0.979767	1.69582e-05
ENSMUSG00000037188	Grhl3	0.977009	2.31055e-10
ENSMUSG00000031844	Hsd17b2	0.97472	1.17475e-07
ENSMUSG00000020782	Llgl2	0.974132	7.16421e-17
ENSMUSG00000022683	Pla2g10	0.973856	5.10507e-11
ENSMUSG00000030800	Prss8	0.973456	4.87125e-15
ENSMUSG00000008682	Rpl10	0.97274	4.5668e-105
ENSMUSG00000002015	Bcap31	0.971682	2.23452e-32
ENSMUSG00000021362	Gcm2	0.97125	0.00172693
ENSMUSG00000062070	Pgk1	0.970797	1.32403e-100
ENSMUSG00000035150	Eif2s3x	0.970218	7.76701e-98
ENSMUSG00000025977	Boll	0.969862	4.25965e-05
ENSMUSG00000090440	Gm9732	0.96734	0.00173459
ENSMUSG00000030200	Bcl2l14	0.966811	5.62146e-08
ENSMUSG00000058328	Xlr5a	0.966667	7.76272e-15
ENSMUSG00000078495	Gm13157	0.966352	1.36089e-36
ENSMUSG00000017009	Sdc4	0.963646	1.07118e-28
ENSMUSG00000037279	Ovol2	0.963632	1.28332e-06
ENSMUSG00000047026	Acsm4	0.962583	0.00208797
ENSMUSG00000091667	Gm17718	0.962282	4.63275e-05
ENSMUSG00000071295	Gm10323	0.958733	0.00184341
ENSMUSG00000079536	Gm6880	0.957401	0.000260473
ENSMUSG00000031402	Mpp1	0.957014	1.36928e-20
ENSMUSG00000027048	Abcb11	0.956269	0.00106353
ENSMUSG00000092335	Gm7221	0.953688	5.45624e-07
ENSMUSG00000037171	Nodal	0.95327	1.09385e-07
ENSMUSG00000004359	Spic	0.952422	3.98625e-10
ENSMUSG00000031320	Rps4x	0.950687	9.86502e-149
ENSMUSG00000050197	Rhox13	0.949463	9.87504e-26
ENSMUSG00000031216	Stard8	0.949361	1.93579e-15
ENSMUSG00000056643	Chst13	0.948197	0.00132364
ENSMUSG00000046180	4930550L24Rik	0.947011	0.000180717
ENSMUSG00000047728	BC025446	0.946984	0.000277733
ENSMUSG00000029138	4930548H24Rik	0.946557	0.00102212
ENSMUSG00000024827	Gldc	0.946268	1.02452e-17
ENSMUSG00000029848	Stra8	0.944011	8.11401e-17
ENSMUSG00000042386	Tex13	0.942947	5.7363e-11
ENSMUSG00000093617	4933438K21Rik	0.942702	2.48077e-06
ENSMUSG00000074828	Gm10768	0.942661	9.22794e-05
ENSMUSG00000086516	4930461G14Rik	0.941552	2.31161e-05
ENSMUSG00000041193	Pla2g5	0.941147	4.91376e-06
ENSMUSG00000025504	Eps8l2	0.940717	5.6973e-08
ENSMUSG00000063354	Slc39a4	0.938948	3.91614e-19
ENSMUSG00000053367	Gm6792	0.938348	1.17257e-05
ENSMUSG00000026564	Dusp27	0.938061	2.18074e-08
ENSMUSG00000072511	Hhla1	0.937384	0.00251928
ENSMUSG00000061048	Cdh3	0.937277	5.04105e-13
ENSMUSG00000067768	Xlr4b	0.93717	1.09002e-12
ENSMUSG00000035476	Tab3	0.936982	1.48151e-31
ENSMUSG00000054422	Fabp1	0.936879	0.00208499
ENSMUSG00000046774	8030474K03Rik	0.936453	6.22105e-08
ENSMUSG00000035699	Osta	0.936432	0.00238969
ENSMUSG00000015970	Chdh	0.935623	3.50828e-06
ENSMUSG00000031388	Naa10	0.935307	1.45143e-47
ENSMUSG00000031231	Cox7b	0.933047	1.24166e-99
ENSMUSG00000044220	Nkx2-3	0.930299	9.39873e-06
ENSMUSG00000075511	1700001L05Rik	0.929958	4.10616e-15
ENSMUSG00000036782	Klhl13	0.929841	4.87904e-15
ENSMUSG00000040205	Cuzd1	0.928895	0.00301723
ENSMUSG00000052955	Cpvl	0.927558	0.00245551
ENSMUSG00000021278	Amn	0.926873	3.71141e-06
ENSMUSG00000072774	Zfp951	0.925555	6.09417e-16
ENSMUSG00000046846	Spesp1	0.923505	0.000210643
ENSMUSG00000087522	Gm371	0.923181	0.00104314
ENSMUSG00000062309	Rpp25	0.922826	8.94186e-12
ENSMUSG00000032105	Pdzd3	0.922281	5.71063e-07
ENSMUSG00000069855	Slc47a2	0.921667	5.23391e-07
ENSMUSG00000031226	2610029G23Rik	0.921326	1.25463e-51
ENSMUSG00000078872	Gm14401	0.92022	0.0013012
ENSMUSG00000090800	4833407H14Rik	0.91963	0.000758013
ENSMUSG00000003153	Slc2a3	0.919262	3.04724e-44
ENSMUSG00000085773	Gm16233	0.918634	0.000335162
ENSMUSG00000070780	Rbm47	0.917928	3.22953e-17
ENSMUSG00000055560	Zfp459	0.917168	1.85373e-14
ENSMUSG00000087193	Gm14820	0.917088	9.72573e-05
ENSMUSG00000069830	Nlrp1a	0.916351	2.70053e-15
ENSMUSG00000067399	Trim43a	0.915942	0.000852949
ENSMUSG00000005681	Apoa2	0.913895	2.38342e-05
ENSMUSG00000074895	Eif4e1b	0.913471	0.00396236
ENSMUSG00000043439	E130012A19Rik	0.912203	2.12951e-24
ENSMUSG00000032387	Rbpms2	0.911895	2.50598e-18
ENSMUSG00000007379	Dennd2c	0.911112	6.66374e-20
ENSMUSG00000028965	Tnfrsf9	0.910975	0.000112408
ENSMUSG00000026107	Obfc2a	0.909869	7.44201e-21
ENSMUSG00000033837	Foxh1	0.909445	2.9925e-12
ENSMUSG00000021056	Tex21	0.907848	2.23642e-05
ENSMUSG00000024388	Myo7b	0.906804	0.00171179
ENSMUSG00000079845	Xlr4a	0.904907	4.14003e-14
ENSMUSG00000064310	Zpld1	0.904852	0.00432951
ENSMUSG00000016758	Bik	0.9011	3.01472e-06
ENSMUSG00000086173	Kis2	0.900868	0.00459928
ENSMUSG00000049382	Krt8	0.900448	1.38978e-10
ENSMUSG00000031621	Isx	0.900296	0.00015294
ENSMUSG00000087009	Nphs1as	0.900002	0.00130542
ENSMUSG00000034762	Glis1	0.899172	0.000146206
ENSMUSG00000043629	1700019D03Rik	0.898427	5.99503e-10
ENSMUSG00000043102	Qrfp	0.897675	0.000177109
ENSMUSG00000022871	Fetub	0.896497	3.66161e-05
ENSMUSG00000079445	B3gnt7	0.896179	6.75592e-16
ENSMUSG00000023243	Kcnk5	0.896113	1.69907e-20
ENSMUSG00000028392	Bspry	0.895669	3.78967e-12
ENSMUSG00000032462	Pik3cb	0.894649	2.88398e-23
ENSMUSG00000023902	Zscan10	0.894482	3.2143e-07
ENSMUSG00000064263	Gm1631	0.892728	0.00275461
ENSMUSG00000078500	Gm13235	0.891547	0.00508058
ENSMUSG00000044250	Fam113b	0.891447	1.01752e-10
ENSMUSG00000034460	Six4	0.891104	2.51155e-10
ENSMUSG00000078932	CN725425	0.890521	3.06301e-06
ENSMUSG00000001417	Rhbg	0.889234	0.000201167
ENSMUSG00000019368	Sec14l4	0.889045	0.000801985
ENSMUSG00000033863	Klf9	0.888193	4.58902e-19
ENSMUSG00000033644	Piwil2	0.887694	3.77028e-09
ENSMUSG00000093594	RP23-406N5,8	0.887281	2.49958e-09
ENSMUSG00000087547	2410019O14Rik	0.887088	3.78045e-05
ENSMUSG00000031490	Eif4ebp1	0.886565	1.94005e-17
ENSMUSG00000036553	Sh3tc1	0.885861	5.14827e-11
ENSMUSG00000087244	Gm7284	0.88043	0.00367582
ENSMUSG00000001420	Tmem79	0.88018	3.08436e-05
ENSMUSG00000072595	4930503E14Rik	0.879232	0.00219293
ENSMUSG00000045350	1700030F18Rik	0.878908	0.00584234
ENSMUSG00000031371	Haus7	0.878828	5.12051e-40
ENSMUSG00000086730	Gm11607	0.878643	0.00412378
ENSMUSG00000053765	Oas1f	0.87702	0.0059551
ENSMUSG00000055102	Zfp819	0.876872	1.04254e-06
ENSMUSG00000074593	Gm14316	0.875213	0.00436673
ENSMUSG00000021866	Anxa11	0.87455	3.1726e-14
ENSMUSG00000016756	Cmah	0.873292	5.55574e-10
ENSMUSG00000007034	Slc44a4	0.872301	3.16447e-07
ENSMUSG00000000838	Fmr1	0.871422	1.05782e-84
ENSMUSG00000031139	Mcf2	0.871345	3.50202e-06
ENSMUSG00000032515	Csrnp1	0.871276	3.85134e-10
ENSMUSG00000001827	Folr1	0.869733	5.8717e-13
ENSMUSG00000022474	Pmm1	0.869481	2.15287e-28
ENSMUSG00000030513	Pcsk6	0.869125	7.16225e-34
ENSMUSG00000045010	Gm4779	0.866324	2.20192e-06
ENSMUSG00000026288	Inpp5d	0.865722	1.04439e-23
ENSMUSG00000055817	Mta3	0.865693	2.97541e-31
ENSMUSG00000073177	Gm773	0.865529	0.000571388
ENSMUSG00000067579	Gm8210	0.862841	0.00122123
ENSMUSG00000044265	E030002O03Rik	0.861631	0.00180662
ENSMUSG00000001604	Tcea3	0.860294	1.0638e-10
ENSMUSG00000045394	Epcam	0.859993	1.95564e-27
ENSMUSG00000083534	H2-M6-ps	0.85959	1.19529e-05
ENSMUSG00000028825	Rhd	0.85934	2.69882e-06
ENSMUSG00000037335	Hand1	0.856006	5.57917e-05
ENSMUSG00000060863	Tcl1b2	0.855239	0.00749594
ENSMUSG00000087107	AI662270	0.853892	2.86203e-15
ENSMUSG00000028766	Alpl	0.852482	5.31923e-12
ENSMUSG00000026246	Alppl2	0.851109	0.00726729
ENSMUSG00000059456	Ptk2b	0.850141	2.34534e-15
ENSMUSG00000001583	Tnk1	0.849344	2.32577e-09
ENSMUSG00000044393	Dsg2	0.848725	1.26176e-11
ENSMUSG00000085422	Gm6846	0.848289	0.00189741
ENSMUSG00000067144	Slc22a7	0.84751	0.00392791
ENSMUSG00000029260	Ugt2b34	0.844672	3.01465e-05
ENSMUSG00000078041	Mir292	0.844408	0.0083482
ENSMUSG00000072295	Als2cr11	0.84422	0.00395508
ENSMUSG00000085669	Gm14817	0.841382	0.0011046
ENSMUSG00000084843	B230312C02Rik	0.84107	0.00252212
ENSMUSG00000036743	Psma8	0.841059	4.40648e-13
ENSMUSG00000086649	Gm15286	0.840455	0.00203923
ENSMUSG00000040405	Havcr1	0.840163	0.00227277
ENSMUSG00000024987	Cyp26a1	0.839907	2.98572e-08
ENSMUSG00000003309	Ap1m2	0.838515	3.08319e-17
ENSMUSG00000070719	Pla2g4d	0.837544	0.00800482
ENSMUSG00000038770	Kpna7	0.837302	0.00898829
ENSMUSG00000001964	Emd	0.837151	3.64578e-35
ENSMUSG00000091923	Gm8267	0.836964	0.00302625
ENSMUSG00000041805	Pramel1	0.83689	2.2e-06
ENSMUSG00000025925	Terf1	0.836122	1.47426e-18
ENSMUSG00000064294	Aox3	0.835769	3.90104e-06
ENSMUSG00000026980	Ly75	0.835363	2.77775e-20
ENSMUSG00000056854	Pou3f4	0.835023	2.32922e-13
ENSMUSG00000072944	Nup62cl	0.834567	2.9867e-23
ENSMUSG00000028838	Extl1	0.834449	0.000476174
ENSMUSG00000032561	Acpp	0.834229	2.51365e-09
ENSMUSG00000030246	Ldhb	0.833567	8.65539e-17
ENSMUSG00000053846	Lipg	0.833431	1.16167e-09
ENSMUSG00000031162	Gata1	0.832905	0.00139736
ENSMUSG00000078502	Gm13212	0.832606	8.57065e-10
ENSMUSG00000052281	Gm15024	0.831527	0.00219085
ENSMUSG00000085490	4930526L06Rik	0.829934	5.08538e-06
ENSMUSG00000054360	Bsx	0.827001	0.00992228
ENSMUSG00000062939	Stat4	0.826433	4.23991e-06
ENSMUSG00000025431	Crisp1	0.826135	0.00523592
ENSMUSG00000006642	Tcf23	0.824772	0.000172466
ENSMUSG00000009646	Pla2g12b	0.824693	1.74585e-08
ENSMUSG00000002006	Pdzd4	0.824042	4.97255e-05
ENSMUSG00000010122	Slc47a1	0.822742	0.000268429
ENSMUSG00000002227	Mov10	0.822263	4.69136e-10
ENSMUSG00000086537	Nespas	0.820986	2.05843e-09
ENSMUSG00000027171	Prrg4	0.818217	1.3905e-10
ENSMUSG00000029752	Asns	0.818017	7.03289e-17
ENSMUSG00000061356	Gm600	0.81772	0.000138256
ENSMUSG00000024518	Rax	0.816717	0.0104723
ENSMUSG00000055298	Ctsj	0.816675	0.00486408
ENSMUSG00000005952	Trpv1	0.815703	0.000591958
ENSMUSG00000032202	Rab27a	0.815106	1.09583e-16
ENSMUSG00000050150	Nhedc1	0.814934	2.7506e-13
ENSMUSG00000025059	Gyk	0.814549	3.02065e-17
ENSMUSG00000074796	Slc4a11	0.814081	1.42281e-10
ENSMUSG00000086552	A730090H04Rik	0.814003	0.0111772
ENSMUSG00000031160	Eras	0.811444	6.46257e-06
ENSMUSG00000030359	Pzp	0.810484	5.70955e-05
ENSMUSG00000031995	St14	0.809514	1.03924e-14
ENSMUSG00000004341	Gpx6	0.808077	0.00933993
ENSMUSG00000029235	Pdcl2	0.807288	0.00252212
ENSMUSG00000022237	Ankrd33b	0.806274	2.28956e-16
ENSMUSG00000079638	Rhox2b	0.806232	0.00861845
ENSMUSG00000040728	Esrp1	0.805602	2.54435e-13
ENSMUSG00000085974	4930444M15Rik	0.804983	0.00311184
ENSMUSG00000034427	Myo15b	0.804588	6.89583e-05
ENSMUSG00000010362	Rdm1	0.803527	4.61578e-10
ENSMUSG00000079008	Gm14124	0.800571	2.97138e-08
ENSMUSG00000033255	Gm5134	0.799828	0.00110407
ENSMUSG00000086007	1700057H21Rik	0.799661	0.0130108
ENSMUSG00000079110	Capn3	0.799127	5.2703e-12
ENSMUSG00000027018	Hat1	0.798646	6.63835e-27
ENSMUSG00000080051	Gm14510	0.796583	0.0134132
ENSMUSG00000031133	Arhgef6	0.796471	5.16514e-08
ENSMUSG00000033470	Cysltr2	0.795818	0.00196179
ENSMUSG00000029727	Cyp3a13	0.795752	0.00541539
ENSMUSG00000001962	Fam50a	0.795692	3.74275e-30
ENSMUSG00000013089	Etv5	0.795244	1.05911e-10
ENSMUSG00000057195	Ceacam13	0.794805	0.0134215
ENSMUSG00000022419	Deptor	0.794766	8.81021e-16
ENSMUSG00000039337	Tex19,2	0.794456	4.30337e-05
ENSMUSG00000074006	Omp	0.794011	0.00549075
ENSMUSG00000020059	Sycp3	0.793835	9.63027e-08
ENSMUSG00000021347	Prl7b1	0.793061	0.0108964
ENSMUSG00000029452	Tmem116	0.792652	7.12831e-05
ENSMUSG00000046971	Pla2g4f	0.792028	0.00106353
ENSMUSG00000027843	Ptpn22	0.791985	2.29298e-05
ENSMUSG00000027478	Dnmt3b	0.789213	1.00511e-07
ENSMUSG00000086147	Gm13150	0.789151	0.0138161
ENSMUSG00000033998	Kcnk1	0.787436	3.22382e-16
ENSMUSG00000078503	Gm13225	0.7869	6.10461e-12
ENSMUSG00000015112	Slc25a13	0.786025	1.6012e-18
ENSMUSG00000026205	Slc23a3	0.78583	0.00621922
ENSMUSG00000006538	Ihh	0.785775	1.81473e-06
ENSMUSG00000051257	Trap1a	0.785763	7.63852e-19
ENSMUSG00000040594	Ranbp17	0.784519	1.81104e-30
ENSMUSG00000041717	Golt1a	0.784176	0.00317834
ENSMUSG00000030353	Tead4	0.783942	2.25134e-07
ENSMUSG00000006469	Slc34a3	0.783592	0.0120887
ENSMUSG00000005373	Mlxipl	0.783305	3.64748e-06
ENSMUSG00000069258	Prl2b1	0.783164	0.00451773
ENSMUSG00000048626	Klf17	0.782199	0.011142
ENSMUSG00000082776	Gm7061	0.781816	0.0104274
ENSMUSG00000079455	Gm16026	0.781451	0.00898829
ENSMUSG00000029195	Klb	0.781102	1.76877e-07
ENSMUSG00000045053	Kcng3	0.780861	0.00159735
ENSMUSG00000031125	3830403N18Rik	0.780817	0.000845022
ENSMUSG00000062007	Hsh2d	0.780074	0.0019641
ENSMUSG00000090797	Gm17335	0.780008	0.00453532
ENSMUSG00000028749	Pla2g2f	0.779641	0.00398051
ENSMUSG00000035504	Reep6	0.779317	1.25892e-09
ENSMUSG00000002010	Idh3g	0.778307	1.72147e-40
ENSMUSG00000083805	Gm14848	0.778029	0.00475309
ENSMUSG00000040950	Mgl2	0.777743	0.000713793
ENSMUSG00000038151	Prdm1	0.776878	2.14747e-16
ENSMUSG00000016626	Nlrp14	0.776821	4.16061e-06
ENSMUSG00000040918	Slc19a2	0.776674	1.0329e-25
ENSMUSG00000074269	2410076I21Rik	0.776652	9.63058e-07
ENSMUSG00000045094	Arhgef37	0.77564	9.89541e-05
ENSMUSG00000036928	Stag3	0.775456	3.55198e-20
ENSMUSG00000035349	Mia2	0.775327	0.00055345
ENSMUSG00000085011	Gm16880	0.774746	0.00129816
ENSMUSG00000090981	Olfr718-ps1	0.773602	0.0153153
ENSMUSG00000052353	9930013L23Rik	0.773283	3.53031e-08
ENSMUSG00000013562	4833413E03Rik	0.771501	0.000824799
ENSMUSG00000079480	Pin4	0.769688	5.23257e-28
ENSMUSG00000090613	Gm17630	0.769636	1.0991e-08
ENSMUSG00000085715	Tsix	0.76934	0.000983494
ENSMUSG00000087169	C330002G04Rik	0.768696	0.00298043
ENSMUSG00000018604	Tbx3	0.7667	1.92396e-08
ENSMUSG00000032348	Gsta4	0.765652	2.60073e-17
ENSMUSG00000057836	Xlr3a	0.765507	1.74667e-13
ENSMUSG00000028602	Tnfrsf8	0.765408	5.21373e-05
ENSMUSG00000023022	Lima1	0.764705	9.77184e-18
ENSMUSG00000046449	C77370	0.762628	0.00133942
ENSMUSG00000024738	Pga5	0.762328	7.16254e-07
ENSMUSG00000005696	Sh2d1a	0.762169	0.0161327
ENSMUSG00000030722	Nfatc2ip	0.761365	1.89092e-12
ENSMUSG00000078955	Gm14222	0.761105	0.010281
ENSMUSG00000036892	Prodh2	0.761082	0.0169627
ENSMUSG00000000617	Grm6	0.760996	0.00459928
ENSMUSG00000029591	Ung	0.76037	1.69295e-10
ENSMUSG00000064308	2410137M14Rik	0.76005	0.00277141
ENSMUSG00000005370	Msh6	0.758773	3.39232e-19
ENSMUSG00000054626	Xlr	0.758193	6.59556e-05
ENSMUSG00000057534	Gm15698	0.75803	0.00549728
ENSMUSG00000079471	Gm7325	0.75801	0.00664514
ENSMUSG00000081766	2210409E12Rik	0.757959	0.00977217
ENSMUSG00000073534	Gm10532	0.757438	0.0187067
ENSMUSG00000016239	Lonrf3	0.757224	3.44556e-08
ENSMUSG00000024727	Trpm6	0.756588	6.00231e-09
ENSMUSG00000033386	Frrs1	0.755884	1.42388e-18
ENSMUSG00000089696	Gm4778	0.755184	0.0198131
ENSMUSG00000051827	Rhox2a	0.755009	0.0114126
ENSMUSG00000078938	Syce3	0.754619	0.0185083
ENSMUSG00000003271	Sult2b1	0.754329	0.00394356
ENSMUSG00000052180	Serpinb6c	0.754231	6.51478e-08
ENSMUSG00000031229	Atrx	0.753871	1.74213e-43
ENSMUSG00000030905	Crym	0.753723	5.04105e-13
ENSMUSG00000086745	2410057H14Rik	0.752923	0.018097
ENSMUSG00000066307	Rad54b	0.752653	1.13877e-14
ENSMUSG00000045802	Hsf3	0.752216	0.00102947
ENSMUSG00000092349	BC033916	0.751826	1.32956e-11
ENSMUSG00000027380	Acoxl	0.751655	0.00709412
ENSMUSG00000020988	L2hgdh	0.750814	2.68612e-26
ENSMUSG00000026873	Phf19	0.750364	4.01149e-14
ENSMUSG00000024209	1700061G19Rik	0.750305	2.70749e-06
ENSMUSG00000091358	Speer5-ps1	0.750134	0.0162083
ENSMUSG00000036202	Rif1	0.748814	2.24753e-47
ENSMUSG00000053559	Smagp	0.748552	2.51401e-07
ENSMUSG00000066319	Rtp3	0.747417	3.76495e-06
ENSMUSG00000024034	Tmprss3	0.746962	0.0214138
ENSMUSG00000021280	1200009I06Rik	0.74544	0.00029967
ENSMUSG00000027690	Slc2a2	0.745287	0.0142256
ENSMUSG00000031197	Vbp1	0.743877	1.01388e-19
ENSMUSG00000031438	Rnf128	0.743537	1.18521e-09
ENSMUSG00000032269	Htr3a	0.743192	0.00719912
ENSMUSG00000004864	Mapk13	0.742204	0.000130283
ENSMUSG00000093460	Six3os1	0.741971	0.000841261
ENSMUSG00000025494	Sigirr	0.741886	1.36522e-07
ENSMUSG00000072249	Gm5635	0.741753	0.00483125
ENSMUSG00000026114	Cnga3	0.741111	3.78918e-05
ENSMUSG00000033985	Tesk2	0.740418	5.08072e-13
ENSMUSG00000040564	Apoc1	0.739548	1.93535e-10
ENSMUSG00000078905	Gm14393	0.73944	0.000269668
ENSMUSG00000074656	Eif2s2	0.738475	9.54178e-43
ENSMUSG00000042351	Grap2	0.738229	0.000820645
ENSMUSG00000023393	Slc17a9	0.738169	1.75422e-11
ENSMUSG00000015289	Lage3	0.737543	2.68242e-24
ENSMUSG00000081595	Gm13036	0.736972	0.0235442
ENSMUSG00000085122	4933404K08Rik	0.736595	0.0119953
ENSMUSG00000022408	Fam83f	0.736398	0.000590869
ENSMUSG00000037661	Gpr160	0.73512	1.45334e-07
ENSMUSG00000032401	Lctl	0.733971	0.0194895
ENSMUSG00000085843	A730085A09Rik	0.733068	0.000195278
ENSMUSG00000068079	Tcf15	0.732678	0.000287048
ENSMUSG00000025075	Habp2	0.732282	0.000140796
ENSMUSG00000003824	Syce2	0.732075	3.70058e-19
ENSMUSG00000067764	Xlr5c	0.731828	0.00193882
ENSMUSG00000000303	Cdh1	0.731354	1.3491e-16
ENSMUSG00000022286	Grhl2	0.731234	7.53088e-10
ENSMUSG00000037600	1810019J16Rik	0.728875	0.000385284
ENSMUSG00000019429	Ffar3	0.728861	0.0228748
ENSMUSG00000031314	Taf1	0.728621	2.80811e-47
ENSMUSG00000031245	Hmgn5	0.728169	9.80754e-19
ENSMUSG00000032849	Abcc4	0.728084	2.73648e-13
ENSMUSG00000023039	Krt7	0.727762	1.52193e-05
ENSMUSG00000055044	Pdlim1	0.727587	1.06058e-11
ENSMUSG00000018166	Erbb3	0.72716	3.56454e-06
ENSMUSG00000042759	Apobr	0.726753	4.55012e-05
ENSMUSG00000049387	Cox7b2	0.726032	0.00244141
ENSMUSG00000055610	Olfr307	0.72524	0.0161688
ENSMUSG00000024726	2410127L17Rik	0.724923	2.82541e-25
ENSMUSG00000025090	1700011F14Rik	0.724703	4.29375e-08
ENSMUSG00000056972	Magel2	0.723976	0.00146279
ENSMUSG00000068744	Psrc1	0.723013	6.07253e-31
ENSMUSG00000055360	Prl2c5	0.722336	0.00318142
ENSMUSG00000009585	Apobec3	0.721918	4.82145e-14
ENSMUSG00000018727	Cpsf4l	0.721825	3.55876e-05
ENSMUSG00000059327	Eda	0.720524	1.91083e-16
ENSMUSG00000039269	2300002M23Rik	0.720257	0.0120262
ENSMUSG00000032495	Lrrc2	0.719293	1.46368e-08
ENSMUSG00000024391	Apom	0.71868	0.000499926
ENSMUSG00000027547	Sall4	0.718576	1.28036e-11
ENSMUSG00000039079	Trhr2	0.718562	0.017136
ENSMUSG00000054321	Taf4b	0.716625	2.10574e-15
ENSMUSG00000005125	Ndrg1	0.716296	2.06898e-05
ENSMUSG00000031131	Vgll1	0.715974	0.00612315
ENSMUSG00000020077	Srgn	0.715756	4.69587e-07
ENSMUSG00000037446	Tulp1	0.715116	0.000267237
ENSMUSG00000028943	Espn	0.715107	1.07358e-07
ENSMUSG00000091488	Gm6225	0.714504	0.0118104
ENSMUSG00000023942	Slc29a1	0.713705	7.12999e-09
ENSMUSG00000026189	Pecr	0.712884	4.50323e-11
ENSMUSG00000032623	Oas1d	0.712882	0.0259627
ENSMUSG00000046337	Fam178b	0.71171	6.55166e-08
ENSMUSG00000024227	2610034M16Rik	0.711548	0.00261526
ENSMUSG00000023047	Amhr2	0.711163	0.000851778
ENSMUSG00000090673	Gm340	0.711159	1.29641e-11
ENSMUSG00000029032	Arhgef16	0.71043	3.69786e-05
ENSMUSG00000037020	Wdr62	0.710353	1.78664e-10
ENSMUSG00000075070	4932412D23Rik	0.709905	0.00389972
ENSMUSG00000038147	Cd84	0.70989	1.66473e-11
ENSMUSG00000044026	Tmem20	0.709323	2.16373e-17
ENSMUSG00000026450	Chit1	0.709072	0.0297066
ENSMUSG00000068245	D14Ertd668e	0.709053	1.44169e-11
ENSMUSG00000081404	Gm15694	0.708226	0.0228913
ENSMUSG00000027317	Ppp1r14d	0.708082	0.0295414
ENSMUSG00000049969	Plekhf2	0.707988	1.2886e-27
ENSMUSG00000034738	Nostrin	0.707876	5.97991e-09
ENSMUSG00000041782	Lad1	0.707762	4.46649e-07
ENSMUSG00000022385	Gtse1	0.707696	1.66651e-15
ENSMUSG00000041957	Pkp2	0.706591	3.492e-12
ENSMUSG00000021803	Cdhr1	0.706066	2.76984e-05
ENSMUSG00000025557	Slc15a1	0.70605	4.46077e-05
ENSMUSG00000072791	Abcb5	0.705317	0.0286533
ENSMUSG00000034690	Nlrp4c	0.705086	4.07932e-06
ENSMUSG00000074863	Gm5665	0.704704	0.00027223
ENSMUSG00000073062	Zxdb	0.703959	3.5265e-09
ENSMUSG00000031311	Nono	0.703511	7.93342e-73
ENSMUSG00000031392	Irak1	0.702777	1.51448e-36
ENSMUSG00000032267	Usp28	0.702668	3.55914e-22
ENSMUSG00000086563	Gm14136	0.702411	0.0302903
ENSMUSG00000086695	Gm15247	0.701893	3.05353e-07
ENSMUSG00000025497	Cdhr5	0.70184	0.0256566
ENSMUSG00000053338	Tarm1	0.701354	0.0284842
ENSMUSG00000021944	Gata4	0.700914	2.55602e-09
ENSMUSG00000067860	Zic3	0.700863	5.9233e-06
ENSMUSG00000049892	Rasd1	0.700733	1.47344e-08
ENSMUSG00000031098	Syt8	0.700695	0.0139414
ENSMUSG00000041440	Gk5	0.699962	2.53379e-20
ENSMUSG00000006345	Ggt1	0.699886	8.68694e-06
ENSMUSG00000063663	Brwd3	0.699112	8.9967e-24
ENSMUSG00000000031	H19	0.698942	8.25269e-19
ENSMUSG00000024354	Slc23a1	0.697299	7.77538e-09
ENSMUSG00000041488	Stx3	0.696959	2.62485e-16
ENSMUSG00000050854	Tmem125	0.696682	0.000751006
ENSMUSG00000025764	Phf17	0.695792	2.19126e-21
ENSMUSG00000086847	Gm16065	0.695198	0.0341254
ENSMUSG00000018899	Irf1	0.69244	2.69548e-23
ENSMUSG00000023990	Tfeb	0.692303	1.16668e-05
ENSMUSG00000035232	Pdk3	0.691976	2.47393e-09
ENSMUSG00000032796	Lama1	0.691463	2.00168e-08
ENSMUSG00000024409	Psors1c2	0.691019	0.00304322
ENSMUSG00000039720	Got1l1	0.68968	3.11478e-11
ENSMUSG00000026692	Fmo4	0.689519	0.0128459
ENSMUSG00000046591	5730590G19Rik	0.689425	1.65265e-20
ENSMUSG00000026726	Cubn	0.689355	8.39608e-06
ENSMUSG00000070902	Zfp352	0.685635	0.000378237
ENSMUSG00000086520	9330185C12Rik	0.684961	0.030893
ENSMUSG00000020534	Shmt1	0.684307	3.39232e-19
ENSMUSG00000036986	Pml	0.683557	6.18358e-10
ENSMUSG00000074218	Cox7a1	0.683099	5.81682e-07
ENSMUSG00000023959	Clic5	0.682766	3.56638e-06
ENSMUSG00000075611	Gm11545	0.681487	0.0153014
ENSMUSG00000031762	Mt2	0.681408	2.99001e-06
ENSMUSG00000032902	Slc16a1	0.681315	1.59868e-18
ENSMUSG00000025001	Hells	0.681015	2.90772e-15
ENSMUSG00000073012	Fnd3c2	0.680352	0.0253951
ENSMUSG00000027070	Lrp2	0.680137	9.41262e-11
ENSMUSG00000005836	Gata6	0.679749	1.30097e-06
ENSMUSG00000047898	Ccr4	0.679171	0.0285095
ENSMUSG00000022868	Ahsg	0.679019	0.0213977
ENSMUSG00000024486	Hbegf	0.67852	8.36276e-10
ENSMUSG00000031400	G6pdx	0.677964	1.23531e-39
ENSMUSG00000079460	4933403O08Rik	0.67795	0.0369356
ENSMUSG00000049422	Chchd10	0.677939	2.19175e-09
ENSMUSG00000083722	Gpr144	0.676984	0.0361373
ENSMUSG00000001444	Tbx21	0.675566	0.0394654
ENSMUSG00000003644	Rps6ka1	0.675482	6.76703e-14
ENSMUSG00000031327	Chic1	0.675423	4.47231e-11
ENSMUSG00000069053	Ube1y1	0.675048	3.5652e-10
ENSMUSG00000067360	Pramel3	0.674583	0.0241826
ENSMUSG00000034258	Mfsd7c	0.672973	4.7748e-10
ENSMUSG00000086370	B230206F22Rik	0.672345	1.74158e-10
ENSMUSG00000020806	Rhbdf2	0.67199	7.96646e-08
ENSMUSG00000079259	Trim71	0.671851	1.77573e-12
ENSMUSG00000027296	Itpka	0.671221	0.00116547
ENSMUSG00000022034	Esco2	0.670992	1.1732e-21
ENSMUSG00000079508	Apoo	0.670357	1.32135e-19
ENSMUSG00000031622	Sin3b	0.668764	1.26787e-20
ENSMUSG00000027463	Slc52a3	0.668632	0.00208768
ENSMUSG00000050071	Bex1	0.667897	3.76105e-17
ENSMUSG00000048752	Prss50	0.667448	0.00021449
ENSMUSG00000047412	Zbtb44	0.666879	1.91006e-22
ENSMUSG00000031221	Igbp1	0.666399	2.52925e-34
ENSMUSG00000090398	Gm17609	0.665954	0.0276572
ENSMUSG00000013418	B4galnt2	0.665736	6.86934e-08
ENSMUSG00000058976	Usp17l5	0.66567	0.00657467
ENSMUSG00000031095	Cul4b	0.664951	1.621e-28
ENSMUSG00000073197	5730507C01Rik	0.664881	1.45979e-16
ENSMUSG00000067261	Foxd3	0.664669	0.00031466
ENSMUSG00000077191	Snord64	0.664594	0.0100949
ENSMUSG00000031201	Brcc3	0.664304	7.69958e-24
ENSMUSG00000031883	Car7	0.664087	0.00174182
ENSMUSG00000028645	Slc2a1	0.663675	9.84935e-14
ENSMUSG00000043929	Klhl15	0.662883	2.05878e-16
ENSMUSG00000060470	Gpr97	0.662606	6.52952e-05
ENSMUSG00000029826	Zc3hav1	0.662253	1.00309e-12
ENSMUSG00000086748	Gm13261	0.662187	0.00881271
ENSMUSG00000091080	Prr23a	0.661524	0.0228673
ENSMUSG00000068323	Slc4a5	0.660669	4.67337e-05
ENSMUSG00000036777	Anln	0.660121	7.09404e-09
ENSMUSG00000057132	Rpgrip1	0.659406	0.00646277
ENSMUSG00000022464	Slc38a4	0.659358	0.000153284
ENSMUSG00000006442	Srm	0.658814	9.1435e-13
ENSMUSG00000021848	Otx2	0.6586	1.44284e-08
ENSMUSG00000075411	Bin2	0.658396	8.81329e-06
ENSMUSG00000038793	Lefty1	0.658114	4.16092e-06
ENSMUSG00000069372	Ctxn3	0.657599	0.0170885
ENSMUSG00000071068	Treml2	0.657267	8.54699e-05
ENSMUSG00000072082	Ccnf	0.65699	6.81157e-17
ENSMUSG00000015312	Gadd45b	0.656861	0.00312591
ENSMUSG00000001095	Slc13a2	0.656678	0.0351135
ENSMUSG00000092035	Peg10	0.656637	5.43552e-09
ENSMUSG00000049929	Lpar4	0.656117	2.25347e-07
ENSMUSG00000022021	Diap3	0.655697	4.1477e-07
ENSMUSG00000012123	Aim1l	0.654092	0.00166283
ENSMUSG00000051596	Otop1	0.653207	0.0482319
ENSMUSG00000078817	Nlrp12	0.653206	0.0466492
ENSMUSG00000032999	Nlrp4f	0.651919	0.000898845
ENSMUSG00000073771	Btbd19	0.651702	1.11733e-13
ENSMUSG00000024774	Ankrd22	0.65126	0.0389905
ENSMUSG00000032358	Fam83b	0.65089	9.88393e-05
ENSMUSG00000001123	Lgals9	0.650468	8.26103e-06
ENSMUSG00000006313	Upk1a	0.650463	0.000543419
ENSMUSG00000047146	Tet1	0.650091	4.84031e-16
ENSMUSG00000031118	1700080O16Rik	0.649988	0.000988678
ENSMUSG00000085823	Gm13012	0.649469	0.0487162
ENSMUSG00000040165	Cd209c	0.649258	7.14733e-22
ENSMUSG00000073452	Zfp97	0.648975	1.45723e-07
ENSMUSG00000042200	Cdrt4	0.64895	0.0375726
ENSMUSG00000007107	Atp1a4	0.648816	0.00792652
ENSMUSG00000074472	Zfp872	0.648392	0.0499755
ENSMUSG00000037315	Phf16	0.648269	2.86416e-12
ENSMUSG00000070605	Gm13251	0.646605	8.55081e-13
ENSMUSG00000025278	Flnb	0.646328	1.28889e-06
ENSMUSG00000032726	Bmp8a	0.64604	0.0235756
ENSMUSG00000021048	Mthfd1	0.645658	6.13558e-11
ENSMUSG00000020486	Sept4	0.645302	1.22466e-13
ENSMUSG00000024785	Rcl1	0.644907	4.96303e-18
ENSMUSG00000001056	Nhp2	0.644755	4.25505e-20
ENSMUSG00000054994	AV320801	0.644523	0.0404651
ENSMUSG00000026192	Atic	0.6443	2.28146e-12
ENSMUSG00000020407	Upp1	0.64265	7.18639e-13
ENSMUSG00000028280	Gabrr1	0.642603	0.0446306
ENSMUSG00000003379	Cd79a	0.642302	0.0264531
ENSMUSG00000026117	Zap70	0.6417	0.00437942
ENSMUSG00000038980	BC066135	0.641516	0.0125825
ENSMUSG00000021678	F2rl1	0.64073	5.22761e-10
ENSMUSG00000023045	Soat2	0.640413	6.3243e-05
ENSMUSG00000034055	Phka1	0.64036	1.09617e-25
ENSMUSG00000038518	Jarid2	0.639859	6.01191e-17
ENSMUSG00000078521	2610002D18Rik	0.639763	3.42672e-06
ENSMUSG00000024734	Zp1	0.638943	0.0518469
ENSMUSG00000050332	Fam123b	0.638794	4.09029e-16
ENSMUSG00000001655	Hoxc13	0.638662	0.0441922
ENSMUSG00000011114	Tbrg1	0.637482	2.66334e-12
ENSMUSG00000046352	Gjb2	0.637469	0.00113691
ENSMUSG00000075706	Gpx4	0.636327	1.01359e-18
ENSMUSG00000071909	Gm806	0.635967	0.0552839
ENSMUSG00000056209	Npm3	0.635437	4.56206e-13
ENSMUSG00000003119	Cdk12	0.635016	4.7941e-20
ENSMUSG00000046367	4931440L10Rik	0.634704	0.0479721
ENSMUSG00000021222	Dcaf4	0.633993	1.4314e-16
ENSMUSG00000090677	D930019O06Rik	0.633151	0.0204954
ENSMUSG00000027579	Srms	0.633024	0.0251592
ENSMUSG00000026039	Sgol2	0.632851	7.77321e-12
ENSMUSG00000045667	Smtnl2	0.632003	2.09852e-07
ENSMUSG00000042251	Pm20d1	0.630781	9.61308e-07
ENSMUSG00000079396	Gm5796	0.630462	0.0453318
ENSMUSG00000017697	Ada	0.630162	1.47109e-06
ENSMUSG00000079012	Serpina3m	0.629972	0.000829429
ENSMUSG00000035427	Mageb4	0.629582	0.00971938
ENSMUSG00000059552	Trp53	0.629095	2.25709e-09
ENSMUSG00000070777	Ceacam20	0.628945	0.00262943
ENSMUSG00000083081	Gm13223	0.628539	0.0531282
ENSMUSG00000028601	Echdc2	0.628415	1.0453e-07
ENSMUSG00000055874	Foxi3	0.627871	0.00606431
ENSMUSG00000032754	Slc24a6	0.627055	3.45257e-07
ENSMUSG00000057113	Npm1	0.626757	2.22849e-27
ENSMUSG00000022938	Fam3b	0.626388	0.0255229
ENSMUSG00000000594	Gm2a	0.626121	5.43529e-10
ENSMUSG00000060275	Nrg2	0.625582	0.000870395
ENSMUSG00000048373	Fgfbp1	0.625279	0.000168735
ENSMUSG00000057286	St6galnac2	0.625205	1.86802e-05
ENSMUSG00000052271	Bhlha15	0.625192	0.00920694
ENSMUSG00000031586	Rbpms	0.624903	2.8467e-11
ENSMUSG00000036781	Rps27l	0.624302	7.9379e-25
ENSMUSG00000091183	Gm3604	0.623838	1.36191e-05
ENSMUSG00000082383	Gm9670	0.623153	0.0587689
ENSMUSG00000020679	Hnf1b	0.623135	1.32582e-05
ENSMUSG00000020911	Krt19	0.623124	0.000362941
ENSMUSG00000044303	Cdkn2a	0.622321	1.11674e-05
ENSMUSG00000034918	Cdhr2	0.621294	0.0299991
ENSMUSG00000019989	Enpp3	0.621221	3.33242e-06
ENSMUSG00000040657	1700063H04Rik	0.621125	0.0615534
ENSMUSG00000032323	Cyp11a1	0.620977	0.0177387
ENSMUSG00000009566	Fpgs	0.620947	8.74122e-13
ENSMUSG00000037148	Arhgap10	0.620141	3.01811e-07
ENSMUSG00000028893	Sesn2	0.619814	1.41505e-12
ENSMUSG00000090470	2410012M07Rik	0.619783	0.000110186
ENSMUSG00000017950	Hnf4a	0.619076	0.00251373
ENSMUSG00000068876	Cgn	0.618659	2.83861e-16
ENSMUSG00000028776	Tinagl1	0.618621	4.55771e-05
ENSMUSG00000034160	Ogt	0.617914	3.11773e-27
ENSMUSG00000038763	Alpk3	0.617716	0.0193233
ENSMUSG00000090374	Gm17232	0.61767	0.0387675
ENSMUSG00000028148	Them5	0.617106	0.0638465
ENSMUSG00000087263	Gm15726	0.615981	2.76984e-05
ENSMUSG00000002014	Ssr4	0.615872	1.00232e-11
ENSMUSG00000023120	Gm853	0.615498	0.0570332
ENSMUSG00000024039	Cbs	0.614427	0.00451509
ENSMUSG00000022283	Pabpc1	0.613239	1.24353e-14
ENSMUSG00000026669	Mcm10	0.612302	3.10783e-09
ENSMUSG00000058435	Btnl4	0.611472	0.06642
ENSMUSG00000069755	Zfp125	0.610809	0.0282091
ENSMUSG00000005268	Prlr	0.61035	0.00187657
ENSMUSG00000063060	Sox7	0.60997	8.36649e-07
ENSMUSG00000024805	Pcgf5	0.609959	2.51386e-08
ENSMUSG00000044224	Dnajc21	0.60991	1.17658e-32
ENSMUSG00000073700	Klhl21	0.60964	2.48676e-08
ENSMUSG00000045005	Fzd5	0.609618	3.05963e-18
ENSMUSG00000026389	Steap3	0.609045	0.000178725
ENSMUSG00000078816	Prkcc	0.609013	6.17671e-07
ENSMUSG00000029922	Mkrn1	0.608825	2.15946e-08
ENSMUSG00000038276	Accn3	0.608636	0.0175328
ENSMUSG00000057719	Sh3rf2	0.608414	0.000118304
ENSMUSG00000044005	Gls2	0.608071	1.78621e-07
ENSMUSG00000020447	Npc1l1	0.60729	0.00789334
ENSMUSG00000007279	Scube2	0.606247	0.000549217
ENSMUSG00000083518	Gm9429	0.605687	0.0649569
ENSMUSG00000006589	Aprt	0.605135	2.37139e-11
ENSMUSG00000085746	4930455B14Rik	0.604916	0.0697804
ENSMUSG00000032750	Gab3	0.604866	0.000619662
ENSMUSG00000071766	Rhox12	0.604702	0.0673806
ENSMUSG00000029646	Cdx2	0.604335	0.009677
ENSMUSG00000021553	Slc28a3	0.603677	0.00611004
ENSMUSG00000020307	Cdc34	0.603613	8.02246e-18
ENSMUSG00000087442	Gm14453	0.603173	0.0439696
ENSMUSG00000087283	Gm13580	0.602983	0.0639951
ENSMUSG00000004948	Zp3	0.602588	0.0389893
ENSMUSG00000038279	Nop2	0.602549	4.37534e-11
ENSMUSG00000034394	Lif	0.602403	5.89544e-05
ENSMUSG00000075023	Accsl	0.602291	0.00765505
ENSMUSG00000002068	Ccne1	0.60191	3.95921e-07
ENSMUSG00000034871	Fam151a	0.601363	0.0547401
ENSMUSG00000033752	Mnd1	0.601124	1.10501e-07
ENSMUSG00000027678	Ncoa3	0.600484	6.81714e-13
ENSMUSG00000034758	Tle6	0.599501	1.63431e-05
ENSMUSG00000031163	Glod5	0.599361	0.0200076
ENSMUSG00000027082	Tfpi	0.599242	1.41626e-17
ENSMUSG00000031365	Zfp275	0.599099	1.21103e-11
ENSMUSG00000041293	Gpr110	0.598777	0.0684076
ENSMUSG00000001588	Acap1	0.598776	0.000845022
ENSMUSG00000079509	Zfx	0.598456	3.53245e-23
ENSMUSG00000025991	Cps1	0.598017	0.0105856
ENSMUSG00000060782	Gm8994	0.596676	0.000215877
ENSMUSG00000028001	Fga	0.596346	0.0586647
ENSMUSG00000009670	Tex11	0.596132	0.00116143
ENSMUSG00000079487	Med12	0.59564	4.79016e-13
ENSMUSG00000024459	H2-M5	0.595382	3.4962e-05
ENSMUSG00000043661	Gm9785	0.595171	0.0503113
ENSMUSG00000071425	Gm10332	0.595075	0.0740134
ENSMUSG00000028164	Manba	0.59485	7.62334e-10
ENSMUSG00000022040	Ephx2	0.594523	1.79302e-05
ENSMUSG00000047694	Yipf6	0.593917	2.48043e-29
ENSMUSG00000032207	Lipc	0.593752	0.0285095
ENSMUSG00000087132	A930001C03Rik	0.593112	0.0644317
ENSMUSG00000068547	Clca6	0.592996	0.0224602
ENSMUSG00000038242	Aox4	0.592626	0.0261226
ENSMUSG00000036617	Etl4	0.592557	1.32349e-09
ENSMUSG00000015766	Eps8	0.59196	1.22618e-12
ENSMUSG00000028587	Orc1	0.591777	5.02606e-12
ENSMUSG00000034203	Chchd4	0.591756	2.5405e-08
ENSMUSG00000070106	Mir363	0.591229	0.0446397
ENSMUSG00000020067	Mypn	0.590096	0.0418659
ENSMUSG00000004540	Psg17	0.589993	0.0763894
ENSMUSG00000079532	Gm6890	0.589805	0.059619
ENSMUSG00000023391	Dlx2	0.588963	0.0168989
ENSMUSG00000034777	Vax2	0.588692	0.0774364
ENSMUSG00000031578	Mak16	0.587086	1.98118e-24
ENSMUSG00000017548	Suz12	0.586464	7.31943e-21
ENSMUSG00000020080	Hkdc1	0.586374	2.15694e-09
ENSMUSG00000030681	Mvp	0.586082	6.98783e-06
ENSMUSG00000086276	2500002B13Rik	0.585646	1.09927e-05
ENSMUSG00000025930	Msc	0.58536	0.0217321
ENSMUSG00000085860	2410003L11Rik	0.584599	6.2081e-06
ENSMUSG00000078902	Gm14443	0.583839	0.000205107
ENSMUSG00000026976	Pax8	0.583723	0.00315679
ENSMUSG00000061126	Cyp4f39	0.583509	0.0178376
ENSMUSG00000079162	Trim43b	0.583322	0.00210652
ENSMUSG00000078869	Gm14409	0.583262	0.0362438
ENSMUSG00000042190	Cmklr1	0.583226	3.67761e-05
ENSMUSG00000036863	Syde2	0.582995	5.05047e-07
ENSMUSG00000026202	Tuba4a	0.582375	5.56219e-06
ENSMUSG00000035299	Mid1	0.581466	7.8405e-12
ENSMUSG00000018919	Tm4sf5	0.581418	0.0239886
ENSMUSG00000041828	Abca8a	0.581333	2.8743e-06
ENSMUSG00000031976	Urb2	0.581141	4.61338e-17
ENSMUSG00000005320	Fgfr4	0.581139	0.00632615
ENSMUSG00000043501	Lgals2	0.581123	0.00494299
ENSMUSG00000046338	Gpat2	0.580846	0.000137346
ENSMUSG00000063903	Klk1	0.580362	0.0358841
ENSMUSG00000037463	Fbxo27	0.579537	2.37534e-05
ENSMUSG00000040463	Mybbp1a	0.578828	1.14824e-11
ENSMUSG00000048707	Tprn	0.578778	7.65577e-07
ENSMUSG00000004667	Polr2e	0.578701	1.12531e-15
ENSMUSG00000067916	Gm13139	0.578578	3.14295e-09
ENSMUSG00000035828	Pim3	0.578151	1.92365e-15
ENSMUSG00000019947	Arid5b	0.578094	8.43366e-13
ENSMUSG00000053977	Cd8a	0.577504	0.0516031
ENSMUSG00000092390	Gm20541	0.577296	3.02861e-05
ENSMUSG00000027820	Mme	0.577278	0.00793941
ENSMUSG00000081402	Gm15455	0.57675	0.0616191
ENSMUSG00000028093	Acp6	0.576633	5.42811e-13
ENSMUSG00000035506	Slc12a8	0.576263	1.44828e-05
ENSMUSG00000029522	Pla2g1b	0.575252	0.00069893
ENSMUSG00000026456	Cyb5r1	0.574386	3.32005e-09
ENSMUSG00000025163	Cd7	0.573366	0.043119
ENSMUSG00000062542	Syt9	0.573293	7.03552e-05
ENSMUSG00000027203	Dut	0.573274	1.52288e-11
ENSMUSG00000018428	Akap1	0.573227	4.64961e-18
ENSMUSG00000045314	Sowahb	0.572834	0.000369037
ENSMUSG00000021895	Arhgef3	0.572796	9.95311e-12
ENSMUSG00000020774	Aspa	0.572496	0.00397967
ENSMUSG00000021922	Itih4	0.572373	0.0714641
ENSMUSG00000024225	Clps	0.572165	0.018257
ENSMUSG00000058005	Tdpoz3	0.571983	0.0698551
ENSMUSG00000040600	Eps8l3	0.571895	0.0788823
ENSMUSG00000032083	Apoa1	0.571542	0.00151858
ENSMUSG00000044150	A830080D01Rik	0.571294	6.2532e-14
ENSMUSG00000022947	Cbr3	0.570374	0.000509429
ENSMUSG00000078160	Gm16503	0.570167	0.0576182
ENSMUSG00000040669	Phc1	0.569549	4.96009e-10
ENSMUSG00000087105	Gm16952	0.569479	0.0453905
ENSMUSG00000030641	4632434I11Rik	0.569464	2.90616e-20
ENSMUSG00000079244	Gm5622	0.568902	0.078182
ENSMUSG00000031378	Abcd1	0.568815	2.29206e-09
ENSMUSG00000061286	Exosc5	0.568604	2.78519e-07
ENSMUSG00000045284	Dcaf12l1	0.568572	7.10694e-10
ENSMUSG00000057321	Dub2a	0.567884	0.0820082
ENSMUSG00000042099	Kank3	0.567541	3.45596e-19
ENSMUSG00000030826	Bcat2	0.566973	1.42253e-24
ENSMUSG00000000103	Zfy2	0.566588	0.00784065
ENSMUSG00000085035	Gm12031	0.565865	0.0908373
ENSMUSG00000090893	Gm4840	0.565839	0.0816301
ENSMUSG00000038572	Bpifb5	0.565015	0.0389905
ENSMUSG00000034765	Dusp5	0.564463	6.73517e-05
ENSMUSG00000046032	Snx12	0.563909	2.11405e-18
ENSMUSG00000043535	Setx	0.563576	7.38499e-15
ENSMUSG00000003032	Klf4	0.56257	0.00179053
ENSMUSG00000029423	Piwil1	0.562557	0.0363881
ENSMUSG00000017561	Crlf3	0.561771	2.75131e-15
ENSMUSG00000015290	Ubl4	0.561297	7.64573e-28
ENSMUSG00000036390	Gadd45a	0.560416	2.33537e-11
ENSMUSG00000026874	Hc	0.560405	0.00963816
ENSMUSG00000024042	Sik1	0.560285	1.87897e-08
ENSMUSG00000027597	Ahcy	0.560047	5.60869e-15
ENSMUSG00000049493	Pls1	0.559791	4.71971e-07
ENSMUSG00000019312	Grb7	0.559666	1.94082e-07
ENSMUSG00000031337	Mtm1	0.559067	1.30056e-08
ENSMUSG00000053211	Zfy1	0.558157	3.06312e-05
ENSMUSG00000063972	Nr6a1	0.557968	1.00514e-09
ENSMUSG00000050966	Lin28a	0.557516	1.24403e-07
ENSMUSG00000032268	Tmprss5	0.557503	0.0103875
ENSMUSG00000060716	Plekhh1	0.556738	1.15746e-08
ENSMUSG00000083620	Gm15529	0.556345	0.0951594
ENSMUSG00000002847	Pla1a	0.556252	7.59685e-06
ENSMUSG00000020698	Cct6b	0.555985	0.0536791
ENSMUSG00000072566	Pvt1	0.554835	1.92094e-06
ENSMUSG00000027506	Tpd52	0.554671	9.02799e-23
ENSMUSG00000074591	Gm410	0.553807	0.0120262
ENSMUSG00000042462	Dctpp1	0.55366	1.18282e-10
ENSMUSG00000084943	Gm13014	0.55355	0.0243286
ENSMUSG00000001642	Akr1b3	0.553108	2.65065e-15
ENSMUSG00000026520	Pycr2	0.552739	1.50658e-14
ENSMUSG00000045237	1110012L19Rik	0.552391	1.6492e-15
ENSMUSG00000020689	Itgb3	0.552274	0.000267237
ENSMUSG00000032300	1700017B05Rik	0.552241	8.77568e-07
ENSMUSG00000018821	Avpi1	0.552074	3.20148e-06
ENSMUSG00000043036	Ccdc63	0.552066	0.0547497
ENSMUSG00000020609	Apob	0.551622	0.0171585
ENSMUSG00000042354	Gnl3	0.551526	5.60716e-31
ENSMUSG00000015214	Mtmr1	0.551378	1.59217e-16
ENSMUSG00000067338	Tuba3b	0.550962	0.000401306
ENSMUSG00000006445	Epha2	0.55067	4.19032e-11
ENSMUSG00000027249	F2	0.550559	0.000555527
ENSMUSG00000051124	Gimap9	0.550368	0.000104861
ENSMUSG00000074221	Zfp568	0.549811	4.26034e-07
ENSMUSG00000043415	Otud1	0.549561	1.44583e-07
ENSMUSG00000045281	Gpr20	0.549523	0.0602419
ENSMUSG00000024812	Tjp2	0.549486	2.52602e-19
ENSMUSG00000054932	Afp	0.549256	0.0272018
ENSMUSG00000017724	Etv4	0.549192	1.1094e-07
ENSMUSG00000068860	Gm128	0.548946	0.0339491
ENSMUSG00000026478	Lamc1	0.548879	4.5896e-06
ENSMUSG00000021595	Nsun2	0.548414	1.08711e-22
ENSMUSG00000013629	Cad	0.547198	4.95286e-08
ENSMUSG00000053198	Prx	0.547138	2.93103e-07
ENSMUSG00000021348	Prl7d1	0.546612	0.0589051
ENSMUSG00000000435	Myf5	0.546527	0.0971274
ENSMUSG00000020905	Usp43	0.546375	0.00577283
ENSMUSG00000050240	Hic2	0.546192	2.12045e-09
ENSMUSG00000086787	Gm16706	0.54617	0.0121896
ENSMUSG00000040213	Ccbl2	0.545794	9.857e-08
ENSMUSG00000070645	Ren1	0.545741	0.0987427
ENSMUSG00000038214	Bend3	0.54461	1.27176e-09
ENSMUSG00000038840	Birc7	0.544491	0.0184081
ENSMUSG00000002900	Lamb1	0.543968	3.91874e-05
ENSMUSG00000028211	Trp53inp1	0.543701	2.9032e-15
ENSMUSG00000058290	Espl1	0.543582	1.78622e-08
ENSMUSG00000040084	Bub1b	0.542881	1.07896e-11
ENSMUSG00000028345	Tex10	0.542831	2.51065e-16
ENSMUSG00000031016	Wee1	0.542383	5.47738e-09
ENSMUSG00000077358	SNORD70	0.542344	0.0738444
ENSMUSG00000026429	Ube2t	0.541955	7.56872e-11
ENSMUSG00000020228	Helb	0.541904	1.78496e-10
ENSMUSG00000022797	Tfrc	0.541151	2.36005e-25
ENSMUSG00000031488	Rab11fip1	0.540967	8.19137e-06
ENSMUSG00000030494	Rhpn2	0.540938	1.82063e-11
ENSMUSG00000056436	Cyct	0.540921	0.0229028
ENSMUSG00000085114	1600025M17Rik	0.540805	0.0821937
ENSMUSG00000086807	C330013F16Rik	0.540667	0.0059113
ENSMUSG00000071723	Gspt2	0.539347	1.3166e-07
ENSMUSG00000018986	Slfn3	0.539302	0.00576052
ENSMUSG00000029843	Slc13a4	0.538283	3.61712e-05
ENSMUSG00000059305	Vpreb1	0.538211	0.0826191
ENSMUSG00000015854	Cd5l	0.537619	0.046666
ENSMUSG00000019970	Sgk1	0.537416	4.91138e-09
ENSMUSG00000047935	Gm5607	0.537219	0.0185115
ENSMUSG00000082111	Gm12479	0.537194	0.0937057
ENSMUSG00000039682	Lap3	0.537182	2.04275e-11
ENSMUSG00000024521	Pmaip1	0.53636	1.53927e-09
ENSMUSG00000006715	Gmnn	0.535756	2.24643e-13
ENSMUSG00000064634	SNORA1	0.535697	0.00687197
ENSMUSG00000053490	Trim60	0.535317	0.053659
ENSMUSG00000031765	Mt1	0.535154	0.000181302
ENSMUSG00000091497	Gm44	0.535064	0.0940336
ENSMUSG00000040808	S100g	0.534939	0.000912706
ENSMUSG00000086566	2810429I04Rik	0.534918	0.021048
ENSMUSG00000006585	Cdt1	0.534614	1.73555e-06
ENSMUSG00000084902	Gm281	0.534368	0.0567507
ENSMUSG00000000881	Dlg3	0.533912	3.95728e-10
ENSMUSG00000029249	Rest	0.533854	9.0707e-13
ENSMUSG00000035397	Klf16	0.533792	4.24761e-08
ENSMUSG00000051998	Lax1	0.533546	0.0306806
ENSMUSG00000006587	Snai3	0.533073	0.0974149
ENSMUSG00000032254	Kif23	0.532765	3.01705e-14
ENSMUSG00000021806	Nid2	0.532542	0.00051407
ENSMUSG00000025980	Hspd1	0.532265	8.28773e-14
ENSMUSG00000031232	Magt1	0.531568	9.93397e-07
ENSMUSG00000038932	Tcfl5	0.531256	3.20497e-06
ENSMUSG00000022849	Hspbap1	0.530489	1.31295e-07
ENSMUSG00000040054	Baz2a	0.530376	2.40313e-13
ENSMUSG00000082999	Gm13238	0.530289	0.0203602
ENSMUSG00000035473	Galm	0.529999	6.87368e-06
ENSMUSG00000038172	Ttc39b	0.529754	9.23925e-09
ENSMUSG00000028841	Cnksr1	0.52881	0.00358752
ENSMUSG00000042808	Gpx2	0.528436	5.32868e-05
ENSMUSG00000074867	Zfp808	0.528416	1.60677e-09
ENSMUSG00000029363	Rfc5	0.528368	5.56399e-13
ENSMUSG00000022394	L3mbtl2	0.527709	1.92415e-07
ENSMUSG00000032712	2810474O19Rik	0.526794	3.24438e-16
ENSMUSG00000027984	Hadh	0.526611	7.81492e-10
ENSMUSG00000055632	Hmcn2	0.526431	0.0303391
ENSMUSG00000026020	Nop58	0.525634	2.28186e-17
ENSMUSG00000024151	Msh2	0.525257	2.78088e-12
ENSMUSG00000073988	Ttpa	0.525121	0.00121319
ENSMUSG00000067367	Lyar	0.524338	1.89902e-12
ENSMUSG00000087501	Gm12116	0.524333	0.00559691
ENSMUSG00000035000	Dpp4	0.52418	1.30468e-06
ENSMUSG00000024427	Spry4	0.524014	0.00031106
ENSMUSG00000021270	Hsp90aa1	0.523918	3.85813e-11
ENSMUSG00000026582	Sele	0.523377	0.0974149
ENSMUSG00000077563	Snora68	0.522567	0.00633363
ENSMUSG00000065265	SNORA32	0.522325	0.00225375
ENSMUSG00000040363	Bcor	0.521948	3.39232e-19
ENSMUSG00000027379	Bub1	0.521448	1.93717e-11
ENSMUSG00000030268	Bcat1	0.521327	7.332e-09
ENSMUSG00000033361	Prrg3	0.521283	6.31579e-18
ENSMUSG00000024891	Slc29a2	0.519801	2.4062e-06
ENSMUSG00000027315	Spint1	0.519585	1.84785e-06
ENSMUSG00000041649	Klf8	0.519452	4.15694e-05
ENSMUSG00000046865	Fbl	0.519367	3.309e-15
ENSMUSG00000041506	Rrp9	0.519318	1.66635e-06
ENSMUSG00000040888	Gfer	0.519302	5.91267e-10
ENSMUSG00000087274	1010001N08Rik	0.51913	0.0243575
ENSMUSG00000030031	Kbtbd8	0.519122	6.02492e-07
ENSMUSG00000071470	Ccnb1ip1	0.518846	0.00233099
ENSMUSG00000024644	Cndp2	0.518809	9.23104e-09
ENSMUSG00000024791	Cdca5	0.517922	1.95524e-05
ENSMUSG00000048489	8430408G22Rik	0.517917	0.06185
ENSMUSG00000052102	Gnpda1	0.517662	3.59283e-10
ENSMUSG00000020634	Ubxn2a	0.517484	1.46006e-08
ENSMUSG00000035407	Kank4	0.517413	0.000321601
ENSMUSG00000040629	Mael	0.516516	0.00437855
ENSMUSG00000076218	Mir692-1	0.516184	0.000674333
ENSMUSG00000043088	Il17re	0.515726	0.0372345
ENSMUSG00000043592	Unc5cl	0.514942	0.0217729
ENSMUSG00000027173	Depdc7	0.51464	0.000272478
ENSMUSG00000020415	Pttg1	0.514607	2.95493e-13
ENSMUSG00000079553	Kifc1	0.513618	2.76131e-13
ENSMUSG00000046733	Gprc5a	0.513543	0.0389077
ENSMUSG00000024422	Dhx16	0.513434	7.32751e-15
ENSMUSG00000044641	Pard6b	0.513271	5.72519e-06
ENSMUSG00000024014	Pim1	0.513114	6.58716e-09
ENSMUSG00000068101	Cenpm	0.512783	0.000302744
ENSMUSG00000047281	Sfn	0.512727	0.0345151
ENSMUSG00000037544	Dlgap5	0.512727	1.66651e-15
ENSMUSG00000028527	Ak4	0.512335	4.1333e-14
ENSMUSG00000026234	Ncl	0.512296	1.76459e-13
ENSMUSG00000086296	D030055H07Rik	0.51182	0.0110942
ENSMUSG00000085642	3110053B16Rik	0.511698	0.0952265
ENSMUSG00000024769	Cdc42bpg	0.511643	1.96608e-05
ENSMUSG00000061544	Zfp229	0.51126	1.97421e-07
ENSMUSG00000042842	Serpinb6b	0.511186	0.00204633
ENSMUSG00000022962	Gart	0.511035	8.51878e-10
ENSMUSG00000007812	Zfp655	0.510526	2.2829e-22
ENSMUSG00000035725	Prkx	0.510391	1.05392e-13
ENSMUSG00000030087	Klf15	0.50991	8.84291e-05
ENSMUSG00000086810	Gm13110	0.509781	0.00735843
ENSMUSG00000058135	Gstm1	0.509436	1.05908e-06
ENSMUSG00000037762	Slc16a9	0.50928	0.00159073
ENSMUSG00000032517	Mobp	0.50913	0.00517454
ENSMUSG00000019942	Cdk1	0.509094	7.77029e-11
ENSMUSG00000021591	Glrx	0.509069	9.3989e-12
ENSMUSG00000018697	Aatf	0.508919	1.16266e-14
ENSMUSG00000086683	Gm12867	0.508815	0.0789536
ENSMUSG00000005481	Ddx39	0.508314	4.46207e-14
ENSMUSG00000003873	Bax	0.508299	4.00561e-15
ENSMUSG00000027323	Rad51	0.50812	8.43642e-08
ENSMUSG00000057446	Cts8	0.507618	0.0858046
ENSMUSG00000025246	Tbl1x	0.506879	2.78025e-21
ENSMUSG00000002297	Dbf4	0.506811	3.72403e-22
ENSMUSG00000021814	Anxa7	0.506676	1.1282e-07
ENSMUSG00000020914	Top2a	0.506527	1.02403e-12
ENSMUSG00000086290	Snhg12	0.506493	7.62583e-12
ENSMUSG00000022814	Umps	0.506358	3.73656e-09
ENSMUSG00000034382	AI661453	0.505922	0.00753757
ENSMUSG00000019577	Pdk4	0.505668	0.00349242
ENSMUSG00000027956	Tmem144	0.505509	4.41914e-05
ENSMUSG00000041859	Mcm3	0.505465	1.16478e-08
ENSMUSG00000015880	Ncapg	0.50463	1.58216e-14
ENSMUSG00000060860	Ube2s	0.504388	1.55815e-10
ENSMUSG00000030189	Csda	0.503887	1.09385e-07
ENSMUSG00000030342	Cd9	0.503243	9.36095e-18
ENSMUSG00000011256	Adam19	0.502974	2.45312e-05
ENSMUSG00000028378	Ptgr1	0.502771	7.35876e-09
ENSMUSG00000040034	Nup43	0.502735	7.47069e-12
ENSMUSG00000029464	Gpn3	0.50269	2.43527e-12
ENSMUSG00000041431	Ccnb1	0.502365	1.15834e-13
ENSMUSG00000028584	Lrrc38	0.501788	0.020741
ENSMUSG00000020258	Glyctk	0.500424	0.00825169
ENSMUSG00000041406	BC055324	0.500026	5.11621e-13
ENSMUSG00000046876	Atxn1	-0.50033	4.7336e-07
ENSMUSG00000015476	Prrt1	-0.500386	0.0341047
ENSMUSG00000028176	Lrrc7	-0.500452	0.0488309
ENSMUSG00000054517	Trim65	-0.500668	0.00137034
ENSMUSG00000046442	Ppm1e	-0.500766	0.00337732
ENSMUSG00000044072	Eml6	-0.501001	0.0196774
ENSMUSG00000046169	Adamts6	-0.501053	0.00351719
ENSMUSG00000030701	Plekhb1	-0.501121	0.00841862
ENSMUSG00000026894	Morn5	-0.501215	0.0232336
ENSMUSG00000037025	Foxa2	-0.501581	8.49116e-07
ENSMUSG00000030669	Calca	-0.501663	0.00774653
ENSMUSG00000053963	6330403A02Rik	-0.502016	0.0978907
ENSMUSG00000046314	Stxbp6	-0.502298	1.35562e-10
ENSMUSG00000044043	Pcdhb14	-0.502612	0.00492127
ENSMUSG00000030830	Itgal	-0.502627	0.00530595
ENSMUSG00000022665	Ccdc80	-0.502713	0.00335309
ENSMUSG00000037977	6430571L13Rik	-0.50278	0.0352788
ENSMUSG00000026188	Tmem169	-0.503127	0.00363271
ENSMUSG00000027220	Syt13	-0.503266	0.0150005
ENSMUSG00000026544	Dusp23	-0.503424	0.00392093
ENSMUSG00000020155	Kcnmb1	-0.503523	0.0074328
ENSMUSG00000028391	Wdr31	-0.503664	0.00361275
ENSMUSG00000027318	Adam33	-0.503829	0.0825272
ENSMUSG00000045589	6430704M03Rik	-0.504009	0.0419014
ENSMUSG00000029601	Iqcd	-0.504426	0.00464616
ENSMUSG00000043003	Rasef	-0.50461	0.000256981
ENSMUSG00000025420	Katnal2	-0.505048	6.46537e-05
ENSMUSG00000071862	Lrrtm2	-0.505323	0.0604052
ENSMUSG00000017734	Dbndd2	-0.505549	0.0568173
ENSMUSG00000053550	Shisa7	-0.505603	0.0345151
ENSMUSG00000038065	2410066E13Rik	-0.505699	0.017556
ENSMUSG00000029510	Gpc2	-0.505767	3.12268e-14
ENSMUSG00000045174	Fam123c	-0.506221	0.0549346
ENSMUSG00000005917	Otx1	-0.506247	0.0128491
ENSMUSG00000042269	Fam92b	-0.506279	0.003409
ENSMUSG00000003354	Ccdc65	-0.506487	0.0033802
ENSMUSG00000044811	AF251705	-0.506612	0.0002773
ENSMUSG00000034898	Filip1	-0.506826	1.21712e-06
ENSMUSG00000014846	Tppp3	-0.506892	8.09848e-10
ENSMUSG00000056753	C330011M18Rik	-0.506918	0.0240684
ENSMUSG00000007653	Gabrb2	-0.507137	0.0500561
ENSMUSG00000027208	Fgf7	-0.507559	0.0328649
ENSMUSG00000061911	Myt1l	-0.507756	0.0741449
ENSMUSG00000090439	Gm17455	-0.507852	0.00142376
ENSMUSG00000000416	Cttnbp2	-0.508032	5.70413e-05
ENSMUSG00000041625	A2ld1	-0.508331	0.0050237
ENSMUSG00000026764	Kif5c	-0.508565	0.00799262
ENSMUSG00000085795	Zfp703	-0.508854	1.49439e-07
ENSMUSG00000044067	Gpr22	-0.50897	0.0604402
ENSMUSG00000038807	Rap1gap2	-0.509502	5.03928e-06
ENSMUSG00000035032	Nek11	-0.509604	0.0324475
ENSMUSG00000045657	Pcdhb10	-0.50963	0.0211262
ENSMUSG00000022661	Cd200	-0.510075	0.0150721
ENSMUSG00000026185	Igfbp5	-0.510659	0.00925389
ENSMUSG00000022306	Zfpm2	-0.511067	0.00432691
ENSMUSG00000035864	Syt1	-0.511176	0.0188552
ENSMUSG00000041020	Mtap7d2	-0.511582	0.02177
ENSMUSG00000034245	Hdac11	-0.511637	5.0603e-07
ENSMUSG00000041577	Prelp	-0.511891	3.42158e-12
ENSMUSG00000030519	Apba2	-0.512083	0.016422
ENSMUSG00000030329	C530028O21Rik	-0.512176	0.0121356
ENSMUSG00000027867	Spag17	-0.512211	0.024361
ENSMUSG00000063063	Ctnna2	-0.512473	0.00096558
ENSMUSG00000071537	Klrg2	-0.512479	0.063909
ENSMUSG00000005237	Dnahc2	-0.512664	8.06276e-05
ENSMUSG00000019590	Cyb561	-0.513035	7.96759e-15
ENSMUSG00000021087	Rtn1	-0.513104	0.0136888
ENSMUSG00000085013	4930556M19Rik	-0.513182	0.00890048
ENSMUSG00000087231	E230016M11Rik	-0.5132	0.000384647
ENSMUSG00000026650	Meig1	-0.51326	0.0302345
ENSMUSG00000052957	Gas1	-0.513336	0.0448994
ENSMUSG00000052861	Dnahc6	-0.513397	0.00438866
ENSMUSG00000022372	Sla	-0.514124	0.000314396
ENSMUSG00000033594	Spata2l	-0.514204	0.00175161
ENSMUSG00000072663	Spef2	-0.51448	0.00325468
ENSMUSG00000086294	Gm16765	-0.514576	0.00177486
ENSMUSG00000078607	1810010H24Rik	-0.514725	0.000585917
ENSMUSG00000042529	Kcnj12	-0.514795	0.00214008
ENSMUSG00000026797	Stxbp1	-0.514915	0.0152685
ENSMUSG00000055078	Gabra5	-0.514991	0.0825272
ENSMUSG00000029306	Ibsp	-0.51513	0.0609403
ENSMUSG00000034040	Wbscr17	-0.515167	3.38582e-08
ENSMUSG00000021643	Serf1	-0.515525	0.0001254
ENSMUSG00000047013	Fbxo41	-0.515531	0.0436134
ENSMUSG00000006411	Pvrl4	-0.515627	0.0094526
ENSMUSG00000044566	Cage1	-0.515971	0.00091935
ENSMUSG00000046093	Hpcal4	-0.515979	0.0940361
ENSMUSG00000056755	Grm7	-0.516027	0.0505468
ENSMUSG00000034612	Chst11	-0.516087	1.01297e-05
ENSMUSG00000035686	Thrsp	-0.516216	0.0778962
ENSMUSG00000028033	Kcnq5	-0.516259	1.60708e-06
ENSMUSG00000038463	Olfml2b	-0.516273	0.0136252
ENSMUSG00000008153	Clstn3	-0.516385	0.0092547
ENSMUSG00000081723	Gm15931	-0.516445	0.0764969
ENSMUSG00000026546	Ccdc19	-0.517041	0.000158452
ENSMUSG00000010797	Wnt2	-0.517339	0.078853
ENSMUSG00000078117	Gm16485	-0.517714	0.0910687
ENSMUSG00000029223	Uchl1	-0.517961	0.0134526
ENSMUSG00000031710	Ucp1	-0.518042	0.0949212
ENSMUSG00000010066	Cacna2d2	-0.518145	0.0349708
ENSMUSG00000064325	Hhip	-0.518562	0.0316707
ENSMUSG00000021057	Akap5	-0.518625	1.67579e-06
ENSMUSG00000049122	Frmd3	-0.518649	0.0398635
ENSMUSG00000025997	Ikzf2	-0.518652	0.000684587
ENSMUSG00000031853	BC021891	-0.518769	0.0257006
ENSMUSG00000041449	Serpina3h	-0.519493	0.0421833
ENSMUSG00000034881	Tbxa2r	-0.519817	0.0731528
ENSMUSG00000048814	Lonrf2	-0.519835	0.0309957
ENSMUSG00000025175	Fn3k	-0.519867	0.00879626
ENSMUSG00000037771	Slc32a1	-0.51995	0.0763894
ENSMUSG00000089804	Gm16136	-0.519969	0.00318096
ENSMUSG00000049939	Lrrc4	-0.520534	0.000139546
ENSMUSG00000055313	Pgbd1	-0.520871	6.41188e-05
ENSMUSG00000057315	Arhgap24	-0.521357	9.59314e-08
ENSMUSG00000052584	Serp2	-0.521411	0.0207918
ENSMUSG00000086477	Gm15506	-0.521507	0.0511837
ENSMUSG00000087471	Gm16836	-0.521666	0.0491956
ENSMUSG00000082946	Gm12177	-0.522018	0.0593791
ENSMUSG00000090980	Gm17274	-0.522066	0.0879076
ENSMUSG00000071658	Gng3	-0.522265	0.01694
ENSMUSG00000058672	Tubb2a	-0.522564	0.0111075
ENSMUSG00000031376	Atp2b3	-0.522741	0.0777868
ENSMUSG00000000120	Ngfr	-0.522857	0.0327215
ENSMUSG00000043079	Synpo	-0.523269	0.0410008
ENSMUSG00000035860	Cdhr3	-0.52363	0.0317399
ENSMUSG00000032595	Cdhr4	-0.523753	0.0945838
ENSMUSG00000054555	Adam12	-0.523912	0.0423896
ENSMUSG00000039092	Sptlc3	-0.524094	0.0438747
ENSMUSG00000038349	Plcl1	-0.524416	7.83457e-05
ENSMUSG00000022762	Ncam2	-0.525044	0.0276803
ENSMUSG00000038530	Rgs4	-0.52509	3.28562e-06
ENSMUSG00000026147	Col9a1	-0.525116	0.0848348
ENSMUSG00000050272	Dscam	-0.525164	0.0494788
ENSMUSG00000035004	Igsf6	-0.525187	0.00678346
ENSMUSG00000085925	Rtl1	-0.525397	0.00406575
ENSMUSG00000073755	5730409E04Rik	-0.525451	0.000152737
ENSMUSG00000052676	Zmat1	-0.525555	1.97492e-05
ENSMUSG00000039488	Cntn5	-0.525577	0.0878864
ENSMUSG00000033544	Angptl1	-0.526191	0.0902007
ENSMUSG00000024501	Dpysl3	-0.526702	0.0027967
ENSMUSG00000040473	A330021E22Rik	-0.526733	0.000228806
ENSMUSG00000030427	Lilra6	-0.526748	0.0603283
ENSMUSG00000057914	Cacnb2	-0.526971	1.92619e-06
ENSMUSG00000056328	Myh1	-0.526979	0.0399229
ENSMUSG00000036545	Adamts2	-0.527045	0.00774653
ENSMUSG00000040998	Npnt	-0.527063	0.0105886
ENSMUSG00000051098	Mblac2	-0.527084	0.0243969
ENSMUSG00000015467	Egfl8	-0.527209	0.0721911
ENSMUSG00000030110	Ret	-0.527215	0.00316567
ENSMUSG00000029875	AI836003	-0.527428	0.0310822
ENSMUSG00000018008	Cyth4	-0.527569	7.84022e-05
ENSMUSG00000043463	Rab9b	-0.528093	0.0438872
ENSMUSG00000043613	Mmp3	-0.528562	0.0764035
ENSMUSG00000087143	A830082K12Rik	-0.528701	0.000508378
ENSMUSG00000021573	Tppp	-0.529034	0.0246553
ENSMUSG00000025597	Klhl4	-0.529054	0.000773807
ENSMUSG00000035451	Foxa1	-0.529101	6.80454e-05
ENSMUSG00000085294	Gm16629	-0.52912	0.0445828
ENSMUSG00000078627	March10	-0.529325	0.0703098
ENSMUSG00000057716	Gm5567	-0.529327	0.0329771
ENSMUSG00000021071	Trim9	-0.529692	0.00017712
ENSMUSG00000022342	Kcnv1	-0.530036	0.0612867
ENSMUSG00000086067	Gm16183	-0.530179	0.0515416
ENSMUSG00000030607	Acan	-0.530278	0.043199
ENSMUSG00000027827	Kcnab1	-0.530373	0.00381271
ENSMUSG00000056418	BC043934	-0.530386	0.0226267
ENSMUSG00000027489	Necab3	-0.530547	0.000734905
ENSMUSG00000042662	Dusp15	-0.530697	0.0283872
ENSMUSG00000016346	Kcnq2	-0.531035	0.0170608
ENSMUSG00000032295	Man2c1	-0.531056	8.33236e-19
ENSMUSG00000086224	2700069I18Rik	-0.531198	0.0135417
ENSMUSG00000043753	Dmrta1	-0.531348	0.000778714
ENSMUSG00000055980	Irs1	-0.531563	1.96869e-07
ENSMUSG00000027419	Pcsk2	-0.531703	0.0154821
ENSMUSG00000046378	Asphd1	-0.531839	0.0550192
ENSMUSG00000029449	Rhof	-0.532101	0.0024767
ENSMUSG00000041669	Prima1	-0.532112	0.0737959
ENSMUSG00000030806	Stx1b	-0.532204	0.0154194
ENSMUSG00000040797	Iqsec3	-0.532506	0.0279335
ENSMUSG00000050394	Armcx6	-0.532519	5.17734e-10
ENSMUSG00000028173	Wls	-0.532567	1.25707e-05
ENSMUSG00000074677	Sirpb1c	-0.532846	0.0832902
ENSMUSG00000048540	Nhlh2	-0.532946	0.00280352
ENSMUSG00000019892	Lrriq1	-0.533487	4.84769e-05
ENSMUSG00000041794	Myrip	-0.533753	0.0279984
ENSMUSG00000045038	Prkce	-0.533791	0.00681776
ENSMUSG00000052516	Robo2	-0.533804	3.18343e-06
ENSMUSG00000020014	Gm872	-0.533861	0.000497628
ENSMUSG00000034110	Kctd7	-0.533867	0.000177357
ENSMUSG00000015879	Fam184b	-0.533936	0.0549545
ENSMUSG00000034109	Golim4	-0.534089	7.06344e-06
ENSMUSG00000017943	Gdap1l1	-0.534294	0.0228673
ENSMUSG00000046768	Rhoj	-0.534345	0.0324196
ENSMUSG00000055675	Kbtbd11	-0.534691	1.52761e-08
ENSMUSG00000028036	Ptgfr	-0.534698	0.0306849
ENSMUSG00000028989	Angptl7	-0.534768	0.0149458
ENSMUSG00000063446	E130309F12Rik	-0.534929	0.000211172
ENSMUSG00000087373	Gm15892	-0.535085	0.0549908
ENSMUSG00000030376	Slc8a2	-0.535236	3.8597e-05
ENSMUSG00000040563	BC018242	-0.535395	0.0071649
ENSMUSG00000058589	Anks1b	-0.535934	0.05181
ENSMUSG00000032101	Ddx25	-0.536023	0.0117632
ENSMUSG00000040978	Gm11992	-0.536185	0.00268447
ENSMUSG00000033196	Myh2	-0.536288	0.00624669
ENSMUSG00000022805	4932425I24Rik	-0.536371	0.00170922
ENSMUSG00000054383	Pnma1	-0.536479	0.000226436
ENSMUSG00000048349	Pou4f1	-0.536799	6.60637e-05
ENSMUSG00000042256	3110082D06Rik	-0.537845	0.0658656
ENSMUSG00000079343	Gm5077	-0.538157	0.00256323
ENSMUSG00000063873	Slc24a3	-0.538342	0.0205823
ENSMUSG00000055430	Nap1l5	-0.538407	0.0966463
ENSMUSG00000050830	Vwc2	-0.538627	0.00709913
ENSMUSG00000023046	Igfbp6	-0.538979	0.0121823
ENSMUSG00000000266	Mid2	-0.539179	4.39623e-07
ENSMUSG00000025582	Nptx1	-0.539385	1.70959e-11
ENSMUSG00000042078	Svop	-0.539473	0.0267599
ENSMUSG00000045912	C2cd4c	-0.5396	0.088436
ENSMUSG00000027316	Gfra4	-0.540064	0.00845107
ENSMUSG00000026885	Ttll11	-0.540258	0.0166891
ENSMUSG00000029408	Abcb9	-0.54028	0.00449766
ENSMUSG00000039543	Ttc18	-0.540345	0.000226414
ENSMUSG00000037606	Osbpl5	-0.540369	2.99633e-10
ENSMUSG00000024678	Ms4a4d	-0.540541	0.000698075
ENSMUSG00000031893	Tsnaxip1	-0.540979	0.00470803
ENSMUSG00000047250	Ptgs1	-0.541063	0.0577765
ENSMUSG00000046959	Slc26a1	-0.541078	0.0255701
ENSMUSG00000039954	Stk32a	-0.541131	6.07753e-05
ENSMUSG00000022525	Hrasls	-0.541176	0.0550933
ENSMUSG00000028289	Epha7	-0.54125	0.000295016
ENSMUSG00000045259	Klhdc9	-0.541343	0.0127341
ENSMUSG00000032036	Kirrel3	-0.541354	0.0345268
ENSMUSG00000037172	E330009J07Rik	-0.541534	2.36356e-14
ENSMUSG00000022416	Cacna1i	-0.541551	0.0701242
ENSMUSG00000034687	Fras1	-0.54157	0.00011944
ENSMUSG00000050663	Trhde	-0.541629	0.0169897
ENSMUSG00000018168	Ikzf3	-0.541736	0.0662522
ENSMUSG00000022865	Cxadr	-0.542078	2.58001e-05
ENSMUSG00000038112	AW551984	-0.54237	0.0129799
ENSMUSG00000028864	Hgf	-0.542454	0.0377839
ENSMUSG00000056055	Sag	-0.543316	0.0663523
ENSMUSG00000021301	Hecw1	-0.543318	0.0436865
ENSMUSG00000042788	Fam166b	-0.543695	0.0211638
ENSMUSG00000027612	Mmp24	-0.543848	0.0321373
ENSMUSG00000026177	Slc11a1	-0.544198	0.00018237
ENSMUSG00000078122	F630028O10Rik	-0.544207	0.00302445
ENSMUSG00000062252	Lhfpl5	-0.544669	0.0460989
ENSMUSG00000054675	Tmem119	-0.544811	0.0432051
ENSMUSG00000046480	Scn4b	-0.544928	0.0327203
ENSMUSG00000036095	Dgkb	-0.545061	0.0108293
ENSMUSG00000037106	Fer1l6	-0.545228	0.0215512
ENSMUSG00000020686	Gas2l2	-0.545399	0.0131977
ENSMUSG00000060044	Tmem26	-0.54622	0.0446435
ENSMUSG00000049571	9330101J02Rik	-0.546356	0.00816866
ENSMUSG00000052572	Dlg2	-0.547172	0.0535442
ENSMUSG00000048385	Scrt1	-0.547472	0.00875525
ENSMUSG00000059173	Pde1a	-0.547613	0.00333573
ENSMUSG00000020176	Grb10	-0.547639	9.72272e-05
ENSMUSG00000036225	Kctd1	-0.547649	5.48537e-07
ENSMUSG00000090053	Palm2	-0.547818	0.0414474
ENSMUSG00000045318	Adra2c	-0.54791	0.0869518
ENSMUSG00000034035	Ccdc17	-0.547944	0.00151089
ENSMUSG00000022622	Acr	-0.547983	0.0496401
ENSMUSG00000034177	Rnf43	-0.548263	0.00320344
ENSMUSG00000022687	Boc	-0.548775	0.0425646
ENSMUSG00000022510	Trp63	-0.548822	0.0147059
ENSMUSG00000033453	Adamts15	-0.549002	0.0559906
ENSMUSG00000049281	Scn3b	-0.549107	0.0209256
ENSMUSG00000030707	Coro1a	-0.549703	9.75291e-06
ENSMUSG00000031840	Rab3a	-0.54974	0.0257938
ENSMUSG00000042401	Crtac1	-0.549923	0.0003281
ENSMUSG00000020723	Cacng4	-0.550703	0.0046413
ENSMUSG00000024664	Fads3	-0.55071	2.12278e-06
ENSMUSG00000020904	Wdr16	-0.550875	0.00053514
ENSMUSG00000055341	Zfp457	-0.551082	0.0394476
ENSMUSG00000000126	Wnt9a	-0.551194	0.000633313
ENSMUSG00000052301	Doc2a	-0.551195	0.0271271
ENSMUSG00000032285	Dnaja4	-0.551276	1.13766e-05
ENSMUSG00000030518	Fam189a1	-0.551401	0.0025125
ENSMUSG00000074664	A830092H15Rik	-0.551587	0.0725549
ENSMUSG00000056812	St8sia3	-0.551805	0.0302229
ENSMUSG00000029155	Spata18	-0.551943	0.00859605
ENSMUSG00000019935	Slc17a8	-0.552147	0.0096402
ENSMUSG00000016356	Col20a1	-0.552344	6.30941e-05
ENSMUSG00000033731	3300002A11Rik	-0.552488	0.0678892
ENSMUSG00000032452	Clstn2	-0.552541	1.08414e-08
ENSMUSG00000032826	Ank2	-0.553212	0.000249684
ENSMUSG00000056296	Synpr	-0.553678	0.038246
ENSMUSG00000026018	Ica1l	-0.553769	0.0615167
ENSMUSG00000030854	Ptpn5	-0.554597	0.0405785
ENSMUSG00000022454	Nell2	-0.554831	8.76342e-06
ENSMUSG00000004110	Cacna1e	-0.555192	6.26188e-05
ENSMUSG00000043621	Ubxn10	-0.555249	5.03457e-05
ENSMUSG00000050677	Ccdc96	-0.555835	0.000356279
ENSMUSG00000048388	Fam171b	-0.555939	1.01222e-05
ENSMUSG00000057766	Ankrd29	-0.556015	0.00191705
ENSMUSG00000038742	Angptl6	-0.556231	0.000600729
ENSMUSG00000024713	Pcsk5	-0.556769	0.000182413
ENSMUSG00000053519	Kcnip1	-0.55699	0.0294468
ENSMUSG00000084821	Gm15880	-0.557008	0.0925754
ENSMUSG00000030683	Sez6l2	-0.557009	0.0149342
ENSMUSG00000035711	Dok3	-0.557087	0.00304296
ENSMUSG00000027848	Olfml3	-0.557189	0.00276868
ENSMUSG00000062380	Tubb3	-0.557348	0.0042812
ENSMUSG00000052613	Pcdh15	-0.55762	0.0680286
ENSMUSG00000032940	Rbm11	-0.557983	0.0166738
ENSMUSG00000047747	Rnf150	-0.558323	9.22301e-11
ENSMUSG00000007440	Pcdha4	-0.558345	0.0378993
ENSMUSG00000053441	Adamts19	-0.55856	0.0142738
ENSMUSG00000086062	Gm16853	-0.558565	0.0895108
ENSMUSG00000049241	Gpr81	-0.558702	0.00282435
ENSMUSG00000039179	Tekt5	-0.559192	0.0880233
ENSMUSG00000060424	2610017I09Rik	-0.559299	0.00116547
ENSMUSG00000023960	Enpp5	-0.559742	0.00994778
ENSMUSG00000056648	Hoxb8	-0.560167	0.0947019
ENSMUSG00000035226	Rims4	-0.561194	0.0277461
ENSMUSG00000061864	Galntl6	-0.561455	0.0766161
ENSMUSG00000023367	Tmem176a	-0.561456	3.36736e-05
ENSMUSG00000021541	Trpc7	-0.561616	0.0476203
ENSMUSG00000030116	Mfap5	-0.561839	0.0011793
ENSMUSG00000039809	Gabbr2	-0.561847	0.0925862
ENSMUSG00000086506	Gm15911	-0.561946	0.0736451
ENSMUSG00000030077	Chl1	-0.562083	0.0236369
ENSMUSG00000073418	C4b	-0.562503	6.81066e-09
ENSMUSG00000089940	Gm4117	-0.562647	0.0149274
ENSMUSG00000040759	Cmtm5	-0.562687	0.0645076
ENSMUSG00000044827	Tlr1	-0.562729	0.00746477
ENSMUSG00000040046	Tph1	-0.562784	0.000375426
ENSMUSG00000053465	Hs6st3	-0.562893	0.0568337
ENSMUSG00000050105	Grrp1	-0.563448	0.00363164
ENSMUSG00000041592	Sdk2	-0.563583	2.77977e-05
ENSMUSG00000023017	Accn2	-0.563606	0.00994345
ENSMUSG00000069227	Gprin1	-0.563647	0.0178321
ENSMUSG00000041673	Lrrc18	-0.563912	0.000132532
ENSMUSG00000026586	Prrx1	-0.563997	0.0142256
ENSMUSG00000041263	Rusc1	-0.564005	0.000185517
ENSMUSG00000046750	BC089491	-0.564059	0.0487162
ENSMUSG00000027568	Ntsr1	-0.564071	0.077442
ENSMUSG00000000308	Ckmt1	-0.564622	0.011508
ENSMUSG00000055407	Mtap6	-0.564821	0.0010783
ENSMUSG00000091515	Zfp422-rs1	-0.565066	0.0478817
ENSMUSG00000051951	Xkr4	-0.565928	0.0164604
ENSMUSG00000085158	Gm14264	-0.566047	0.069195
ENSMUSG00000046159	Chrm3	-0.566202	0.0154482
ENSMUSG00000056004	9330182L06Rik	-0.567023	0.00696023
ENSMUSG00000022876	Samsn1	-0.567216	0.0323112
ENSMUSG00000020703	5530401A14Rik	-0.567588	0.0287855
ENSMUSG00000090210	Itga10	-0.567665	0.0674033
ENSMUSG00000070687	Htr1d	-0.568242	0.0324058
ENSMUSG00000032011	Thy1	-0.568263	2.9172e-09
ENSMUSG00000093553	RP24-201C14,6	-0.568448	0.00255153
ENSMUSG00000091354	6030419C18Rik	-0.568505	0.0059142
ENSMUSG00000079044	C230021G24Rik	-0.568546	0.0898967
ENSMUSG00000039099	Wdr93	-0.568548	0.00550613
ENSMUSG00000038526	Car14	-0.568806	5.27697e-08
ENSMUSG00000020926	Adam11	-0.569821	0.000306509
ENSMUSG00000025017	Pik3ap1	-0.56987	0.000257131
ENSMUSG00000055826	1700008P20Rik	-0.569977	0.0491902
ENSMUSG00000043822	Adamtsl5	-0.570085	0.0313564
ENSMUSG00000022894	Adamts5	-0.570253	3.23584e-06
ENSMUSG00000020591	Ntsr2	-0.570386	0.0871685
ENSMUSG00000048992	Prss32	-0.570521	0.0770035
ENSMUSG00000049988	Lrrc25	-0.570829	0.00134854
ENSMUSG00000018865	Sult4a1	-0.571169	0.00770782
ENSMUSG00000029659	6330406I15Rik	-0.571665	0.00477933
ENSMUSG00000037568	Vash2	-0.571748	2.64619e-08
ENSMUSG00000070354	Evi2b	-0.571946	0.000363681
ENSMUSG00000029123	Stk32b	-0.572073	0.0197414
ENSMUSG00000018012	Rac3	-0.572139	0.020735
ENSMUSG00000039611	2810432L12Rik	-0.572424	0.00141811
ENSMUSG00000069516	Lyz2	-0.57248	1.27224e-05
ENSMUSG00000059203	Il1rapl2	-0.57262	0.0823424
ENSMUSG00000063142	Kcnma1	-0.572693	0.00543865
ENSMUSG00000031786	Ccdc135	-0.57274	0.00243966
ENSMUSG00000022595	Lypd2	-0.573098	0.0498684
ENSMUSG00000057098	Ebf1	-0.573146	3.4673e-07
ENSMUSG00000085128	Gm2115	-0.573181	0.0880535
ENSMUSG00000044667	D3Bwg0562e	-0.57323	0.0319014
ENSMUSG00000040146	Rgl3	-0.573272	0.000783243
ENSMUSG00000021536	Adcy2	-0.5737	4.97676e-06
ENSMUSG00000042826	Fgf11	-0.573766	6.10399e-06
ENSMUSG00000050896	Rtn4rl2	-0.574037	0.0159011
ENSMUSG00000007944	Ttc9b	-0.574386	0.0392253
ENSMUSG00000032625	Thsd7a	-0.574806	1.37297e-05
ENSMUSG00000036745	Ttll7	-0.57519	2.37456e-06
ENSMUSG00000001334	Fndc5	-0.575257	0.00985066
ENSMUSG00000030337	Vamp1	-0.575364	5.45333e-05
ENSMUSG00000045608	Dbx2	-0.575891	0.0187356
ENSMUSG00000058441	Panx2	-0.576167	0.0275664
ENSMUSG00000019027	Dnahc1	-0.576456	3.5386e-11
ENSMUSG00000037126	Psd	-0.576483	0.0173984
ENSMUSG00000029711	Epo	-0.576645	0.0670112
ENSMUSG00000042707	Dnali1	-0.577344	0.000139647
ENSMUSG00000073854	AI427809	-0.578561	0.0343744
ENSMUSG00000049630	C1ql3	-0.579024	6.81594e-05
ENSMUSG00000055022	Cntn1	-0.579098	0.0363881
ENSMUSG00000023913	Pla2g7	-0.579719	2.29059e-08
ENSMUSG00000021719	Rgs7bp	-0.579756	0.00608885
ENSMUSG00000024186	Rgs11	-0.579795	5.17194e-06
ENSMUSG00000052914	Cyp2j6	-0.57986	1.30097e-06
ENSMUSG00000024957	Kcnk4	-0.580117	0.0608014
ENSMUSG00000042349	Ikbke	-0.580652	0.00127811
ENSMUSG00000024256	Adcyap1	-0.58069	0.00536008
ENSMUSG00000068696	Gpr88	-0.580766	0.0727332
ENSMUSG00000091255	Speer4e	-0.580768	0.0830928
ENSMUSG00000052316	Lrrc15	-0.580876	1.02637e-05
ENSMUSG00000050994	9130014G24Rik	-0.581338	0.000200868
ENSMUSG00000060204	Gm5868	-0.581494	0.0191792
ENSMUSG00000024175	Tekt4	-0.582083	0.000775454
ENSMUSG00000020151	Ptprr	-0.583135	0.0172517
ENSMUSG00000066196	Spag8	-0.583433	2.94938e-05
ENSMUSG00000031849	Comp	-0.583492	0.0353086
ENSMUSG00000052273	Dnahc3	-0.583557	0.0173961
ENSMUSG00000028524	Sgip1	-0.583688	0.0173904
ENSMUSG00000060487	Samd5	-0.583905	9.48786e-05
ENSMUSG00000089661	Mia1	-0.583993	0.00320344
ENSMUSG00000041681	Iapp	-0.584036	0.0805337
ENSMUSG00000045441	Gprin3	-0.584834	0.0202788
ENSMUSG00000060924	Csmd1	-0.585156	0.0319247
ENSMUSG00000052302	Tbc1d30	-0.585512	0.0139407
ENSMUSG00000021700	Rab3c	-0.585514	0.017681
ENSMUSG00000051067	Lingo3	-0.585708	0.0690497
ENSMUSG00000064280	Ccdc146	-0.586009	0.00929778
ENSMUSG00000006457	Actn3	-0.586574	0.00529175
ENSMUSG00000028459	Cd72	-0.586627	0.00706632
ENSMUSG00000029121	Crmp1	-0.586638	0.00150829
ENSMUSG00000069873	4930438A08Rik	-0.586662	0.0747785
ENSMUSG00000064109	Hcst	-0.586783	0.0760992
ENSMUSG00000001823	Hoxd12	-0.587024	0.0507955
ENSMUSG00000073565	Prr16	-0.587111	0.0139007
ENSMUSG00000050967	Creg2	-0.58773	0.00390295
ENSMUSG00000028145	Them4	-0.587801	0.00419548
ENSMUSG00000053783	1700016K19Rik	-0.587852	0.017681
ENSMUSG00000046607	Hrk	-0.587931	0.00290178
ENSMUSG00000070390	Nlrp1b	-0.588062	0.0212551
ENSMUSG00000049044	Rapgef4	-0.588299	0.00289781
ENSMUSG00000066456	Hmgn3	-0.588416	6.3564e-13
ENSMUSG00000022783	Spag6	-0.588596	0.000859827
ENSMUSG00000028294	1700003M02Rik	-0.588974	0.00150937
ENSMUSG00000039106	Htr5a	-0.589114	0.0637676
ENSMUSG00000028370	Pappa	-0.58922	9.07413e-05
ENSMUSG00000027400	Pdyn	-0.589907	0.0075845
ENSMUSG00000034336	Ina	-0.58996	0.000136811
ENSMUSG00000028441	1110017D15Rik	-0.590138	0.00193341
ENSMUSG00000034810	Scn7a	-0.590377	2.97754e-08
ENSMUSG00000054013	Tmem179	-0.590725	0.0280725
ENSMUSG00000022132	Cldn10	-0.590973	0.00332299
ENSMUSG00000045502	Niacr1	-0.591031	0.0344475
ENSMUSG00000043458	Pcdhb12	-0.591253	0.00919727
ENSMUSG00000039208	Metrnl	-0.591843	1.67447e-05
ENSMUSG00000039661	Dusp26	-0.591925	0.0171083
ENSMUSG00000037259	6330439K17Rik	-0.592341	0.00395058
ENSMUSG00000027684	Mecom	-0.592364	2.76984e-05
ENSMUSG00000001128	Cfp	-0.592399	6.56864e-05
ENSMUSG00000047394	Odf3b	-0.59242	0.0203059
ENSMUSG00000034452	Slc24a1	-0.592627	0.0492131
ENSMUSG00000058427	Cxcl2	-0.592736	0.0756569
ENSMUSG00000025790	Slco3a1	-0.593026	7.03893e-17
ENSMUSG00000056032	BC018473	-0.593341	0.0550938
ENSMUSG00000028341	Nr4a3	-0.593443	3.84311e-05
ENSMUSG00000042453	Reln	-0.59383	0.023266
ENSMUSG00000027849	Syt6	-0.594252	0.000342858
ENSMUSG00000019775	Rgs17	-0.594288	0.0158618
ENSMUSG00000006586	Runx1t1	-0.594365	7.06708e-05
ENSMUSG00000026497	Mixl1	-0.594703	0.0440396
ENSMUSG00000039153	Runx2	-0.595239	0.0238595
ENSMUSG00000039607	Rbms3	-0.595298	3.02861e-05
ENSMUSG00000024109	Nrxn1	-0.595503	0.0156721
ENSMUSG00000022656	Pvrl3	-0.595623	1.20207e-05
ENSMUSG00000015484	Fam163a	-0.595884	4.08475e-05
ENSMUSG00000020000	Moxd1	-0.596082	7.39705e-05
ENSMUSG00000032338	Hcn4	-0.597024	0.000728256
ENSMUSG00000050520	Cldn8	-0.597248	0.0324475
ENSMUSG00000035126	Wdr78	-0.597271	1.60849e-07
ENSMUSG00000028399	Ptprd	-0.597383	2.20284e-08
ENSMUSG00000055421	Pcdh9	-0.597689	0.015151
ENSMUSG00000054409	Tmem74	-0.597736	0.0134615
ENSMUSG00000022997	Wnt1	-0.59793	0.0293609
ENSMUSG00000087264	1500002O10Rik	-0.598845	0.0153767
ENSMUSG00000033214	Slitrk5	-0.59927	0.00299963
ENSMUSG00000024330	Col11a2	-0.59952	0.0496995
ENSMUSG00000056569	Mpz	-0.600073	0.0368895
ENSMUSG00000075478	Slitrk1	-0.600165	0.0260991
ENSMUSG00000031766	Slc12a3	-0.600525	0.00519438
ENSMUSG00000032648	Pygm	-0.600732	0.0279884
ENSMUSG00000033419	Snap91	-0.600755	0.0122422
ENSMUSG00000045215	Asxl3	-0.600914	0.000321728
ENSMUSG00000029254	Stap1	-0.601113	0.0284203
ENSMUSG00000036641	Ccdc148	-0.601416	0.00248585
ENSMUSG00000086966	Gm16866	-0.601524	0.00433919
ENSMUSG00000050578	Mmp13	-0.60178	0.0685711
ENSMUSG00000030324	Rho	-0.601819	0.020757
ENSMUSG00000053153	Spag16	-0.601873	6.10314e-06
ENSMUSG00000034799	Unc13a	-0.602054	0.00277889
ENSMUSG00000024366	Gfra3	-0.602698	0.0224578
ENSMUSG00000044921	Rassf9	-0.603074	0.000155707
ENSMUSG00000039981	Zc3h12d	-0.60318	0.0120685
ENSMUSG00000061535	C1qtnf7	-0.60361	0.0127717
ENSMUSG00000009075	Cabp7	-0.604158	0.000294098
ENSMUSG00000035775	Krt20	-0.60454	0.014753
ENSMUSG00000052387	Trpm3	-0.604636	0.00309941
ENSMUSG00000016194	Hsd11b1	-0.604985	0.0380544
ENSMUSG00000085081	A430071A18Rik	-0.605049	0.031612
ENSMUSG00000047496	Rnf152	-0.605337	0.00628675
ENSMUSG00000036964	Trim17	-0.605548	0.00863141
ENSMUSG00000035984	Nme5	-0.60668	1.97945e-05
ENSMUSG00000046196	Ttc39d	-0.607047	0.0616198
ENSMUSG00000027254	Mtap1a	-0.607392	1.33162e-07
ENSMUSG00000030981	Mmp21	-0.607723	0.0587243
ENSMUSG00000001103	Sebox	-0.607725	0.0674106
ENSMUSG00000025375	Aatk	-0.607902	0.00456952
ENSMUSG00000054641	Mmrn1	-0.608475	0.0600213
ENSMUSG00000062257	Opcml	-0.608685	0.00736766
ENSMUSG00000070867	Gm12824	-0.608845	0.000238275
ENSMUSG00000021194	Chga	-0.608968	0.0104685
ENSMUSG00000024245	Tmem178	-0.609336	2.26071e-06
ENSMUSG00000061601	Pclo	-0.609553	0.00573871
ENSMUSG00000053199	Arhgap20	-0.609599	2.85112e-05
ENSMUSG00000074657	Kif5a	-0.61076	0.00127811
ENSMUSG00000019906	Lin7a	-0.611283	0.000433672
ENSMUSG00000036523	Greb1	-0.611382	3.83615e-11
ENSMUSG00000060257	Scrt2	-0.612711	0.0038557
ENSMUSG00000059921	Unc5c	-0.612852	9.68141e-11
ENSMUSG00000000560	Gabra2	-0.613277	0.00595438
ENSMUSG00000026548	Slamf9	-0.613482	0.0145209
ENSMUSG00000085016	Gm11335	-0.613709	0.0180343
ENSMUSG00000052981	Ube2ql1	-0.613847	0.00293115
ENSMUSG00000044288	Cnr1	-0.613925	0.0180487
ENSMUSG00000025318	Jph3	-0.61396	0.00983733
ENSMUSG00000030030	1700003E16Rik	-0.613979	3.64354e-05
ENSMUSG00000040794	C1qtnf4	-0.614257	0.00976701
ENSMUSG00000052852	Reep1	-0.614282	0.00542537
ENSMUSG00000034584	Exph5	-0.614393	0.00135534
ENSMUSG00000023192	Grm2	-0.61478	0.00407799
ENSMUSG00000055633	Zfp580	-0.614792	7.81493e-05
ENSMUSG00000050541	Adra1b	-0.61481	0.0168918
ENSMUSG00000046807	AI646023	-0.61483	0.00321723
ENSMUSG00000042846	Lrrtm3	-0.61486	0.0180159
ENSMUSG00000057176	Gm166	-0.615146	2.05431e-08
ENSMUSG00000031283	Chrdl1	-0.615147	0.00301723
ENSMUSG00000032023	4931429I11Rik	-0.615273	0.0002502
ENSMUSG00000000690	Hoxb6	-0.615489	0.0494064
ENSMUSG00000051062	Fbll1	-0.615543	0.0340206
ENSMUSG00000006764	Tph2	-0.615722	0.0292124
ENSMUSG00000078670	Fam174b	-0.615849	7.63114e-07
ENSMUSG00000049511	Htr1b	-0.616407	0.0448994
ENSMUSG00000027375	Mal	-0.6167	0.0148428
ENSMUSG00000035576	L3mbtl1	-0.617763	0.0134615
ENSMUSG00000036510	Cdh8	-0.618082	0.0281784
ENSMUSG00000085582	3110099E03Rik	-0.618124	0.0615534
ENSMUSG00000030785	Cox6a2	-0.618767	0.0486341
ENSMUSG00000038738	Shank1	-0.6188	0.0077047
ENSMUSG00000050711	Scg2	-0.618848	0.0135796
ENSMUSG00000022044	Stmn4	-0.618927	0.00788468
ENSMUSG00000045648	Vwc2l	-0.61905	0.00433372
ENSMUSG00000056598	Lrrc48	-0.619081	2.21101e-05
ENSMUSG00000073590	3222401L13Rik	-0.620019	3.58352e-07
ENSMUSG00000029108	Pcdh7	-0.620938	1.13429e-10
ENSMUSG00000028544	Slc5a9	-0.621025	0.00508671
ENSMUSG00000091969	Pcdha3	-0.621316	0.0511092
ENSMUSG00000029861	Fam131b	-0.621411	0.0001772
ENSMUSG00000010311	Optc	-0.621515	0.00493987
ENSMUSG00000048617	Rtbdn	-0.621823	0.0311507
ENSMUSG00000030075	Cntn3	-0.621885	6.49396e-05
ENSMUSG00000027500	Stmn2	-0.622023	0.00659135
ENSMUSG00000067872	Ccdc87	-0.622192	0.00173828
ENSMUSG00000038555	Reep2	-0.622379	0.000635719
ENSMUSG00000025855	Prkar1b	-0.622484	0.0056125
ENSMUSG00000047419	Cmya5	-0.622573	0.00167187
ENSMUSG00000046204	Pnma2	-0.622574	0.00133549
ENSMUSG00000024907	Gal	-0.622807	0.000989372
ENSMUSG00000048520	Fbxl13	-0.623211	0.0254948
ENSMUSG00000039716	Dock3	-0.623224	6.61128e-06
ENSMUSG00000059602	Syn3	-0.624263	0.00464431
ENSMUSG00000034796	Cpne7	-0.624369	0.0247463
ENSMUSG00000029245	Epha5	-0.624453	0.0119014
ENSMUSG00000030731	Syt3	-0.624479	0.0212066
ENSMUSG00000029417	Cxcl9	-0.624669	0.00836682
ENSMUSG00000046793	Gpr61	-0.625253	0.0356413
ENSMUSG00000024500	Ppp2r2b	-0.62615	0.00426664
ENSMUSG00000032394	Igdcc3	-0.626241	5.73083e-09
ENSMUSG00000073514	Dok6	-0.626893	0.0256973
ENSMUSG00000041014	Nrg3	-0.627064	0.0200076
ENSMUSG00000060371	Caln1	-0.627263	0.0538289
ENSMUSG00000029120	Ppp2r2c	-0.627406	0.0237284
ENSMUSG00000036357	Gpr101	-0.627465	0.0463984
ENSMUSG00000039824	Myl6b	-0.62783	0.000434714
ENSMUSG00000045532	C1ql1	-0.628172	3.37505e-09
ENSMUSG00000032564	Cpne4	-0.628594	0.0161199
ENSMUSG00000058740	Kcnt1	-0.628766	0.00291966
ENSMUSG00000025189	Cnnm1	-0.629092	0.0131755
ENSMUSG00000091864	Gm17102	-0.629279	0.0492093
ENSMUSG00000043811	Rtn4r	-0.629544	0.00168974
ENSMUSG00000086574	Gm16960	-0.629677	0.0548786
ENSMUSG00000038457	Fam70b	-0.63015	0.0234508
ENSMUSG00000064225	Paqr9	-0.630383	0.0352737
ENSMUSG00000079510	Mdga2	-0.630532	0.0534267
ENSMUSG00000063687	Pcdhb5	-0.630656	0.000286354
ENSMUSG00000029759	Pon3	-0.630755	7.50157e-06
ENSMUSG00000078235	Fam43b	-0.63191	0.0564683
ENSMUSG00000050505	Pcdh20	-0.631997	0.00025158
ENSMUSG00000056306	6030405A18Rik	-0.632106	3.76521e-06
ENSMUSG00000000938	Hoxa10	-0.632366	0.0343624
ENSMUSG00000029712	Actl6b	-0.632417	0.0159977
ENSMUSG00000045991	Onecut2	-0.632597	2.31921e-08
ENSMUSG00000085870	Gm12829	-0.632842	0.0313564
ENSMUSG00000075273	Ttc30b	-0.63312	1.51741e-05
ENSMUSG00000000686	Abhd15	-0.633516	0.00452873
ENSMUSG00000040265	Dnm3	-0.633698	0.0138035
ENSMUSG00000053279	Aldh1a1	-0.634287	0.000595731
ENSMUSG00000022759	4930451C15Rik	-0.634646	0.000327131
ENSMUSG00000046318	Ccbe1	-0.635246	0.00242183
ENSMUSG00000048304	Slitrk3	-0.635636	0.00925389
ENSMUSG00000002997	Prkar2b	-0.636116	5.96395e-05
ENSMUSG00000062184	Hs6st2	-0.636174	1.02798e-10
ENSMUSG00000040133	Gpr176	-0.636497	0.00780508
ENSMUSG00000004366	Sst	-0.636646	0.0319708
ENSMUSG00000039838	Slc45a1	-0.636841	0.0103161
ENSMUSG00000020684	Rasl10b	-0.636861	0.00147801
ENSMUSG00000049999	Ppp1r3d	-0.637412	0.000991399
ENSMUSG00000024403	Atp6v1g2	-0.638021	0.00429537
ENSMUSG00000082305	Gm2420	-0.638995	0.00486964
ENSMUSG00000032489	Kif9	-0.63909	1.65848e-05
ENSMUSG00000087694	A530058N18Rik	-0.639093	0.0444054
ENSMUSG00000035849	Krt222	-0.639328	0.0294843
ENSMUSG00000007207	Stx1a	-0.639334	0.000238123
ENSMUSG00000009394	Syn2	-0.639583	0.0133809
ENSMUSG00000050350	Gpr18	-0.639775	0.0529307
ENSMUSG00000035033	Tbr1	-0.639791	0.0288601
ENSMUSG00000047910	Pcdhb16	-0.640099	1.83237e-05
ENSMUSG00000043298	C030030A07Rik	-0.640174	0.00948958
ENSMUSG00000069515	Lyz1	-0.640394	1.24801e-05
ENSMUSG00000091870	1700101I11Rik	-0.640419	0.0529568
ENSMUSG00000087658	Gm15051	-0.64193	0.0171537
ENSMUSG00000027577	Chrna4	-0.642027	0.000132801
ENSMUSG00000003974	Grm3	-0.642062	0.0264475
ENSMUSG00000027470	Mylk2	-0.642172	0.0204115
ENSMUSG00000070476	9030418K01Rik	-0.642575	0.000787303
ENSMUSG00000005338	Cadm3	-0.642616	3.62827e-05
ENSMUSG00000055471	Alk	-0.642698	0.000650797
ENSMUSG00000043670	Diras1	-0.642745	0.0212344
ENSMUSG00000037393	Nmur2	-0.642777	0.0495632
ENSMUSG00000036469	March1	-0.6429	0.00767717
ENSMUSG00000038486	Sv2a	-0.64343	0.0126635
ENSMUSG00000027978	Prss12	-0.643639	8.71856e-05
ENSMUSG00000044162	Tnip3	-0.643685	0.0514876
ENSMUSG00000070529	Wfdc10	-0.64374	0.0518691
ENSMUSG00000028758	Kif17	-0.644102	0.00182555
ENSMUSG00000045034	Ankrd34b	-0.64477	0.0346974
ENSMUSG00000057191	AB124611	-0.645236	0.000654421
ENSMUSG00000036913	Trim67	-0.645443	0.00914836
ENSMUSG00000010044	Zmynd10	-0.64548	2.64983e-05
ENSMUSG00000037984	Neurod6	-0.645583	0.0477451
ENSMUSG00000020374	Rasgef1c	-0.645785	0.0312932
ENSMUSG00000084898	Gm12371	-0.645819	0.0511921
ENSMUSG00000037196	Pacrg	-0.64606	3.46275e-08
ENSMUSG00000066760	Psg16	-0.646554	0.0349478
ENSMUSG00000032172	Olfm2	-0.646938	0.000699751
ENSMUSG00000026649	1700009P17Rik	-0.647147	0.000114117
ENSMUSG00000071636	Rimbp3	-0.647187	1.21921e-05
ENSMUSG00000090769	Gm2824	-0.647503	0.00463575
ENSMUSG00000030551	Nr2f2	-0.647585	3.67993e-09
ENSMUSG00000017897	Eya2	-0.647592	0.00537288
ENSMUSG00000022756	Slc7a4	-0.647625	0.000385634
ENSMUSG00000071234	Tmem90a	-0.648015	0.0400863
ENSMUSG00000041012	Cmtm8	-0.648602	1.22418e-05
ENSMUSG00000027559	Car3	-0.648953	0.0441707
ENSMUSG00000039485	Tspyl4	-0.649016	0.00378599
ENSMUSG00000070695	Cntnap5a	-0.649213	0.0225104
ENSMUSG00000022148	Fyb	-0.649329	7.51003e-05
ENSMUSG00000042816	Gpr151	-0.649372	0.0324058
ENSMUSG00000070357	E030019B06Rik	-0.649522	0.00537628
ENSMUSG00000001988	Npas1	-0.649562	0.021413
ENSMUSG00000027438	Napb	-0.650763	0.00135965
ENSMUSG00000046834	Krt1	-0.650871	0.00978556
ENSMUSG00000047674	Pdha2	-0.651654	0.011788
[truncated: 563 more rows]
