# Supplementary material for: NEIL1 and NEIL2 DNA glycosylases protect neural crest development against mitochondrial oxidative stress
Source: eLife. 2019 Sep 30;8:e49044. doi: 10.7554/eLife.49044 (PMC6768664; doi:10.7554/eLife.49044)
Supplement: Supplementary file 3. [file elife-49044-supp3.xlsx]

## Sheet: Neil1-knockout mESC
Differentially expressed genes in Neil1-knockout compared to control mESCs, top hits with more than 2-fold deregulation are highlighted in bold
Ensembl ID	Gene Symbol	log2Fold Change	BH-adjusted P-value
ENSMUSG00000079584	Gm364	2.57591	3.85431e-23
ENSMUSG00000063011	Msln	2.16819	3.42118e-16
ENSMUSG00000024659	Anxa1	1.95413	4.53401e-18
ENSMUSG00000025431	Crisp1	1.85888	8.88472e-08
ENSMUSG00000092622	2410004A20Rik	1.73891	9.7965e-09
ENSMUSG00000026246	Alppl2	1.62629	1.17096e-09
ENSMUSG00000038155	Gstp2	1.60763	4.06189e-09
ENSMUSG00000035910	Dcdc2a	1.59927	1.20684e-05
ENSMUSG00000060685	Gm14511	1.58185	1.91456e-05
ENSMUSG00000040723	Rcsd1	1.54112	4.26496e-07
ENSMUSG00000015314	Slamf6	1.53756	4.04409e-06
ENSMUSG00000027210	Meis2	1.52257	3.13671e-06
ENSMUSG00000071347	C1qtnf9	1.5206	4.57283e-05
ENSMUSG00000072249	Gm5635	1.51127	3.30818e-05
ENSMUSG00000022054	Nefm	1.46605	5.7552e-06
ENSMUSG00000030220	Arhgdib	1.45544	1.34897e-06
ENSMUSG00000024391	Apom	1.44747	2.30015e-05
ENSMUSG00000060586	H2-Eb1	1.41872	2.27581e-06
ENSMUSG00000066319	Rtp3	1.40147	3.83535e-05
ENSMUSG00000039116	Gpr126	1.39546	7.68711e-06
ENSMUSG00000030208	Emp1	1.36923	3.33588e-08
ENSMUSG00000026548	Slamf9	1.36792	4.81798e-06
ENSMUSG00000074365	Crxos1	1.366	1.44479e-05
ENSMUSG00000074863	Gm5665	1.35864	4.20657e-05
ENSMUSG00000092109	Gm9376	1.33897	0.000283223
ENSMUSG00000084919	C330008G21Rik	1.3376	0.000899468
ENSMUSG00000075370	Igll1	1.32266	0.000680905
ENSMUSG00000020681	Ace	1.32229	7.70952e-05
ENSMUSG00000042228	Lyn	1.31132	2.31315e-09
ENSMUSG00000018776	Amac1	1.29438	0.000900406
ENSMUSG00000038331	Satb2	1.27433	3.83535e-05
ENSMUSG00000044303	Cdkn2a	1.27211	7.68711e-06
ENSMUSG00000022754	Tmem45a	1.2342	8.57943e-06
ENSMUSG00000059305	Vpreb1	1.22816	0.000960684
ENSMUSG00000022488	Nckap1l	1.22643	0.000465114
ENSMUSG00000057719	Sh3rf2	1.226	0.00201415
ENSMUSG00000032207	Lipc	1.22517	2.41814e-05
ENSMUSG00000025969	Nrp2	1.22426	6.82914e-08
ENSMUSG00000074593	Gm14316	1.21742	0.00170279
ENSMUSG00000046280	She	1.21723	6.4528e-05
ENSMUSG00000073243	Gm9	1.21646	0.0013229
ENSMUSG00000041583	Obox6	1.21044	4.89008e-05
ENSMUSG00000053856	Dnajc5g	1.19979	0.00205201
ENSMUSG00000086742	Gm16201	1.1924	0.00151084
ENSMUSG00000052776	Oas1a	1.18841	6.147e-05
ENSMUSG00000037578	Pkd2l1	1.18126	0.00199836
ENSMUSG00000071604	Fam189a2	1.17552	0.00013802
ENSMUSG00000040950	Mgl2	1.17102	0.00214096
ENSMUSG00000032418	Me1	1.16701	2.27581e-06
ENSMUSG00000021959	Lats2	1.16197	0.000161546
ENSMUSG00000029314	Agpat9	1.1603	0.000460597
ENSMUSG00000032068	1600029D21Rik	1.15743	3.64358e-05
ENSMUSG00000029304	Spp1	1.14522	1.91456e-05
ENSMUSG00000044176	Spink10	1.13674	0.00320352
ENSMUSG00000037833	Sh2d4b	1.1309	0.00287526
ENSMUSG00000083620	Gm15529	1.12922	0.00246755
ENSMUSG00000050737	Ptges	1.12918	1.60669e-07
ENSMUSG00000028109	Hormad1	1.12749	1.17096e-09
ENSMUSG00000040533	Matn1	1.12055	0.0015522
ENSMUSG00000029084	Cd38	1.11385	0.00104827
ENSMUSG00000055322	Tns1	1.11015	8.18522e-06
ENSMUSG00000021591	Glrx	1.10855	0.0011857
ENSMUSG00000032290	Ptpn9	1.10313	8.02828e-08
ENSMUSG00000026739	Bmi1	1.0995	0.000155914
ENSMUSG00000051343	Rab11fip5	1.09633	1.51251e-07
ENSMUSG00000042102	Dmgdh	1.09617	0.00190398
ENSMUSG00000000244	Tspan32	1.09201	0.000753157
ENSMUSG00000069805	Fbp1	1.09163	0.000940118
ENSMUSG00000049387	Cox7b2	1.09036	0.0112673
ENSMUSG00000051998	Lax1	1.08993	0.000395881
ENSMUSG00000044734	Serpinb1a	1.07499	3.10655e-05
ENSMUSG00000045287	Rtn4rl1	1.07185	0.000784012
ENSMUSG00000024935	Slc1a1	1.07039	0.00111969
ENSMUSG00000064057	Scgb3a1	1.06825	0.0128594
ENSMUSG00000031503	Col4a2	1.06794	3.62548e-06
ENSMUSG00000022303	Dcstamp	1.06573	0.0027696
ENSMUSG00000041548	Hspb8	1.06361	0.0002043
ENSMUSG00000066652	Lefty2	1.06361	0.000448913
ENSMUSG00000036553	Sh3tc1	1.06287	1.4154e-05
ENSMUSG00000062064	Slc2a7	1.06002	0.00514586
ENSMUSG00000000305	Cdh4	1.0574	0.00479077
ENSMUSG00000048636	A730049H05Rik	1.05332	0.00587174
ENSMUSG00000022432	Smc1b	1.04775	0.000185786
ENSMUSG00000012350	Ehf	1.04622	0.0163286
ENSMUSG00000030350	Prmt8	1.04156	1.30777e-05
ENSMUSG00000070526	Peg12	1.03619	0.000616474
ENSMUSG00000038291	Snx25	1.0341	0.000395881
ENSMUSG00000031502	Col4a1	1.0281	3.44672e-05
ENSMUSG00000015619	Gata3	1.02627	0.00583531
ENSMUSG00000021456	Fbp2	1.02618	6.30355e-05
ENSMUSG00000085843	A730085A09Rik	1.02588	0.0026533
ENSMUSG00000022235	Cmbl	1.02579	0.0120007
ENSMUSG00000030711	Sult1a1	1.0227	0.0201844
ENSMUSG00000023913	Pla2g7	1.02142	0.000616474
ENSMUSG00000030587	2200002D01Rik	1.02133	0.00486301
ENSMUSG00000051043	Gprc5c	1.02112	3.13671e-06
ENSMUSG00000040498	2210010C17Rik	1.0191	0.00459889
ENSMUSG00000024731	Ms4a10	1.01867	0.00214412
ENSMUSG00000043300	B3galnt1	1.01734	2.43506e-06
ENSMUSG00000087455	5330411J11Rik	1.01503	0.00811155
ENSMUSG00000058672	Tubb2a	1.01459	3.06708e-07
ENSMUSG00000033880	Lgals3bp	1.01454	0.00926172
ENSMUSG00000038879	Nipal2	1.01117	0.0164889
ENSMUSG00000043760	Pkhd1	1.00967	0.0150663
ENSMUSG00000055003	Lrtm2	1.00074	0.0163142
ENSMUSG00000020723	Cacng4	0.998868	0.00131154
ENSMUSG00000067702	Tuba3a	0.99517	0.000294767
ENSMUSG00000027022	Xirp2	0.994978	0.0226001
ENSMUSG00000043342	Hoxd9	0.987594	0.025073
ENSMUSG00000038598	AI481877	0.985205	0.000432313
ENSMUSG00000006784	Ttc25	0.978195	0.00115056
ENSMUSG00000032690	Oas2	0.977692	0.000322836
ENSMUSG00000029359	Tesc	0.970308	0.00974628
ENSMUSG00000069114	Zbtb10	0.967082	0.00131604
ENSMUSG00000032714	Syde1	0.966399	3.62525e-05
ENSMUSG00000054626	Xlr	0.964921	0.0305303
ENSMUSG00000024503	Spink3	0.961838	0.00560844
ENSMUSG00000044626	Liph	0.958152	1.45297e-07
ENSMUSG00000020798	Spns3	0.949022	0.00952247
ENSMUSG00000026211	Obsl1	0.948272	3.13671e-06
ENSMUSG00000091744	Gm17732	0.947752	0.0353357
ENSMUSG00000087107	AI662270	0.947244	0.0350965
ENSMUSG00000021381	Barx1	0.941491	0.0372052
ENSMUSG00000037463	Fbxo27	0.939524	0.000657297
ENSMUSG00000078498	Gm13151	0.939074	0.00279984
ENSMUSG00000006342	Susd2	0.938205	0.000455891
ENSMUSG00000067835	Gm14661	0.938123	0.0310945
ENSMUSG00000006205	Htra1	0.935687	0.00115266
ENSMUSG00000031027	Stk33	0.933264	0.0291644
ENSMUSG00000061259	Tmprss11d	0.932503	0.0115122
ENSMUSG00000021749	Oit1	0.929498	0.0372052
ENSMUSG00000040624	Plekhg1	0.92805	0.00379318
ENSMUSG00000026443	Lrrn2	0.924062	0.0193718
ENSMUSG00000025038	Efhc2	0.923193	0.0370588
ENSMUSG00000020415	Pttg1	0.921463	0.00429976
ENSMUSG00000027229	4933406J08Rik	0.918424	0.00149588
ENSMUSG00000063760	Rnf217	0.911999	0.0353357
ENSMUSG00000038319	Kcnh2	0.910631	7.106e-05
ENSMUSG00000056758	Hmga2	0.909717	0.00872295
ENSMUSG00000048706	D4Bwg0951e	0.907341	0.000906447
ENSMUSG00000037852	Cpe	0.907301	0.0132884
ENSMUSG00000048612	Myof	0.906966	0.00325933
ENSMUSG00000060499	Rpl10l	0.903215	3.41448e-05
ENSMUSG00000021250	Fos	0.903181	0.0292745
ENSMUSG00000032591	Mst1	0.900282	0.00587174
ENSMUSG00000049521	Cdc42ep1	0.896449	0.0080087
ENSMUSG00000071369	Map3k5	0.895342	3.73813e-05
ENSMUSG00000046982	Tshz1	0.895137	0.0356478
ENSMUSG00000037910	1700018B24Rik	0.892542	0.0275401
ENSMUSG00000027794	Sohlh2	0.888603	4.4785e-05
ENSMUSG00000037482	Erv3	0.885557	0.0608349
ENSMUSG00000027858	Tspan2	0.884362	0.0116605
ENSMUSG00000091119	Ccdc152	0.882535	0.0508258
ENSMUSG00000039209	Rpl39l	0.881074	0.0086854
ENSMUSG00000078776	9530053A07Rik	0.878703	0.0044711
ENSMUSG00000029826	Zc3hav1	0.878697	0.00128713
ENSMUSG00000058216	BC021614	0.875741	0.00271464
ENSMUSG00000057534	Gm15698	0.873297	0.0142133
ENSMUSG00000043681	Fam25c	0.872896	0.000848567
ENSMUSG00000010592	Dazl	0.871263	6.77039e-06
ENSMUSG00000076939	Iglv3	0.870442	0.0679472
ENSMUSG00000025090	1700011F14Rik	0.869257	0.0261066
ENSMUSG00000029695	Aass	0.868296	0.0250674
ENSMUSG00000084848	4933408N05Rik	0.866759	0.0423902
ENSMUSG00000023868	Pde10a	0.865582	0.0372052
ENSMUSG00000033676	Gabrb3	0.859985	0.00222044
ENSMUSG00000064308	2410137M14Rik	0.857869	0.000281817
ENSMUSG00000029019	Nppb	0.857564	0.0715178
ENSMUSG00000067399	Trim43a	0.855369	0.0683216
ENSMUSG00000006575	Rundc3a	0.854151	0.000298676
ENSMUSG00000087283	Gm13580	0.852369	0.0017014
ENSMUSG00000064215	Ifi27l1	0.850151	0.071786
ENSMUSG00000026979	Psd4	0.848636	4.24673e-05
ENSMUSG00000033576	Apol6	0.848568	0.0768475
ENSMUSG00000078306	Gm16493	0.844419	0.0691871
ENSMUSG00000052942	Glis3	0.843277	0.0208095
ENSMUSG00000047409	Ctdspl	0.842618	0.00117687
ENSMUSG00000035158	Mitf	0.841925	0.00635147
ENSMUSG00000004359	Spic	0.841434	0.0742552
ENSMUSG00000026077	Npas2	0.839371	0.0768475
ENSMUSG00000026509	Capn2	0.83913	0.00119067
ENSMUSG00000018907	Alox12e	0.83854	0.0741728
ENSMUSG00000022900	Ildr1	0.836169	0.000459537
ENSMUSG00000078817	Nlrp12	0.835882	0.0286099
ENSMUSG00000038936	Sccpdh	0.835521	1.90136e-05
ENSMUSG00000042428	Mgat3	0.834749	5.60663e-05
ENSMUSG00000024308	Tapbp	0.833811	0.000395881
ENSMUSG00000023186	Vwa5a	0.831264	0.00155847
ENSMUSG00000039224	D1Pas1	0.826746	0.0011058
ENSMUSG00000026463	Atp2b4	0.826087	0.00159435
ENSMUSG00000078597	Cyp4a12b	0.82591	0.074078
ENSMUSG00000034911	Ushbp1	0.825758	0.0139765
ENSMUSG00000002365	Snx9	0.824604	0.0015522
ENSMUSG00000024965	Fermt3	0.819962	0.00632589
ENSMUSG00000036880	Acaa2	0.818857	3.41448e-05
ENSMUSG00000031751	Amfr	0.817911	0.000966456
ENSMUSG00000028458	Tesk1	0.817146	0.024024
ENSMUSG00000035314	Gdpd5	0.816648	0.0158139
ENSMUSG00000038576	Susd4	0.813815	0.01489
ENSMUSG00000028148	Them5	0.812808	0.0315448
ENSMUSG00000066861	Oas1g	0.811137	0.00538036
ENSMUSG00000049090	Zadh2	0.810321	0.0426178
ENSMUSG00000026874	Hc	0.807289	0.0952062
ENSMUSG00000008398	Elk3	0.807113	0.00450571
ENSMUSG00000030650	Tmc5	0.806842	0.0484744
ENSMUSG00000021917	Spcs1	0.805925	0.000353863
ENSMUSG00000070837	Aurkc	0.805362	0.0109968
ENSMUSG00000028756	Pink1	0.803565	0.000612883
ENSMUSG00000027344	Fsip1	0.803231	0.0643103
ENSMUSG00000031633	Slc25a4	0.802384	3.92358e-06
ENSMUSG00000061577	Gpr114	0.799588	0.0378638
ENSMUSG00000005054	Cstb	0.797621	0.00188866
ENSMUSG00000040964	Arhgef10l	0.796524	0.000184018
ENSMUSG00000054074	2810030E01Rik	0.792222	0.0680374
ENSMUSG00000081766	2210409E12Rik	0.791872	0.0264448
ENSMUSG00000085422	Gm6846	0.788022	0.0422628
ENSMUSG00000028439	2310028H24Rik	0.787348	0.0286099
ENSMUSG00000070645	Ren1	0.787334	0.0687763
ENSMUSG00000032125	Robo4	0.787052	0.0937763
ENSMUSG00000043496	Tril	0.785297	0.0877967
ENSMUSG00000040957	Cables1	0.784673	0.0239975
ENSMUSG00000031994	Adamts8	0.78441	0.00178491
ENSMUSG00000029022	Miip	0.783934	0.0207154
ENSMUSG00000025821	Zfp282	0.782551	0.000564492
ENSMUSG00000036782	Klhl13	0.779644	0.00924925
ENSMUSG00000022548	Apod	0.779157	0.00270335
ENSMUSG00000066705	Fxyd6	0.779035	0.00216191
ENSMUSG00000027082	Tfpi	0.778641	0.000494674
ENSMUSG00000025584	Pde8a	0.77736	0.00714669
ENSMUSG00000013766	Ly6g6e	0.776261	0.0413455
ENSMUSG00000051375	Pcdh1	0.775309	0.0137899
ENSMUSG00000055254	Ntrk2	0.775204	0.0315461
ENSMUSG00000035459	Stab2	0.775033	0.0958656
ENSMUSG00000018750	Zbtb4	0.774611	0.0266827
ENSMUSG00000026480	Ncf2	0.774304	0.00190408
ENSMUSG00000020032	Nuak1	0.773601	0.023676
ENSMUSG00000017485	Top2b	0.773496	5.60663e-05
ENSMUSG00000032691	Nlrp3	0.771282	0.0985122
ENSMUSG00000020950	Foxg1	0.769275	0.0792415
ENSMUSG00000021552	Gkap1	0.766804	0.00213465
ENSMUSG00000033781	Asb13	0.766307	0.0186528
ENSMUSG00000032602	Slc25a20	0.765039	0.00560844
ENSMUSG00000025608	Podxl	0.764316	0.000649696
ENSMUSG00000038770	Kpna7	0.76405	0.0317025
ENSMUSG00000035934	Pknox2	0.763369	0.00159001
ENSMUSG00000031750	Il34	0.762358	0.0484219
ENSMUSG00000033066	Gas7	0.760014	0.00971427
ENSMUSG00000027078	Ube2l6	0.759312	0.0235559
ENSMUSG00000021054	Sgpp1	0.75775	0.00155912
ENSMUSG00000047037	Nipa1	0.754529	0.00704597
ENSMUSG00000074272	Ceacam1	0.754323	0.0990073
ENSMUSG00000031788	Kifc3	0.75426	0.0202018
ENSMUSG00000023965	Fbxl17	0.752901	0.000465114
ENSMUSG00000001211	Agpat3	0.751481	9.17479e-05
ENSMUSG00000091080	Prr23a	0.750924	0.029057
ENSMUSG00000051124	Gimap9	0.746111	0.00830145
ENSMUSG00000037033	Clca4	0.746067	0.0952062
ENSMUSG00000030671	Pde3b	0.74543	0.00168933
ENSMUSG00000069729	Arid1b	0.744161	0.000643519
ENSMUSG00000046338	Gpat2	0.743099	0.00486414
ENSMUSG00000007041	Clic1	0.743039	0.00158605
ENSMUSG00000030513	Pcsk6	0.741764	0.0180214
ENSMUSG00000029376	Mthfd2l	0.740716	0.067592
ENSMUSG00000027574	Nkain4	0.73809	0.0245356
ENSMUSG00000027215	Cd82	0.734269	0.0765222
ENSMUSG00000030283	St8sia1	0.733509	0.0360556
ENSMUSG00000027692	Tnik	0.733367	0.0138588
ENSMUSG00000030491	Tdrd12	0.732887	0.00190398
ENSMUSG00000074804	AU015228	0.730314	0.0841222
ENSMUSG00000022912	Pros1	0.730135	0.0047844
ENSMUSG00000075122	Cd80	0.72948	0.0715178
ENSMUSG00000049680	Urgcp	0.727954	0.00617337
ENSMUSG00000025950	Idh1	0.726743	0.00479664
ENSMUSG00000039194	Rlbp1	0.72367	0.00583531
ENSMUSG00000044017	Gpr133	0.721073	0.0415508
ENSMUSG00000063235	Ptpmt1	0.720956	0.00118357
ENSMUSG00000046623	Gjb4	0.720671	0.028388
ENSMUSG00000001891	Ugp2	0.719685	0.00277623
ENSMUSG00000043154	Ppp2r3a	0.719018	0.00603849
ENSMUSG00000027703	Lrriq4	0.718826	0.0409693
ENSMUSG00000039349	C130074G19Rik	0.715104	0.0482904
ENSMUSG00000024909	Efemp2	0.715037	0.0331295
ENSMUSG00000050623	1700019N12Rik	0.714071	0.0364873
ENSMUSG00000093470	RP23-164N15,3	0.712231	0.0683216
ENSMUSG00000029120	Ppp2r2c	0.711714	0.0287219
ENSMUSG00000022575	Gsdmd	0.710419	0.00422473
ENSMUSG00000067851	Arfgef1	0.710234	0.00493429
ENSMUSG00000068245	D14Ertd668e	0.708749	0.00874279
ENSMUSG00000028121	Bcar3	0.708205	0.0027302
ENSMUSG00000001827	Folr1	0.706836	0.0559749
ENSMUSG00000038507	Parp12	0.705311	0.00199836
ENSMUSG00000052180	Serpinb6c	0.705237	0.00461258
ENSMUSG00000028082	Sh3d19	0.703392	0.0030011
ENSMUSG00000036620	Mgat4b	0.703037	0.000139013
ENSMUSG00000024190	Dusp1	0.699434	0.0364202
ENSMUSG00000042357	Gjb5	0.698936	0.00168807
ENSMUSG00000043036	Ccdc63	0.698264	0.0423902
ENSMUSG00000028494	Plin2	0.695877	0.000506347
ENSMUSG00000053654	Krt42	0.695252	0.0026621
ENSMUSG00000006675	P4htm	0.695179	0.00417864
ENSMUSG00000023861	Brp44l	0.694268	0.000869925
ENSMUSG00000031622	Sin3b	0.694183	2.83297e-05
ENSMUSG00000019590	Cyb561	0.694127	0.012766
ENSMUSG00000027536	Chmp4c	0.693895	0.0326889
ENSMUSG00000021550	2210016F16Rik	0.693166	0.00159001
ENSMUSG00000030527	Crtc3	0.691754	0.0443354
ENSMUSG00000021379	Id4	0.691375	0.0637577
ENSMUSG00000022297	Fzd6	0.69073	0.00583531
ENSMUSG00000051154	Commd3	0.689934	0.00663853
ENSMUSG00000024789	Jak2	0.688137	0.0454628
ENSMUSG00000026656	Fcgr2b	0.687439	0.0445785
ENSMUSG00000005397	Nid1	0.687009	0.0276023
ENSMUSG00000042807	Hecw2	0.682812	0.0719404
ENSMUSG00000022895	Ets2	0.681717	0.0164133
ENSMUSG00000057406	Whsc1	0.681464	9.48565e-05
ENSMUSG00000092052	Gm5101	0.681302	0.0642936
ENSMUSG00000078954	Arhgap8	0.680811	0.0163286
ENSMUSG00000002844	Adprh	0.678937	0.00795082
ENSMUSG00000027175	Tcp11l1	0.677122	0.020405
ENSMUSG00000000420	Galnt1	0.675784	0.0061372
ENSMUSG00000030530	Furin	0.675064	0.00872189
ENSMUSG00000022270	Fam134b	0.674748	0.0942066
ENSMUSG00000046841	Ckap4	0.674709	0.0206544
ENSMUSG00000073568	Gm949	0.674579	0.096597
ENSMUSG00000054814	Usp46	0.674297	0.0266827
ENSMUSG00000031776	Arl2bp	0.672134	0.000307943
ENSMUSG00000039043	2610034B18Rik	0.67089	0.0683381
ENSMUSG00000050732	Vamp8	0.670728	0.00784172
ENSMUSG00000030353	Tead4	0.669663	0.0594564
ENSMUSG00000023393	Slc17a9	0.669351	0.00219629
ENSMUSG00000015846	Rxra	0.669187	0.0224736
ENSMUSG00000043391	2510009E07Rik	0.668494	0.0887533
ENSMUSG00000027624	Epb4,1l1	0.667826	0.0267999
ENSMUSG00000060002	Chpt1	0.662285	0.00362991
ENSMUSG00000032436	Cmtm7	0.66191	0.000179508
ENSMUSG00000000594	Gm2a	0.661539	0.0334816
ENSMUSG00000071773	Rhox1	0.660065	0.0841222
ENSMUSG00000001761	Smo	0.660017	0.00020268
ENSMUSG00000028556	Dock7	0.659273	0.00188866
ENSMUSG00000018822	Sfrp5	0.657496	0.0326237
ENSMUSG00000035829	Ppp1r26	0.657259	0.0181385
ENSMUSG00000022422	Dscc1	0.656381	0.0134556
ENSMUSG00000004849	Ap1s1	0.655846	0.000379534
ENSMUSG00000029103	Lrpap1	0.655349	0.0018629
ENSMUSG00000029869	Ephb6	0.654205	0.0619065
ENSMUSG00000040703	Cyp2s1	0.652491	0.0156398
ENSMUSG00000014846	Tppp3	0.65203	0.00458196
ENSMUSG00000005580	Adcy9	0.651983	0.0588931
ENSMUSG00000018293	Pfn1	0.65139	0.00902591
ENSMUSG00000038354	Ankrd35	0.651278	0.00717619
ENSMUSG00000030541	Idh2	0.651083	0.0106921
ENSMUSG00000044350	9030625A04Rik	0.644865	0.00325933
ENSMUSG00000026519	Tmem63a	0.643124	0.08632
ENSMUSG00000036158	Prickle1	0.642703	0.0610314
ENSMUSG00000008129	4930432K21Rik	0.642457	0.00964437
ENSMUSG00000035247	Hectd1	0.640974	0.0403994
ENSMUSG00000022871	Fetub	0.640917	0.0141685
ENSMUSG00000029735	Tpk1	0.640617	0.0470216
ENSMUSG00000024998	Plce1	0.639737	0.0901933
ENSMUSG00000069727	Gm5595	0.639313	0.00121184
ENSMUSG00000019822	Smpd2	0.638323	0.000935046
ENSMUSG00000040013	Fkbp6	0.637991	0.0872133
ENSMUSG00000057219	Armc7	0.63798	0.0904868
ENSMUSG00000047821	Trim16	0.63662	0.0877867
ENSMUSG00000025521	Tmem192	0.635744	0.00573894
ENSMUSG00000030272	Camk1	0.635225	0.0223693
ENSMUSG00000037455	1110021L09Rik	0.635213	0.00969955
ENSMUSG00000061411	8430427H17Rik	0.634952	0.0307275
ENSMUSG00000042414	Prdm14	0.632372	0.0497818
ENSMUSG00000022021	Diap3	0.631707	0.00751438
ENSMUSG00000020419	Hormad2	0.631441	0.0830587
ENSMUSG00000041445	Mmrn2	0.629843	0.0376011
ENSMUSG00000037386	Rims2	0.629664	0.0448914
ENSMUSG00000028836	Slc30a2	0.628842	0.0314961
ENSMUSG00000003051	Elf3	0.628712	0.016968
ENSMUSG00000031103	Elf4	0.627883	0.0512582
ENSMUSG00000048376	F2r	0.625789	0.00150649
ENSMUSG00000035969	Rusc2	0.624522	0.00763434
ENSMUSG00000022652	Morc1	0.624149	0.050869
ENSMUSG00000038400	Pmepa1	0.623589	0.02351
ENSMUSG00000029311	Hsd17b11	0.621752	0.0508172
ENSMUSG00000032015	Pou2f3	0.62095	0.0370588
ENSMUSG00000028218	Fam92a	0.620684	0.0328381
ENSMUSG00000048175	Asb8	0.619101	0.00482587
ENSMUSG00000079197	Psme2	0.614634	0.024137
ENSMUSG00000056268	Dennd1b	0.614449	0.0180803
ENSMUSG00000053198	Prx	0.610556	0.0652733
ENSMUSG00000038763	Alpk3	0.609768	0.0958017
ENSMUSG00000048349	Pou4f1	0.609689	0.0283953
ENSMUSG00000046733	Gprc5a	0.608937	0.00754115
ENSMUSG00000049922	Slc35c1	0.607743	0.0603245
ENSMUSG00000004891	Nes	0.607578	0.0299233
ENSMUSG00000029001	Fbxo44	0.606926	0.0222295
ENSMUSG00000041959	S100a10	0.606468	0.0170309
ENSMUSG00000031785	Gpr56	0.604798	0.0908317
ENSMUSG00000026421	Csrp1	0.604218	0.023676
ENSMUSG00000023460	Rab12	0.602162	0.0107462
ENSMUSG00000022602	Arc	0.601975	0.0454628
ENSMUSG00000041359	Tcl1	0.600447	0.00858124
ENSMUSG00000039678	Tbc1d13	0.599187	0.0840601
ENSMUSG00000024644	Cndp2	0.598509	0.0127777
ENSMUSG00000026280	Atg4b	0.5983	0.00763434
ENSMUSG00000031799	Tpm4	0.596329	0.0138588
ENSMUSG00000000365	Rnf17	0.594645	0.00244307
ENSMUSG00000050812	AI314180	0.593406	0.00158605
ENSMUSG00000028078	Dclk2	0.58967	0.0116212
ENSMUSG00000027860	Vangl1	0.589533	0.0331778
ENSMUSG00000049382	Krt8	0.589353	0.0713882
ENSMUSG00000021464	Ror2	0.58631	0.0301121
ENSMUSG00000018604	Tbx3	0.584889	0.0085305
ENSMUSG00000022197	Pdzd2	0.583598	0.0868665
ENSMUSG00000015488	5930434B04Rik	0.581504	0.0599826
ENSMUSG00000063354	Slc39a4	0.579129	0.00310812
ENSMUSG00000084980	4921508A21Rik	0.578559	0.0904868
ENSMUSG00000022837	Iqcb1	0.578114	0.0961013
ENSMUSG00000033255	Gm5134	0.577275	0.0760756
ENSMUSG00000024952	Rps6ka4	0.577198	0.00835617
ENSMUSG00000031557	Plekha2	0.576311	0.00597017
ENSMUSG00000005973	Rcn1	0.57622	0.0015522
ENSMUSG00000040711	Sh3pxd2b	0.57505	0.0281082
ENSMUSG00000018593	Sparc	0.573017	0.000988891
ENSMUSG00000056214	Pard6g	0.571216	0.0306981
ENSMUSG00000038025	Phf2	0.570692	0.0228101
ENSMUSG00000027296	Itpka	0.57066	0.0277068
ENSMUSG00000074269	2410076I21Rik	0.567708	0.0564206
ENSMUSG00000025880	Smad7	0.566442	0.00117087
ENSMUSG00000034544	Rsrc1	0.565603	0.0095236
ENSMUSG00000038417	Fig4	0.565127	0.0814888
ENSMUSG00000028382	Rod1	0.564494	0.0164743
ENSMUSG00000040209	Zfp704	0.563279	0.0224003
ENSMUSG00000026576	Atp1b1	0.560659	0.0224561
ENSMUSG00000028251	2610029I01Rik	0.560354	0.038624
ENSMUSG00000000631	Myo18a	0.559984	0.00355744
ENSMUSG00000026970	Rbms1	0.559877	0.00677607
ENSMUSG00000070697	Utp3	0.559344	0.0605595
ENSMUSG00000074303	Gm10664	0.559312	0.0683216
ENSMUSG00000025351	Cd63	0.558985	0.0197407
ENSMUSG00000056413	Adap1	0.556159	0.0508172
ENSMUSG00000063838	Cdc42ep5	0.55563	0.0429185
ENSMUSG00000044393	Dsg2	0.555253	0.0557384
ENSMUSG00000054843	Atrnl1	0.551803	0.0605825
ENSMUSG00000026479	Lamc2	0.550779	0.0404147
ENSMUSG00000044496	2510039O18Rik	0.549835	0.00334483
ENSMUSG00000027463	Slc52a3	0.549693	0.0703701
ENSMUSG00000050052	2610019F03Rik	0.54967	0.047622
ENSMUSG00000091490	Triml2	0.549552	0.0105886
ENSMUSG00000026547	Tagln2	0.547609	0.0345032
ENSMUSG00000021738	Atxn7	0.547418	0.0801457
ENSMUSG00000024985	Tcf7l2	0.545676	0.0665433
ENSMUSG00000030793	Pycard	0.54317	0.0392473
ENSMUSG00000045394	Epcam	0.542513	0.0289176
ENSMUSG00000026817	Ak1	0.541408	0.0152157
ENSMUSG00000075701	H47	0.541357	0.0085305
ENSMUSG00000071074	Yipf3	0.540705	0.0452292
ENSMUSG00000027646	Src	0.540701	0.0115122
ENSMUSG00000025609	Mkln1	0.540185	0.00375543
ENSMUSG00000014329	Bicc1	0.538966	0.0924321
ENSMUSG00000039633	Lonrf1	0.538458	0.0275401
ENSMUSG00000020623	Map2k6	0.538335	0.0691871
ENSMUSG00000034832	Tet3	0.534686	0.0798645
ENSMUSG00000007039	Ddah2	0.532407	0.0815051
ENSMUSG00000029761	Cald1	0.532169	0.047008
ENSMUSG00000045179	Sox3	0.532129	0.0683216
ENSMUSG00000021759	Ppap2a	0.531719	0.0529459
ENSMUSG00000035561	Aldh1b1	0.531442	0.0599826
ENSMUSG00000018166	Erbb3	0.531096	0.0977235
ENSMUSG00000039841	Zfp800	0.529818	0.0681418
ENSMUSG00000040659	Efhd2	0.52947	0.0374665
ENSMUSG00000018398	Sept8	0.527856	0.0515338
ENSMUSG00000015837	Sqstm1	0.526505	0.0236809
ENSMUSG00000025812	Pard3	0.526091	0.0652733
ENSMUSG00000060803	Gstp1	0.524657	0.0925642
ENSMUSG00000048234	Rnf149	0.5238	0.0223475
ENSMUSG00000033502	Cdc14a	0.521607	0.0431406
ENSMUSG00000029148	Nrbp1	0.521304	0.0150663
ENSMUSG00000002897	Il17ra	0.52029	0.0691871
ENSMUSG00000034522	Zfp395	0.520061	0.0232839
ENSMUSG00000038515	Grtp1	0.519839	0.0318809
ENSMUSG00000034520	Gjc1	0.518025	0.0277027
ENSMUSG00000039382	Wdr45	0.517109	0.0708192
ENSMUSG00000015714	Lass2	0.517013	0.00585443
ENSMUSG00000045136	Tubb2b	0.516773	0.0292404
ENSMUSG00000068267	Cenpb	0.516622	0.0841428
ENSMUSG00000075502	Gm5465	0.516471	0.0854419
ENSMUSG00000032369	Plscr1	0.516255	0.0812249
ENSMUSG00000020128	Vps54	0.5147	0.0750545
ENSMUSG00000016481	Cr1l	0.51397	0.0369101
ENSMUSG00000021156	Zmynd11	0.5138	0.00869773
ENSMUSG00000041779	Tram2	0.510266	0.038624
ENSMUSG00000035245	A130022J15Rik	0.510234	0.090768
ENSMUSG00000017774	Myo1c	0.510107	0.0315743
ENSMUSG00000040537	Adam22	0.50682	0.0678668
ENSMUSG00000032431	Crtap	0.506721	0.0714936
ENSMUSG00000038677	Scube3	0.506486	0.0754708
ENSMUSG00000033491	Prss35	0.505823	0.0952062
ENSMUSG00000029171	Pgm1	0.505581	0.0250423
ENSMUSG00000008475	Arpc5	0.50519	0.00874279
ENSMUSG00000016528	Mapkapk2	0.50485	0.0107664
ENSMUSG00000062542	Syt9	0.504185	0.0206544
ENSMUSG00000038604	Fam65a	0.503127	0.058417
ENSMUSG00000059263	Usp47	0.502994	0.00514586
ENSMUSG00000071547	Nt5dc2	-0.500336	0.0209153
ENSMUSG00000052727	Mtap1b	-0.500761	0.0321469
ENSMUSG00000020357	Flt4	-0.503057	0.0982988
ENSMUSG00000042097	Zfp239	-0.505833	0.0378161
ENSMUSG00000048997	Atxn7l2	-0.50687	0.0458767
ENSMUSG00000039715	Wdr34	-0.5101	0.0186528
ENSMUSG00000068923	Syt11	-0.51025	0.0307914
ENSMUSG00000001588	Acap1	-0.510382	0.0629093
ENSMUSG00000000552	Zfp385a	-0.512985	0.0354834
ENSMUSG00000040795	Iqcc	-0.514838	0.0765222
ENSMUSG00000032449	Slc25a36	-0.520757	0.0683381
ENSMUSG00000028583	Pdpn	-0.520798	0.0629093
ENSMUSG00000060510	Zfp266	-0.522084	0.0732783
ENSMUSG00000045822	Zswim3	-0.522901	0.0319836
ENSMUSG00000073538	E330020D12Rik	-0.525583	0.0713882
ENSMUSG00000037465	Klf10	-0.526708	0.038624
ENSMUSG00000016344	Ppdpf	-0.528379	0.0610749
ENSMUSG00000068876	Cgn	-0.530656	0.0119986
ENSMUSG00000022849	Hspbap1	-0.531051	0.00964437
ENSMUSG00000031508	Ankrd10	-0.531136	0.0140204
ENSMUSG00000011589	Fsd1	-0.531338	0.046573
ENSMUSG00000031730	Dhodh	-0.532502	0.0415101
ENSMUSG00000035284	Vps13c	-0.534142	0.00772431
ENSMUSG00000038146	Notch3	-0.534918	0.0793239
ENSMUSG00000040464	Gtpbp10	-0.537963	0.00551632
ENSMUSG00000001300	Efnb2	-0.540081	0.0164743
ENSMUSG00000060798	Intu	-0.540149	0.012766
ENSMUSG00000035011	Zbtb7a	-0.540178	0.0496318
ENSMUSG00000032216	Nedd4	-0.5405	0.01489
ENSMUSG00000025959	Klf7	-0.541657	0.0841222
ENSMUSG00000023243	Kcnk5	-0.541737	0.0139981
ENSMUSG00000037003	Tenc1	-0.542471	0.0796554
ENSMUSG00000042210	Abhd14a	-0.542751	0.0952062
ENSMUSG00000053390	Zfp952	-0.545421	0.0605595
ENSMUSG00000090659	Zfp493	-0.546543	0.0952062
ENSMUSG00000030086	Chchd6	-0.546648	0.0792415
ENSMUSG00000038569	Rad9b	-0.548465	0.0599826
ENSMUSG00000086802	2700038G22Rik	-0.549633	0.0386675
ENSMUSG00000036986	Pml	-0.549723	0.00874279
ENSMUSG00000020644	Id2	-0.551771	0.0134556
ENSMUSG00000042787	Exog	-0.552622	0.0968823
ENSMUSG00000034173	2410018M08Rik	-0.556241	0.0650235
ENSMUSG00000039419	Cntnap2	-0.556426	0.0677759
ENSMUSG00000054967	Zfp647	-0.559475	0.0881397
ENSMUSG00000018474	Chd3	-0.560761	0.0378161
ENSMUSG00000027075	Slc43a1	-0.562203	0.0683381
ENSMUSG00000048647	Exd1	-0.563205	0.0741446
ENSMUSG00000002900	Lamb1	-0.563452	0.00672083
ENSMUSG00000019864	Rtn4ip1	-0.565561	0.017156
ENSMUSG00000032010	Usp2	-0.567519	0.08632
ENSMUSG00000040446	Rprd1a	-0.568908	0.00188866
ENSMUSG00000021728	Emb	-0.571707	0.0799697
ENSMUSG00000021792	5730469M10Rik	-0.57501	0.0864896
ENSMUSG00000020893	Per1	-0.576711	0.0316387
ENSMUSG00000064373	Sepp1	-0.578139	0.0378161
ENSMUSG00000029026	Trp73	-0.57833	0.0300349
ENSMUSG00000074250	Gm10653	-0.582533	0.0136314
ENSMUSG00000029179	Zcchc4	-0.583245	0.00216191
ENSMUSG00000042408	Zmym6	-0.584937	0.0815051
ENSMUSG00000026204	Ptprn	-0.585446	0.0896363
ENSMUSG00000020593	Lpin1	-0.58632	0.0798645
ENSMUSG00000020758	Itgb4	-0.588052	0.0378161
ENSMUSG00000040820	Hlcs	-0.590001	0.0599826
ENSMUSG00000021614	Vcan	-0.593488	0.0412923
ENSMUSG00000025324	Atp10a	-0.59763	0.0394093
ENSMUSG00000051455	Gm1564	-0.599791	0.0850996
ENSMUSG00000044095	2410075B13Rik	-0.601747	0.0898781
ENSMUSG00000048503	Tmem136	-0.60493	0.0982988
ENSMUSG00000057530	Ece1	-0.605495	0.00155639
ENSMUSG00000052407	4930473A06Rik	-0.606999	0.0937197
ENSMUSG00000058056	Palld	-0.608171	0.0480793
ENSMUSG00000021376	Tpmt	-0.608678	0.0369101
ENSMUSG00000031789	Cngb1	-0.61236	0.0876698
ENSMUSG00000028392	Bspry	-0.612586	0.0524277
ENSMUSG00000026430	Rassf5	-0.612838	0.0977235
ENSMUSG00000029575	Mmab	-0.613425	0.0741446
ENSMUSG00000034037	Fgd5	-0.617789	0.0987735
ENSMUSG00000005672	Kit	-0.619443	0.0116212
ENSMUSG00000008153	Clstn3	-0.621071	0.00760814
ENSMUSG00000026489	Adck3	-0.622668	0.0152157
ENSMUSG00000030946	Lhpp	-0.623768	0.023676
ENSMUSG00000027580	BC006779	-0.626526	0.0457688
ENSMUSG00000003355	Fkbp11	-0.630884	0.0324531
ENSMUSG00000037855	Zfp365	-0.636122	0.00565676
ENSMUSG00000048924	Ccdc125	-0.636922	0.0221219
ENSMUSG00000033439	Ccdc76	-0.638372	0.0109128
ENSMUSG00000059939	9430015G10Rik	-0.638784	0.0617201
ENSMUSG00000040729	AK129341	-0.639521	0.077351
ENSMUSG00000001281	Itgb7	-0.640885	0.00340022
ENSMUSG00000034652	Cd300a	-0.641218	0.0702423
ENSMUSG00000085233	B230208H11Rik	-0.644883	0.0965747
ENSMUSG00000038007	Acer2	-0.650033	0.00515408
ENSMUSG00000020388	Pdlim4	-0.650248	0.0870263
ENSMUSG00000021950	Anxa8	-0.650559	0.0595688
ENSMUSG00000011382	Dhdh	-0.653853	0.0292945
ENSMUSG00000037108	Zcwpw1	-0.653963	0.0102286
ENSMUSG00000019863	Qrsl1	-0.654921	0.000784012
ENSMUSG00000069170	Gpr98	-0.655981	0.00204897
ENSMUSG00000021268	Meg3	-0.65716	0.0567704
ENSMUSG00000038011	Dnahc10	-0.657177	0.044978
ENSMUSG00000036916	Zfp280c	-0.662326	0.00872295
ENSMUSG00000072692	Gm13826	-0.667719	0.0744698
ENSMUSG00000013921	Clip3	-0.66882	0.00204897
ENSMUSG00000030102	Itpr1	-0.670452	0.00216191
ENSMUSG00000007646	Rad51c	-0.671678	0.00133266
ENSMUSG00000038756	Ttll6	-0.671696	0.0909309
ENSMUSG00000020027	Socs2	-0.67205	0.0559211
ENSMUSG00000051177	Plcb1	-0.672952	0.0952062
ENSMUSG00000078640	Gm11627	-0.675711	0.0286898
ENSMUSG00000023795	Pisd-ps2	-0.676253	0.0307914
ENSMUSG00000037731	BC013712	-0.68023	0.0524277
ENSMUSG00000027660	Skil	-0.681658	0.00240399
ENSMUSG00000054763	Defb42	-0.682339	0.0680592
ENSMUSG00000074890	Lcmt2	-0.6885	0.0453104
ENSMUSG00000026180	Cxcr2	-0.689449	0.0485899
ENSMUSG00000037138	Aff3	-0.689942	0.0366865
ENSMUSG00000071456	1110002L01Rik	-0.694408	0.045757
ENSMUSG00000046971	Pla2g4f	-0.695727	0.0587384
ENSMUSG00000037992	Rara	-0.696264	3.12849e-05
ENSMUSG00000020601	Trib2	-0.696598	0.0211545
ENSMUSG00000058454	Dhcr7	-0.697455	7.98325e-05
ENSMUSG00000032258	Lca5	-0.698696	0.012295
ENSMUSG00000082286	Pisd-ps1	-0.699573	0.0166518
ENSMUSG00000039747	Orai2	-0.702771	0.0835814
ENSMUSG00000024354	Slc23a1	-0.702922	0.0301121
ENSMUSG00000035640	Dos	-0.70635	0.00190398
ENSMUSG00000070828	Zscan4f	-0.707224	0.0828436
ENSMUSG00000036699	Zcchc12	-0.707678	0.0317394
ENSMUSG00000071658	Gng3	-0.708491	0.0213203
ENSMUSG00000030851	Ldhc	-0.709251	0.0303419
ENSMUSG00000034845	Plvap	-0.710608	0.0906523
ENSMUSG00000030067	Foxp1	-0.712418	0.00969802
ENSMUSG00000020889	Nr1d1	-0.713139	0.0172321
ENSMUSG00000044461	Shisa2	-0.713388	0.0235559
ENSMUSG00000037221	Mospd3	-0.716556	0.00247243
ENSMUSG00000024837	Dmrt1	-0.71784	0.0453104
ENSMUSG00000029570	Lfng	-0.719384	0.0683207
ENSMUSG00000021758	Ddx4	-0.720003	0.023676
ENSMUSG00000035769	Xylb	-0.720378	0.00400879
ENSMUSG00000024114	Prss41	-0.721285	0.0189018
ENSMUSG00000041945	Mfsd9	-0.725982	0.0319984
ENSMUSG00000085337	Gm15964	-0.727601	0.0421735
ENSMUSG00000032816	Igdcc4	-0.727834	0.0151904
ENSMUSG00000051652	Lrrc3	-0.729066	0.0436813
ENSMUSG00000021704	Mtx3	-0.730113	0.00214096
ENSMUSG00000028047	Thbs3	-0.730609	0.00171401
ENSMUSG00000001506	Col1a1	-0.730657	0.0987735
ENSMUSG00000021798	Ldb3	-0.732078	0.0269959
ENSMUSG00000034006	Pqlc1	-0.733178	0.00126417
ENSMUSG00000018008	Cyth4	-0.734067	0.038933
ENSMUSG00000030786	Itgam	-0.734343	0.0356478
ENSMUSG00000061013	Mkx	-0.734881	0.0364873
ENSMUSG00000032572	Col6a4	-0.735416	0.00971427
ENSMUSG00000047220	Ccdc36	-0.738267	0.0768987
ENSMUSG00000042757	Tmem108	-0.740931	0.00792935
ENSMUSG00000041046	Ramp3	-0.742503	0.00663872
ENSMUSG00000030498	Gas2	-0.746071	0.0952062
ENSMUSG00000022756	Slc7a4	-0.746915	0.0684167
ENSMUSG00000053070	9230110C19Rik	-0.747994	0.0371487
ENSMUSG00000014782	Plekhg4	-0.748164	0.0164133
ENSMUSG00000040289	Hey1	-0.75093	0.0369101
ENSMUSG00000039246	Lyplal1	-0.752797	0.000135473
ENSMUSG00000058183	Mmel1	-0.758991	0.0286114
ENSMUSG00000022519	Srl	-0.759146	0.00189638
ENSMUSG00000027356	Fermt1	-0.761719	0.0366421
ENSMUSG00000087412	Gm15501	-0.762892	0.0778917
ENSMUSG00000023805	Synj2	-0.763637	0.00205988
ENSMUSG00000040752	Myh6	-0.764077	0.0112552
ENSMUSG00000038213	Tapbpl	-0.765927	0.0346367
ENSMUSG00000045019	Acer1	-0.766259	0.0643103
ENSMUSG00000054099	Slc25a40	-0.76646	7.71093e-05
ENSMUSG00000031099	Smarca1	-0.767845	0.0186528
ENSMUSG00000079036	Alkbh1	-0.769475	0.022024
ENSMUSG00000010651	Acaa1b	-0.77098	0.0691448
ENSMUSG00000027996	Sfrp2	-0.7728	0.00320352
ENSMUSG00000038540	Tmc3	-0.773239	0.0815051
ENSMUSG00000058966	Fam57b	-0.776146	0.0914041
ENSMUSG00000027400	Pdyn	-0.776325	0.0561811
ENSMUSG00000054855	Rnd1	-0.779039	0.00159988
ENSMUSG00000010538	1700021C14Rik	-0.779708	0.0226001
ENSMUSG00000031155	Pim2	-0.779954	0.000503134
ENSMUSG00000090714	Zscan4d	-0.78024	0.024137
ENSMUSG00000032769	Trpa1	-0.78069	0.0635216
ENSMUSG00000028957	Per3	-0.782297	0.0479649
ENSMUSG00000033618	Map3k13	-0.782477	0.0627714
ENSMUSG00000068105	Tnfrsf13c	-0.786121	0.0905494
ENSMUSG00000021822	Plau	-0.786197	0.0683202
ENSMUSG00000052160	Pld4	-0.786997	0.0698581
ENSMUSG00000023960	Enpp5	-0.78951	0.0952062
ENSMUSG00000024610	Cd74	-0.790589	0.00451508
ENSMUSG00000020901	Pik3r5	-0.79225	0.0165992
ENSMUSG00000054272	Zscan4c	-0.792667	0.0319984
ENSMUSG00000057580	Gm10012	-0.793924	0.0841222
ENSMUSG00000022816	Fstl1	-0.795575	0.000581788
ENSMUSG00000018909	Arrb1	-0.796755	0.00607987
ENSMUSG00000021056	Tex21	-0.797104	0.0109956
ENSMUSG00000087672	Gm15122	-0.798549	0.0877867
ENSMUSG00000054999	Naaladl1	-0.799768	0.0141877
ENSMUSG00000059974	Ntm	-0.800037	0.0975958
ENSMUSG00000033420	Antxr1	-0.800314	0.0165992
ENSMUSG00000022441	Efcab6	-0.800405	0.0987735
ENSMUSG00000091456	A930011O12Rik	-0.800921	0.026892
ENSMUSG00000033579	Fa2h	-0.801757	0.0965747
ENSMUSG00000028860	Sytl1	-0.801818	0.04697
ENSMUSG00000034800	Zfp661	-0.803015	0.020405
ENSMUSG00000055737	Ghr	-0.806314	0.0303419
ENSMUSG00000029032	Arhgef16	-0.806481	0.0291644
ENSMUSG00000029299	Abcg3	-0.807497	0.088494
ENSMUSG00000040441	Slc26a10	-0.808152	0.0162851
ENSMUSG00000054582	Pabpc1l	-0.808225	0.0982988
ENSMUSG00000031342	Gpm6b	-0.808601	0.0896291
ENSMUSG00000009108	Gnat2	-0.809327	0.0260168
ENSMUSG00000061666	Gdpd1	-0.810099	0.0255343
ENSMUSG00000050447	Lypd6	-0.81118	0.023676
ENSMUSG00000032289	Thsd4	-0.811839	0.0599826
ENSMUSG00000042678	Myo15	-0.814677	0.0599172
ENSMUSG00000021643	Serf1	-0.815288	0.0173006
ENSMUSG00000020541	Tom1l1	-0.815772	0.00016622
ENSMUSG00000053835	H2-T24	-0.818247	0.0684167
ENSMUSG00000032359	Ctsh	-0.820607	0.0741446
ENSMUSG00000060240	Cend1	-0.821465	0.0599826
ENSMUSG00000041134	Cyyr1	-0.823618	0.0220395
ENSMUSG00000034751	Mast4	-0.823703	0.00709303
ENSMUSG00000051225	Fam83a	-0.82638	0.0378161
ENSMUSG00000054667	Irs4	-0.826531	0.082126
ENSMUSG00000039934	Pion	-0.827221	0.0814114
ENSMUSG00000064158	Izumo1	-0.829042	0.0843491
ENSMUSG00000001349	Cnn1	-0.829185	0.0776221
ENSMUSG00000066952	Myo1h	-0.82956	0.0742808
ENSMUSG00000081007	Gm11543	-0.830047	0.0311237
ENSMUSG00000032269	Htr3a	-0.830493	0.0531139
ENSMUSG00000035964	Tmem59l	-0.832006	0.0630472
ENSMUSG00000038486	Sv2a	-0.833116	0.0508502
ENSMUSG00000039611	2810432L12Rik	-0.835257	0.0417694
ENSMUSG00000053897	Slc39a8	-0.83669	0.0750545
ENSMUSG00000031981	Capn9	-0.83694	0.0836939
ENSMUSG00000028128	F3	-0.839704	0.0150025
ENSMUSG00000028655	Mfsd2a	-0.841236	0.0357501
ENSMUSG00000038065	2410066E13Rik	-0.841796	0.0154163
ENSMUSG00000020932	Gfap	-0.843254	0.0677759
ENSMUSG00000034848	Ttc21b	-0.843555	0.00200418
ENSMUSG00000005553	Atp4a	-0.845474	0.0680374
ENSMUSG00000083337	Gm11539	-0.845907	0.0691871
ENSMUSG00000077565	SNORD12	-0.846069	0.0132884
ENSMUSG00000028965	Tnfrsf9	-0.846916	0.0768475
ENSMUSG00000047730	Fcgbp	-0.847772	0.0356935
ENSMUSG00000068452	Duox2	-0.848366	0.0783579
ENSMUSG00000034177	Rnf43	-0.850279	0.0764951
ENSMUSG00000033063	Cntnap3	-0.85061	0.0266827
ENSMUSG00000046618	Olfml2a	-0.851104	0.0742552
ENSMUSG00000044716	Dok7	-0.852084	0.0739718
ENSMUSG00000040327	Cul9	-0.854037	0.0267048
ENSMUSG00000004032	Gstm5	-0.855677	0.00986025
ENSMUSG00000029162	Khk	-0.856488	0.0266827
ENSMUSG00000032013	Trim29	-0.857818	0.0741446
ENSMUSG00000070561	Kcnj11	-0.859183	0.0713882
ENSMUSG00000030406	Gipr	-0.862593	0.0683202
ENSMUSG00000031112	2610018G03Rik	-0.86423	7.47122e-05
ENSMUSG00000040596	Pogk	-0.865468	0.029471
ENSMUSG00000073437	D330041H03Rik	-0.865719	0.00548999
ENSMUSG00000075045	Gm4981	-0.865867	0.0324531
ENSMUSG00000028780	Sema3c	-0.866362	0.0123027
ENSMUSG00000048731	Ggnbp1	-0.867513	0.0156398
ENSMUSG00000024922	Ovol1	-0.868091	0.0343552
ENSMUSG00000020884	Asgr1	-0.868237	0.0599172
ENSMUSG00000039206	Daglb	-0.868723	0.000593841
ENSMUSG00000032511	Scn5a	-0.869787	0.0381352
ENSMUSG00000052726	Kcnt2	-0.869792	0.0599826
ENSMUSG00000001663	Gstt1	-0.869858	0.0378161
ENSMUSG00000035697	Hmha1	-0.870103	0.00362991
ENSMUSG00000029675	Eln	-0.873346	0.0484744
ENSMUSG00000001700	Gramd3	-0.87342	0.00379318
ENSMUSG00000024678	Ms4a4d	-0.874569	0.0662679
ENSMUSG00000030707	Coro1a	-0.875043	0.0169362
ENSMUSG00000045608	Dbx2	-0.876264	0.034823
ENSMUSG00000034958	Atcay	-0.878366	0.0273476
ENSMUSG00000078439	2210404O07Rik	-0.880555	0.0384241
ENSMUSG00000033006	Sox10	-0.882946	0.0599826
ENSMUSG00000040829	Zmynd15	-0.885323	0.0378927
ENSMUSG00000061356	Gm600	-0.886768	0.0171669
ENSMUSG00000073600	Gm1614	-0.888949	0.0594564
ENSMUSG00000045731	Pnoc	-0.888997	0.0511792
ENSMUSG00000037771	Slc32a1	-0.890493	0.0532547
ENSMUSG00000037754	Ppp1r16b	-0.890754	0.0139765
ENSMUSG00000023019	Gpd1	-0.891411	0.0405307
ENSMUSG00000018920	Cxcl16	-0.891875	0.0318038
ENSMUSG00000024502	Jakmip2	-0.893491	0.038624
ENSMUSG00000084910	C630043F03Rik	-0.89406	0.0244252
ENSMUSG00000045027	Prss22	-0.895574	0.0556995
ENSMUSG00000034308	Sdr42e1	-0.898183	0.0206544
ENSMUSG00000084961	4933416M07Rik	-0.8982	0.0557384
ENSMUSG00000041731	Pgm5	-0.899243	0.0369101
ENSMUSG00000039197	Adk	-0.899558	3.30818e-05
ENSMUSG00000024154	Gtf2a1l	-0.899963	0.0431406
ENSMUSG00000074151	Nlrc5	-0.900646	0.0238806
ENSMUSG00000034336	Ina	-0.903047	0.0142698
ENSMUSG00000031066	Usp11	-0.903535	0.00205201
ENSMUSG00000040372	Gpr63	-0.90505	0.0430332
ENSMUSG00000043003	Rasef	-0.906581	0.0484186
ENSMUSG00000037994	Nhedc2	-0.907972	0.0138588
ENSMUSG00000028927	Padi2	-0.909186	0.0141877
ENSMUSG00000023885	Thbs2	-0.910416	0.0489914
ENSMUSG00000016763	Scube1	-0.910492	0.0015522
ENSMUSG00000041544	Ptchd2	-0.912139	0.0370588
ENSMUSG00000037169	Mycn	-0.912315	2.41814e-05
ENSMUSG00000059625	Sohlh1	-0.916908	0.047622
ENSMUSG00000068117	Mei1	-0.918925	0.0377796
ENSMUSG00000004267	Eno2	-0.919275	0.0356018
ENSMUSG00000074647	Fam83c	-0.920063	0.0457825
ENSMUSG00000037379	Spon2	-0.920812	0.0306981
ENSMUSG00000028784	Spocd1	-0.921695	0.0445827
ENSMUSG00000058254	Tspan7	-0.924181	0.00902675
ENSMUSG00000052142	Rasal3	-0.924586	0.0378161
ENSMUSG00000027457	Snph	-0.926166	0.0429185
ENSMUSG00000027199	Gatm	-0.927339	0.012295
ENSMUSG00000071767	Rhox7	-0.927597	0.0378161
ENSMUSG00000031636	Pdlim3	-0.932448	0.0317252
ENSMUSG00000039257	Vstm2b	-0.936014	0.0378161
ENSMUSG00000008193	Spib	-0.936849	0.0255411
ENSMUSG00000041912	Tdrkh	-0.936892	0.00603434
ENSMUSG00000075015	Gm10801	-0.937571	0.0283878
ENSMUSG00000076431	Sox4	-0.937958	0.000509213
ENSMUSG00000092564	BC051226	-0.939716	0.00603849
ENSMUSG00000003949	Hlf	-0.940273	0.00901978
ENSMUSG00000046721	Rpl14-ps1	-0.94086	0.0132873
ENSMUSG00000042109	Csdc2	-0.941018	0.0369139
ENSMUSG00000032373	Car12	-0.941786	0.0169362
ENSMUSG00000031659	Adcy7	-0.943159	0.00030304
ENSMUSG00000037016	Frem2	-0.944085	0.00580853
ENSMUSG00000020886	Dlg4	-0.944673	0.0141877
ENSMUSG00000030653	Pde2a	-0.945241	0.00159806
ENSMUSG00000033882	Rbm46	-0.948477	0.0366213
ENSMUSG00000040728	Esrp1	-0.950942	5.18162e-07
ENSMUSG00000000861	Bcl11a	-0.954317	0.01313
ENSMUSG00000017943	Gdap1l1	-0.954595	0.0136128
ENSMUSG00000053007	Creb5	-0.955076	0.0286114
ENSMUSG00000061462	Obscn	-0.957763	0.0137595
ENSMUSG00000026939	Tmem141	-0.960382	0.00409773
ENSMUSG00000060572	Mfap2	-0.960649	0.0338115
ENSMUSG00000029211	Gabra4	-0.961247	0.0266827
ENSMUSG00000026587	Astn1	-0.962199	0.0328381
ENSMUSG00000091643	Zscan4b	-0.962875	0.0151904
ENSMUSG00000075046	Gm10807	-0.963433	0.00587174
ENSMUSG00000086968	4933431E20Rik	-0.963441	0.01313
ENSMUSG00000030270	Cpne9	-0.965499	0.00190398
ENSMUSG00000091880	Zscan4e	-0.970459	0.0154163
ENSMUSG00000083992	Gm11478	-0.971022	0.0152157
ENSMUSG00000000359	Rem1	-0.974928	0.0306981
ENSMUSG00000081208	Gm11400	-0.975494	0.0271098
ENSMUSG00000062591	Tubb4a	-0.975801	0.00808277
ENSMUSG00000029410	Ppef2	-0.976883	0.00153585
ENSMUSG00000073409	H2-Q6	-0.977657	0.0291644
ENSMUSG00000035226	Rims4	-0.982654	0.000447551
ENSMUSG00000032014	Oaf	-0.983683	0.0085305
ENSMUSG00000022101	Fgf17	-0.985923	0.000435371
ENSMUSG00000024679	Ms4a6d	-0.987785	0.0136128
ENSMUSG00000028417	Tal2	-0.987907	0.023685
ENSMUSG00000002603	Tgfb1	-0.990368	0.000125998
ENSMUSG00000038732	Mboat1	-0.992443	0.000139013
ENSMUSG00000060445	Sycp2	-0.993045	0.0153207
ENSMUSG00000028972	Car6	-0.993334	0.022024
ENSMUSG00000011486	Slc25a41	-0.994501	0.0199119
ENSMUSG00000022061	Nkx3-1	-0.995378	0.00826092
ENSMUSG00000036198	Arhgap36	-0.995748	0.0261066
ENSMUSG00000046093	Hpcal4	-0.996976	0.0165992
ENSMUSG00000087371	Gm15541	-0.99761	0.0226001
ENSMUSG00000030782	Tgfb1i1	-0.999841	0.00546245
ENSMUSG00000046245	Pilra	-1.00111	0.00270335
ENSMUSG00000050288	Fzd2	-1.00321	2.60172e-05
ENSMUSG00000031786	Ccdc135	-1.00403	0.0108499
ENSMUSG00000063415	Cyp26b1	-1.0054	0.024024
ENSMUSG00000003341	Atp8b3	-1.00544	0.0127092
ENSMUSG00000029522	Pla2g1b	-1.00651	3.06708e-07
ENSMUSG00000034701	Neurod1	-1.0066	0.0043561
ENSMUSG00000079681	Zglp1	-1.00666	0.00152197
ENSMUSG00000027533	Fabp5	-1.00968	6.53143e-05
ENSMUSG00000000317	Bcl6b	-1.01277	0.00205201
ENSMUSG00000031073	Fgf15	-1.01394	0.000251896
ENSMUSG00000046844	Vat1l	-1.01795	0.00538036
ENSMUSG00000086878	Miat	-1.01816	0.0139143
ENSMUSG00000033327	Tnxb	-1.01953	0.0208095
ENSMUSG00000031111	Igsf1	-1.02018	0.0176329
ENSMUSG00000052563	D930048N14Rik	-1.02296	3.62525e-05
ENSMUSG00000027579	Srms	-1.02309	0.0154239
ENSMUSG00000060985	Tdrd5	-1.02384	0.00331288
ENSMUSG00000067586	S1pr3	-1.02414	0.00632461
ENSMUSG00000000739	Sult5a1	-1.03207	0.00156809
ENSMUSG00000055555	4930502E18Rik	-1.03289	0.00945118
ENSMUSG00000020953	Coch	-1.03482	0.00030304
ENSMUSG00000042766	Trim46	-1.03873	0.00247325
ENSMUSG00000032291	Crabp1	-1.04259	0.00165939
ENSMUSG00000025780	Itih5	-1.04458	0.00939853
ENSMUSG00000073650	Gm216	-1.05111	5.60663e-05
ENSMUSG00000022176	Rem2	-1.05287	0.0154015
ENSMUSG00000032595	Cdhr4	-1.05348	0.0150663
ENSMUSG00000034687	Fras1	-1.05466	0.00118357
ENSMUSG00000039963	Ccdc40	-1.05476	2.11055e-05
ENSMUSG00000048416	Mlf1	-1.05612	0.00530575
ENSMUSG00000056972	Magel2	-1.06325	0.00425265
ENSMUSG00000046854	Pip5kl1	-1.06783	0.00379318
ENSMUSG00000069835	Sat2	-1.07203	0.00655859
ENSMUSG00000004031	Fam5b	-1.07323	0.00494658
ENSMUSG00000049115	Agtr1a	-1.07678	0.0109128
ENSMUSG00000022324	Matn2	-1.0884	0.00259389
ENSMUSG00000034796	Cpne7	-1.09187	0.00789073
ENSMUSG00000004038	Gstm3	-1.09462	0.00480776
ENSMUSG00000024049	Myom1	-1.09482	0.000455891
ENSMUSG00000014164	Klhl3	-1.09525	0.00170279
ENSMUSG00000084911	Gm16185	-1.10067	0.00111969
ENSMUSG00000028751	Pla2g2e	-1.10232	0.00963153
ENSMUSG00000036334	Igsf10	-1.10309	0.000627641
ENSMUSG00000006587	Snai3	-1.10358	0.00126435
ENSMUSG00000028661	Epha8	-1.10853	0.00874279
ENSMUSG00000005087	Cd44	-1.11832	0.00534934
ENSMUSG00000020712	Tcam1	-1.11852	0.00760814
ENSMUSG00000021702	Thbs4	-1.12348	0.00823476
ENSMUSG00000030145	Zfp248	-1.12697	2.11055e-05
ENSMUSG00000029851	Fam115c	-1.12705	0.000433891
ENSMUSG00000007594	Hapln4	-1.1302	0.00600669
ENSMUSG00000035783	Acta2	-1.13078	0.00769
ENSMUSG00000044254	Pcsk9	-1.13908	0.00509296
ENSMUSG00000023911	Flywch2	-1.14542	0.00324579
ENSMUSG00000025407	Gli1	-1.14643	1.7772e-11
ENSMUSG00000032085	Tagln	-1.14864	0.00159001
ENSMUSG00000049097	Ankrd34a	-1.14975	0.000935346
ENSMUSG00000034532	Fbxo16	-1.14978	0.00271464
ENSMUSG00000023011	Faim2	-1.15224	0.00118357
ENSMUSG00000036912	Piwil4	-1.15494	0.000395881
ENSMUSG00000057003	Myh4	-1.15553	0.00551632
ENSMUSG00000025197	Cyp2c44	-1.1595	0.00210477
ENSMUSG00000022899	Slc15a2	-1.16014	0.000198101
ENSMUSG00000030256	Bhlhe41	-1.17361	0.00496702
ENSMUSG00000029322	Plac8	-1.17557	0.000465114
ENSMUSG00000014773	Dll1	-1.1782	9.97986e-06
ENSMUSG00000027168	Pax6	-1.18103	3.50356e-05
ENSMUSG00000063632	Sox11	-1.18261	0.000175322
ENSMUSG00000042286	Stab1	-1.18385	0.00400879
ENSMUSG00000030905	Crym	-1.18489	0.000546554
ENSMUSG00000002204	Napsa	-1.18591	2.31315e-09
ENSMUSG00000070529	Wfdc10	-1.18903	0.00429976
ENSMUSG00000025175	Fn3k	-1.19368	0.00409638
ENSMUSG00000053030	Spink2	-1.1949	0.00362991
ENSMUSG00000023764	Sfi1	-1.19579	4.57283e-05
ENSMUSG00000037390	Muc3	-1.20492	0.00150649
ENSMUSG00000015090	Ptgds	-1.20672	0.00294723
ENSMUSG00000058153	Sez6l	-1.20807	0.00345012
ENSMUSG00000029661	Col1a2	-1.21005	0.0027696
ENSMUSG00000032101	Ddx25	-1.21102	5.80947e-05
ENSMUSG00000037568	Vash2	-1.2194	7.68711e-06
ENSMUSG00000057967	Fgf18	-1.2216	0.000814707
ENSMUSG00000042417	Ccno	-1.22204	1.14071e-06
ENSMUSG00000010760	Phlda2	-1.2257	0.000746863
ENSMUSG00000087382	1300015D01Rik	-1.23342	0.00199836
ENSMUSG00000040866	Rsph6a	-1.23363	0.00112227
ENSMUSG00000059937	Gdap10	-1.23904	5.80947e-05
ENSMUSG00000025081	Tdrd1	-1.24003	0.000680905
ENSMUSG00000034452	Slc24a1	-1.24777	6.60303e-05
ENSMUSG00000032281	Acsbg1	-1.25493	0.00110615
ENSMUSG00000027985	Lef1	-1.25631	2.60313e-07
ENSMUSG00000055235	Wdr86	-1.26451	0.00112227
ENSMUSG00000006143	2310043J07Rik	-1.26805	0.000182143
ENSMUSG00000022208	Jph4	-1.27692	3.48293e-05
ENSMUSG00000042002	Foxn4	-1.28	9.17479e-05
ENSMUSG00000008540	Mgst1	-1.2934	0.00051475
ENSMUSG00000085396	6720401G13Rik	-1.29442	2.01185e-10
ENSMUSG00000036523	Greb1	-1.2971	0.000319694
ENSMUSG00000026177	Slc11a1	-1.29961	4.14691e-07
ENSMUSG00000052234	Epx	-1.31204	0.00118357
ENSMUSG00000039103	Nexn	-1.33029	6.60303e-05
ENSMUSG00000022893	Adamts1	-1.33715	5.60663e-05
ENSMUSG00000061353	Cxcl12	-1.36089	0.000177761
ENSMUSG00000002341	Ncan	-1.38082	2.27581e-06
ENSMUSG00000067878	Mtap7d3	-1.41096	8.99285e-09
ENSMUSG00000026073	Il1r2	-1.50597	7.68711e-06
ENSMUSG00000031825	Crispld2	-1.51246	4.14691e-07
ENSMUSG00000000184	Ccnd2	-1.52136	1.0219e-09
ENSMUSG00000014602	Kif1a	-1.53264	4.65385e-06
ENSMUSG00000071235	Vrtn	-1.54306	7.68711e-06
ENSMUSG00000020241	Col6a2	-1.55774	3.22458e-06
ENSMUSG00000070495	Ctcfl	-1.62247	1.67667e-10
ENSMUSG00000019027	Dnahc1	-1.62678	3.99321e-06
ENSMUSG00000022425	Enpp2	-1.67647	6.16194e-06
ENSMUSG00000027188	Pamr1	-1.77807	2.27581e-06

## Sheet: Neil1-knockout EBs
Differentially expressed genes identified in Neil1-knockout compared to control embryoid bodies, top hits with more than 2-fold deregulation are highlighted in bold
Ensembl ID	Gene Symbol	log2Fold Change	BH-adjusted P-value
ENSMUSG00000084919	C330008G21Rik	2.7493	1.25419e-11
ENSMUSG00000025089	Gfra1	2.73752	1.09932e-18
ENSMUSG00000086503	Xist	2.61693	3.63629e-10
ENSMUSG00000025038	Efhc2	2.54196	2.92954e-10
ENSMUSG00000025839	Pramel7	2.43703	8.95222e-27
ENSMUSG00000031325	4930519F16Rik	2.38705	1.71625e-18
ENSMUSG00000026246	Alppl2	2.34196	2.03961e-15
ENSMUSG00000050424	Pnma5	2.29516	2.52093e-37
ENSMUSG00000019102	Aldh3a1	2.28169	3.97155e-20
ENSMUSG00000031329	Tsx	2.24467	1.22782e-22
ENSMUSG00000033343	Magea4	2.23834	9.08793e-12
ENSMUSG00000047797	Gjb1	2.17637	2.74325e-13
ENSMUSG00000031297	Slc7a3	2.13975	1.26402e-42
ENSMUSG00000025838	Pramel6	2.13824	7.4319e-20
ENSMUSG00000083576	Gm16411	2.11916	6.17118e-14
ENSMUSG00000067768	Xlr4b	2.11454	4.00113e-08
ENSMUSG00000028626	Col9a2	2.07964	1.49359e-44
ENSMUSG00000010122	Slc47a1	2.07491	2.67109e-12
ENSMUSG00000056738	A730036I17Rik	2.07177	7.30589e-09
ENSMUSG00000038155	Gstp2	2.06877	9.54843e-36
ENSMUSG00000040723	Rcsd1	2.05748	2.50696e-28
ENSMUSG00000034456	Uroc1	2.01721	4.19107e-08
ENSMUSG00000046287	Pnma3	2.00095	5.9171e-23
ENSMUSG00000002006	Pdzd4	1.98791	6.32949e-57
ENSMUSG00000024261	Syt4	1.98003	2.97491e-08
ENSMUSG00000055675	Kbtbd11	1.97383	5.23578e-16
ENSMUSG00000021456	Fbp2	1.94068	1.42181e-27
ENSMUSG00000069053	Ube1y1	1.93868	1.9451e-40
ENSMUSG00000037035	Inhbb	1.90983	5.54822e-09
ENSMUSG00000025431	Crisp1	1.90349	2.02937e-05
ENSMUSG00000024731	Ms4a10	1.87726	7.8014e-09
ENSMUSG00000027168	Pax6	1.87711	1.9713e-07
ENSMUSG00000024300	Myo1f	1.86895	3.43714e-08
ENSMUSG00000091556	Gm14569	1.86514	2.33532e-06
ENSMUSG00000061259	Tmprss11d	1.86472	1.51025e-09
ENSMUSG00000069814	E130309D14Rik	1.86088	5.38424e-18
ENSMUSG00000079479	Gm9112	1.86049	4.58993e-09
ENSMUSG00000053765	Oas1f	1.83899	9.76374e-07
ENSMUSG00000045009	Prrt3	1.81771	9.64517e-12
ENSMUSG00000055003	Lrtm2	1.8174	1.66747e-08
ENSMUSG00000025370	Cdh9	1.81436	5.49562e-11
ENSMUSG00000058147	Xlr3c	1.80781	0.000111126
ENSMUSG00000091456	A930011O12Rik	1.80365	1.23037e-05
ENSMUSG00000039116	Gpr126	1.80036	3.72348e-15
ENSMUSG00000053856	Dnajc5g	1.79066	9.15633e-06
ENSMUSG00000068522	Aard	1.77998	2.02812e-23
ENSMUSG00000006056	Calcoco2	1.77946	1.71661e-17
ENSMUSG00000087193	Gm14820	1.76184	2.54102e-10
ENSMUSG00000092622	2410004A20Rik	1.75965	3.47103e-06
ENSMUSG00000067338	Tuba3b	1.75924	3.2336e-07
ENSMUSG00000041831	Sytl3	1.75855	1.05943e-10
ENSMUSG00000051582	Otud6a	1.74375	6.66467e-11
ENSMUSG00000075370	Igll1	1.72862	6.72713e-06
ENSMUSG00000067399	Trim43a	1.71319	3.10151e-05
ENSMUSG00000085715	Tsix	1.71298	5.87965e-08
ENSMUSG00000059361	Nrsn2	1.71251	2.34939e-05
ENSMUSG00000088036	AL671963,1	1.70189	5.20799e-05
ENSMUSG00000031362	Xlr4c	1.69854	0.000202264
ENSMUSG00000067702	Tuba3a	1.69018	5.49385e-53
ENSMUSG00000034457	Eda2r	1.67926	1.50839e-22
ENSMUSG00000051367	Six1	1.67079	8.01972e-21
ENSMUSG00000073027	Dmrtc1b	1.66977	3.49937e-05
ENSMUSG00000060685	Gm14511	1.65988	1.75732e-05
ENSMUSG00000073125	Xlr3b	1.65561	1.25355e-06
ENSMUSG00000005686	Ampd3	1.64946	1.15237e-08
ENSMUSG00000015001	Oc90	1.63578	3.48947e-06
ENSMUSG00000053654	Krt42	1.62866	4.98754e-16
ENSMUSG00000055333	Fat2	1.6213	1.34265e-07
ENSMUSG00000035246	Pcyt1b	1.60557	1.50679e-17
ENSMUSG00000047026	Acsm4	1.60136	2.42245e-06
ENSMUSG00000028132	Tmem56	1.59755	2.89696e-07
ENSMUSG00000020067	Mypn	1.58775	3.8242e-08
ENSMUSG00000066007	Zfp600	1.58685	1.5302e-14
ENSMUSG00000039269	2300002M23Rik	1.5845	7.61379e-07
ENSMUSG00000090930	Gm17704	1.58004	0.000121706
ENSMUSG00000039891	Txlnb	1.57817	3.95924e-08
ENSMUSG00000020419	Hormad2	1.5766	2.74803e-14
ENSMUSG00000079845	Xlr4a	1.57118	5.01454e-06
ENSMUSG00000028528	Dnajc6	1.56684	2.95753e-31
ENSMUSG00000027233	Patl2	1.56644	1.19702e-10
ENSMUSG00000055027	Smyd1	1.56413	7.19933e-16
ENSMUSG00000046942	Mageb16	1.56114	7.38128e-35
ENSMUSG00000078872	Gm14401	1.5498	3.87042e-05
ENSMUSG00000029121	Crmp1	1.5492	2.67853e-10
ENSMUSG00000045103	Dmd	1.54681	1.28629e-27
ENSMUSG00000085843	A730085A09Rik	1.54633	4.2991e-06
ENSMUSG00000031397	Tktl1	1.53833	2.13e-08
ENSMUSG00000026532	Spna1	1.53366	2.48275e-06
ENSMUSG00000008496	Pou2f2	1.53326	3.2729e-05
ENSMUSG00000075020	E530001K10Rik	1.53211	0.000597485
ENSMUSG00000050334	C130071C03Rik	1.52499	0.000587217
ENSMUSG00000027048	Abcb11	1.52134	0.000648013
ENSMUSG00000033578	Tmem35	1.50897	0.00020623
ENSMUSG00000036466	Megf11	1.50717	2.44646e-15
ENSMUSG00000060499	Rpl10l	1.50656	1.26074e-28
ENSMUSG00000031310	Zmym3	1.50362	2.29845e-32
ENSMUSG00000073243	Gm9	1.49742	1.25424e-08
ENSMUSG00000025056	Nr0b1	1.49481	4.07237e-05
ENSMUSG00000039616	Mocos	1.49326	2.81e-10
ENSMUSG00000037224	Zfyve28	1.49161	1.52042e-06
ENSMUSG00000073988	Ttpa	1.48965	6.59662e-14
ENSMUSG00000023274	Cd4	1.48943	0.00011841
ENSMUSG00000034777	Vax2	1.48824	0.000346216
ENSMUSG00000073568	Gm949	1.48724	7.63908e-16
ENSMUSG00000056492	Gpr116	1.48357	2.32737e-08
ENSMUSG00000091119	Ccdc152	1.4767	0.000221502
ENSMUSG00000006649	Nphs1	1.47313	1.20343e-20
ENSMUSG00000031402	Mpp1	1.47177	8.68704e-49
ENSMUSG00000062170	Fmr1nb	1.47167	8.60027e-33
ENSMUSG00000037280	Galnt6	1.46992	2.97204e-18
ENSMUSG00000032849	Abcc4	1.46671	3.98151e-22
ENSMUSG00000074863	Gm5665	1.46585	3.33861e-06
ENSMUSG00000038147	Cd84	1.46553	7.98312e-11
ENSMUSG00000072662	Gm5887	1.45429	0.000239764
ENSMUSG00000079173	Zan	1.44817	9.38156e-07
ENSMUSG00000086291	Gm15513	1.44639	4.67333e-05
ENSMUSG00000030350	Prmt8	1.44608	0.000267775
ENSMUSG00000028435	Aqp3	1.44479	1.46269e-12
ENSMUSG00000029656	C8b	1.44375	0.000672915
ENSMUSG00000086202	1700019E08Rik	1.4432	0.00289204
ENSMUSG00000032268	Tmprss5	1.44156	8.03278e-05
ENSMUSG00000030283	St8sia1	1.43695	2.65763e-17
ENSMUSG00000044816	D630023F18Rik	1.43566	2.20868e-08
ENSMUSG00000071773	Rhox1	1.43194	3.96734e-09
ENSMUSG00000053046	Brsk2	1.4279	0.000100896
ENSMUSG00000019558	Slc6a8	1.42525	1.01747e-34
ENSMUSG00000050473	Slc35d3	1.42304	0.000169004
ENSMUSG00000039552	Rsph4a	1.41675	2.08651e-05
ENSMUSG00000046532	Ar	1.41563	1.28585e-05
ENSMUSG00000046449	C77370	1.41421	9.295e-14
ENSMUSG00000026873	Phf19	1.412	6.12107e-09
ENSMUSG00000031509	1700016D06Rik	1.41056	0.000246509
ENSMUSG00000074895	Eif4e1b	1.40981	0.00295336
ENSMUSG00000033255	Gm5134	1.40439	3.90059e-05
ENSMUSG00000041445	Mmrn2	1.40418	5.75386e-10
ENSMUSG00000031304	Il2rg	1.40407	3.12357e-05
ENSMUSG00000092177	Vax2os2	1.40179	1.43715e-05
ENSMUSG00000006386	Tek	1.40058	1.87334e-08
ENSMUSG00000025930	Msc	1.40041	3.26935e-07
ENSMUSG00000026080	Chst10	1.39352	4.61843e-24
ENSMUSG00000050917	Fgf4	1.38978	1.24421e-45
ENSMUSG00000081766	2210409E12Rik	1.38966	2.50289e-07
ENSMUSG00000078307	AI593442	1.38855	0.00126712
ENSMUSG00000022488	Nckap1l	1.38636	1.11127e-09
ENSMUSG00000045010	Gm4779	1.3834	4.36506e-19
ENSMUSG00000056300	Gm13247	1.37624	1.23408e-23
ENSMUSG00000053062	Jam2	1.36594	1.79409e-25
ENSMUSG00000027581	Stmn3	1.36398	0.000155762
ENSMUSG00000074743	Thbd	1.36388	5.4755e-06
ENSMUSG00000067242	Lgi1	1.36082	0.000180285
ENSMUSG00000002076	Hsf2bp	1.35849	1.01174e-20
ENSMUSG00000057836	Xlr3a	1.35455	0.00314908
ENSMUSG00000078689	Mup6	1.35316	1.33358e-10
ENSMUSG00000084826	AI847159	1.3519	0.00543856
ENSMUSG00000003420	Fcgrt	1.34713	3.45908e-08
ENSMUSG00000086007	1700057H21Rik	1.34686	0.00468749
ENSMUSG00000049491	Slc36a3	1.34385	0.00590889
ENSMUSG00000031220	Awat2	1.34098	9.81685e-05
ENSMUSG00000029413	Naaa	1.33796	9.85512e-17
ENSMUSG00000034227	Foxj1	1.33741	4.4212e-09
ENSMUSG00000022947	Cbr3	1.33724	3.41509e-27
ENSMUSG00000038963	Slco4a1	1.33478	1.5176e-05
ENSMUSG00000030732	Chrdl2	1.33053	0.00665879
ENSMUSG00000034055	Phka1	1.32715	5.38393e-21
ENSMUSG00000072249	Gm5635	1.32679	0.00334597
ENSMUSG00000027579	Srms	1.32624	0.000860204
ENSMUSG00000083620	Gm15529	1.32586	0.00444195
ENSMUSG00000074768	Bhmt	1.32464	1.62678e-07
ENSMUSG00000051860	Samd7	1.32138	0.00131154
ENSMUSG00000019982	Myb	1.32077	1.55272e-18
ENSMUSG00000032125	Robo4	1.32032	4.17513e-09
ENSMUSG00000016346	Kcnq2	1.3201	0.000297366
ENSMUSG00000056498	Tmem154	1.31964	3.78448e-05
ENSMUSG00000074207	Adh1	1.31736	0.00151482
ENSMUSG00000091415	Akd1	1.31529	0.00446148
ENSMUSG00000083805	Gm14848	1.30945	0.00589002
ENSMUSG00000025557	Slc15a1	1.30621	1.64097e-10
ENSMUSG00000046008	Pnlip	1.30557	0.00594073
ENSMUSG00000090071	Cdk5r2	1.30416	4.48701e-05
ENSMUSG00000022304	Dpys	1.30039	5.99399e-07
ENSMUSG00000025059	Gyk	1.29622	2.86638e-23
ENSMUSG00000068154	Insm1	1.29512	0.00176766
ENSMUSG00000031844	Hsd17b2	1.29358	6.03005e-05
ENSMUSG00000071229	Timm8a2	1.28954	4.14849e-06
ENSMUSG00000057215	Gm15514	1.28947	0.0079157
ENSMUSG00000092109	Gm9376	1.28865	0.00217443
ENSMUSG00000057337	Chst3	1.28618	4.81651e-05
ENSMUSG00000086878	Miat	1.28611	1.93529e-05
ENSMUSG00000027229	4933406J08Rik	1.28569	6.84346e-08
ENSMUSG00000069620	Dppa5b	1.28415	0.00925694
ENSMUSG00000031327	Chic1	1.28363	2.49343e-25
ENSMUSG00000033316	Galnt9	1.28234	0.00195222
ENSMUSG00000086967	4930566F21Rik	1.27918	1.11789e-13
ENSMUSG00000031333	Abcb7	1.27537	1.40702e-29
ENSMUSG00000031139	Mcf2	1.27516	4.85964e-10
ENSMUSG00000017417	Plxdc1	1.27468	1.76661e-07
ENSMUSG00000019852	D10Bwg1379e	1.27402	0.000169753
ENSMUSG00000038327	Serpinb9f	1.27276	0.0073133
ENSMUSG00000049929	Lpar4	1.27146	1.19296e-10
ENSMUSG00000027794	Sohlh2	1.27077	5.16209e-21
ENSMUSG00000024526	Cidea	1.26954	0.00126977
ENSMUSG00000044165	Bcl2l15	1.2675	0.0015053
ENSMUSG00000055102	Zfp819	1.26518	1.49921e-06
ENSMUSG00000051022	Hs3st1	1.26254	1.83175e-06
ENSMUSG00000003283	Hck	1.26096	0.00195222
ENSMUSG00000041359	Tcl1	1.26094	6.01841e-12
ENSMUSG00000070837	Aurkc	1.26065	4.14071e-07
ENSMUSG00000068048	Rhox9	1.25993	5.23814e-10
ENSMUSG00000031489	Adrb3	1.25909	2.42412e-09
ENSMUSG00000030117	Gdf3	1.25606	4.30503e-10
ENSMUSG00000015289	Lage3	1.25474	1.91272e-24
ENSMUSG00000068547	Clca6	1.2521	4.0635e-05
ENSMUSG00000031950	Gabarapl2	1.25207	7.95462e-16
ENSMUSG00000032854	Ugt8a	1.25175	1.46269e-12
ENSMUSG00000038751	Ptk6	1.25094	0.000396386
ENSMUSG00000002885	Cd97	1.25055	7.49578e-26
ENSMUSG00000029727	Cyp3a13	1.24955	0.00017887
ENSMUSG00000018543	1700001P01Rik	1.24931	0.00980224
ENSMUSG00000078869	Gm14409	1.24909	0.000650941
ENSMUSG00000031202	Rab39b	1.2485	0.000150286
ENSMUSG00000021130	Galntl1	1.24419	0.000146644
ENSMUSG00000031337	Mtm1	1.24257	1.29776e-09
ENSMUSG00000056812	St8sia3	1.24217	0.00695676
ENSMUSG00000031201	Brcc3	1.23973	2.94235e-21
ENSMUSG00000038026	Kcnj9	1.23972	0.00741674
ENSMUSG00000053211	Zfy1	1.23953	4.43138e-07
ENSMUSG00000061322	Dnaic1	1.23913	0.00100708
ENSMUSG00000006678	Pola1	1.23869	4.59805e-31
ENSMUSG00000022432	Smc1b	1.23868	3.09577e-08
ENSMUSG00000087474	Gm12100	1.23475	0.00559429
ENSMUSG00000049387	Cox7b2	1.23403	0.0094004
ENSMUSG00000031387	Renbp	1.23329	1.35478e-28
ENSMUSG00000028807	Zbtb8a	1.23224	4.73555e-15
ENSMUSG00000036915	Kirrel2	1.23124	4.66048e-13
ENSMUSG00000032999	Nlrp4f	1.23073	1.39541e-08
ENSMUSG00000091497	Gm44	1.2279	0.00634693
ENSMUSG00000074593	Gm14316	1.22532	0.0064466
ENSMUSG00000036743	Psma8	1.22117	2.66619e-09
ENSMUSG00000052316	Lrrc15	1.21977	1.70507e-09
ENSMUSG00000024957	Kcnk4	1.21927	0.01454
ENSMUSG00000038354	Ankrd35	1.21875	2.49436e-05
ENSMUSG00000023192	Grm2	1.21439	0.000848353
ENSMUSG00000044021	Muc19	1.21372	0.00175885
ENSMUSG00000055368	Slc6a2	1.213	0.00938684
ENSMUSG00000016382	Pls3	1.21087	8.31607e-23
ENSMUSG00000020226	Slc5a4b	1.21082	0.000119965
ENSMUSG00000025090	1700011F14Rik	1.20919	0.000724793
ENSMUSG00000048636	A730049H05Rik	1.20747	0.000307289
ENSMUSG00000043999	Gpr75	1.20705	0.00233072
ENSMUSG00000021194	Chga	1.20679	1.36997e-06
ENSMUSG00000029304	Spp1	1.20672	8.24646e-26
ENSMUSG00000024935	Slc1a1	1.20608	9.30455e-09
ENSMUSG00000091614	Gm17657	1.20506	0.00169659
ENSMUSG00000024837	Dmrt1	1.20162	1.8473e-16
ENSMUSG00000025875	Tspan17	1.2008	2.81461e-07
ENSMUSG00000047694	Yipf6	1.19919	1.28549e-21
ENSMUSG00000046774	8030474K03Rik	1.19842	3.52719e-14
ENSMUSG00000030793	Pycard	1.19786	4.9197e-13
ENSMUSG00000000197	Nalcn	1.19765	0.00218587
ENSMUSG00000082361	Btc	1.19645	0.0162536
ENSMUSG00000029923	Rab19	1.19108	0.000360693
ENSMUSG00000031197	Vbp1	1.19105	1.72628e-14
ENSMUSG00000031229	Atrx	1.19013	4.35709e-20
ENSMUSG00000027452	Acss1	1.19008	9.47519e-12
ENSMUSG00000018907	Alox12e	1.18929	0.000500629
ENSMUSG00000022603	1700016M24Rik	1.18858	0.00329784
ENSMUSG00000060586	H2-Eb1	1.18846	3.05882e-12
ENSMUSG00000031400	G6pdx	1.18773	2.50307e-25
ENSMUSG00000021795	Sftpd	1.18463	0.0168602
ENSMUSG00000072934	Gm15070	1.18395	0.000552914
ENSMUSG00000000617	Grm6	1.1838	0.00265459
ENSMUSG00000044006	Cilp2	1.18206	0.000493712
ENSMUSG00000006642	Tcf23	1.18025	2.09201e-05
ENSMUSG00000026979	Psd4	1.18006	3.61053e-12
ENSMUSG00000036782	Klhl13	1.1781	4.77731e-12
ENSMUSG00000027380	Acoxl	1.17738	0.00255316
ENSMUSG00000038508	Gdf15	1.17385	0.000331791
ENSMUSG00000044835	Ankrd45	1.17312	7.08289e-08
ENSMUSG00000022487	Gtsf1	1.17147	0.000699781
ENSMUSG00000057092	Fxyd3	1.17118	0.00192108
ENSMUSG00000055692	Tmem191c	1.16959	1.27344e-07
ENSMUSG00000042763	Maneal	1.1688	1.14611e-05
ENSMUSG00000024786	1700123I01Rik	1.16781	0.00103936
ENSMUSG00000038319	Kcnh2	1.16547	2.63162e-07
ENSMUSG00000022657	Cd96	1.16251	0.0207546
ENSMUSG00000040213	Ccbl2	1.1588	1.41411e-15
ENSMUSG00000034391	Fbxo15	1.1571	1.63226e-19
ENSMUSG00000015468	Notch4	1.15624	3.396e-17
ENSMUSG00000041193	Pla2g5	1.15619	5.03724e-08
ENSMUSG00000026480	Ncf2	1.15593	3.09577e-08
ENSMUSG00000087207	Gm13147	1.15428	5.03153e-06
ENSMUSG00000033368	Trim69	1.15417	0.0147556
ENSMUSG00000066861	Oas1g	1.15388	3.24777e-05
ENSMUSG00000043629	1700019D03Rik	1.15358	2.96869e-10
ENSMUSG00000027077	Smtnl1	1.15277	7.39889e-05
ENSMUSG00000078868	Gm14412	1.15097	0.00101372
ENSMUSG00000079508	Apoo	1.15036	7.962e-18
ENSMUSG00000040537	Adam22	1.15029	1.59978e-12
ENSMUSG00000039209	Rpl39l	1.1491	5.57804e-13
ENSMUSG00000086617	Gm11635	1.14881	0.0220283
ENSMUSG00000086494	2210417A02Rik	1.14792	0.00542817
ENSMUSG00000032323	Cyp11a1	1.14385	0.0128403
ENSMUSG00000006586	Runx1t1	1.14319	1.42363e-06
ENSMUSG00000073062	Zxdb	1.14211	1.41871e-06
ENSMUSG00000082082	Gm13230	1.1414	2.17298e-10
ENSMUSG00000051243	Islr2	1.13964	0.000103357
ENSMUSG00000036098	Gm98	1.1343	2.34505e-09
ENSMUSG00000009670	Tex11	1.13405	1.89729e-09
ENSMUSG00000024497	Pou4f3	1.13361	0.0128709
ENSMUSG00000059900	Tmem40	1.13263	2.17617e-15
ENSMUSG00000062380	Tubb3	1.13039	4.65293e-08
ENSMUSG00000054057	A930004D18Rik	1.12918	3.41622e-06
ENSMUSG00000054753	AU018091	1.12844	2.07613e-17
ENSMUSG00000031231	Cox7b	1.12838	1.15609e-27
ENSMUSG00000056413	Adap1	1.12387	4.2061e-15
ENSMUSG00000000708	Kat2b	1.12379	9.86241e-24
ENSMUSG00000020053	Igf1	1.12351	0.00161636
ENSMUSG00000041323	Ak7	1.12349	8.85137e-06
ENSMUSG00000057715	A830018L16Rik	1.12287	1.50855e-05
ENSMUSG00000040726	Hesx1	1.12181	0.00383562
ENSMUSG00000015787	Abo	1.11971	0.0106657
ENSMUSG00000067764	Xlr5c	1.11951	0.022212
ENSMUSG00000030359	Pzp	1.11903	0.000378306
ENSMUSG00000024030	Abcg1	1.118	1.95842e-13
ENSMUSG00000036095	Dgkb	1.11755	0.0229884
ENSMUSG00000021228	Acot3	1.11637	0.0124941
ENSMUSG00000022265	Ank	1.11586	4.40074e-15
ENSMUSG00000025977	Boll	1.11472	7.07183e-05
ENSMUSG00000028571	Cyp2j13	1.11428	0.00177221
ENSMUSG00000084976	Gm16889	1.11378	0.00794895
ENSMUSG00000027703	Lrriq4	1.11188	0.00104436
ENSMUSG00000020774	Aspa	1.11089	0.00721561
ENSMUSG00000026255	Efhd1	1.11064	0.00203658
ENSMUSG00000079480	Pin4	1.11044	1.23518e-17
ENSMUSG00000058186	Gm13242	1.10998	3.04884e-11
ENSMUSG00000057534	Gm15698	1.10907	0.00330949
ENSMUSG00000010592	Dazl	1.10832	1.20031e-11
ENSMUSG00000040907	Atp1a3	1.108	1.32156e-11
ENSMUSG00000049422	Chchd10	1.10769	1.92364e-15
ENSMUSG00000043681	Fam25c	1.1073	2.38245e-09
ENSMUSG00000024818	Slc25a45	1.10706	0.00993331
ENSMUSG00000035150	Eif2s3x	1.10515	1.35648e-23
ENSMUSG00000022683	Pla2g10	1.10503	1.35151e-10
ENSMUSG00000026656	Fcgr2b	1.10415	0.00967012
ENSMUSG00000021322	Aoah	1.10268	6.76365e-06
ENSMUSG00000057098	Ebf1	1.10215	8.65864e-07
ENSMUSG00000056537	Rlim	1.10091	9.64703e-29
ENSMUSG00000040013	Fkbp6	1.09994	1.86653e-09
ENSMUSG00000016626	Nlrp14	1.0992	0.00158229
ENSMUSG00000087455	5330411J11Rik	1.09876	0.0135791
ENSMUSG00000019989	Enpp3	1.0987	4.97471e-12
ENSMUSG00000031392	Irak1	1.09775	2.35523e-20
ENSMUSG00000021848	Otx2	1.09727	1.99707e-22
ENSMUSG00000064194	Zfp936	1.09705	6.19114e-12
ENSMUSG00000033107	Rnf125	1.0969	9.15336e-05
ENSMUSG00000038598	AI481877	1.09601	7.4365e-06
ENSMUSG00000019235	Rps6kl1	1.09434	7.71312e-09
ENSMUSG00000070942	Il1rl2	1.0919	0.0319439
ENSMUSG00000027574	Nkain4	1.09058	7.39969e-05
ENSMUSG00000030549	Rhcg	1.09034	0.00550391
ENSMUSG00000046337	Fam178b	1.09	8.53763e-11
ENSMUSG00000057421	Las1l	1.08839	3.91982e-28
ENSMUSG00000031320	Rps4x	1.08775	6.9329e-29
ENSMUSG00000032191	Bcl2l10	1.0872	0.0328699
ENSMUSG00000072419	Dppa2	1.08648	2.45773e-14
ENSMUSG00000024738	Pga5	1.08498	2.55637e-10
ENSMUSG00000001123	Lgals9	1.08397	0.00839871
ENSMUSG00000084034	Gm12617	1.08331	0.0139324
ENSMUSG00000032623	Oas1d	1.08281	0.00304839
ENSMUSG00000032796	Lama1	1.08216	8.74537e-08
ENSMUSG00000000402	Egfl6	1.08204	0.000232138
ENSMUSG00000020396	Nefh	1.08162	2.7924e-07
ENSMUSG00000001270	Ckb	1.07886	3.73599e-08
ENSMUSG00000055805	Fmnl1	1.07785	0.000979906
ENSMUSG00000029468	P2rx7	1.0778	0.00051186
ENSMUSG00000068245	D14Ertd668e	1.07629	2.255e-11
ENSMUSG00000026564	Dusp27	1.07476	9.99947e-08
ENSMUSG00000025726	Slc28a1	1.07466	1.2559e-10
ENSMUSG00000027296	Itpka	1.07396	4.5666e-07
ENSMUSG00000058669	Nkx2-9	1.07212	0.0159782
ENSMUSG00000039095	En2	1.07171	0.00127348
ENSMUSG00000045284	Dcaf12l1	1.07169	2.58571e-08
ENSMUSG00000023861	Brp44l	1.06931	5.33874e-11
ENSMUSG00000061517	Sox21	1.06839	1.17361e-05
ENSMUSG00000044303	Cdkn2a	1.06788	4.31352e-09
ENSMUSG00000030067	Foxp1	1.06763	4.25573e-09
ENSMUSG00000085554	AI854517	1.06691	0.00781363
ENSMUSG00000029848	Stra8	1.06686	0.0225981
ENSMUSG00000022780	Mfi2	1.06581	0.0148827
ENSMUSG00000033491	Prss35	1.06547	3.84169e-06
ENSMUSG00000081443	Gm3880	1.06489	0.0353534
ENSMUSG00000034127	Tspan8	1.06333	0.000758188
ENSMUSG00000031098	Syt8	1.0625	0.0161715
ENSMUSG00000078306	Gm16493	1.06189	0.0367376
ENSMUSG00000002204	Napsa	1.0604	0.0183077
ENSMUSG00000067567	Hdac8	1.05972	1.41874e-10
ENSMUSG00000054422	Fabp1	1.05942	0.0350038
ENSMUSG00000050211	Pla2g4e	1.05928	3.09031e-06
ENSMUSG00000070605	Gm13251	1.05825	6.56371e-19
ENSMUSG00000057072	1700022P22Rik	1.05791	0.0124091
ENSMUSG00000031760	Mt3	1.0569	0.00397135
ENSMUSG00000041670	Rims1	1.05651	2.60619e-06
ENSMUSG00000020793	Galr2	1.05624	0.021243
ENSMUSG00000034958	Atcay	1.05596	0.0170362
ENSMUSG00000058216	BC021614	1.05511	0.000856746
ENSMUSG00000002010	Idh3g	1.05363	4.97678e-27
ENSMUSG00000081941	Gm11218	1.05338	0.0281558
ENSMUSG00000055610	Olfr307	1.05251	0.0240146
ENSMUSG00000020405	Fabp6	1.05175	0.0400254
ENSMUSG00000015214	Mtmr1	1.05065	5.89009e-13
ENSMUSG00000023094	Msrb2	1.05003	1.64305e-11
ENSMUSG00000031198	Fundc2	1.04886	4.68165e-16
ENSMUSG00000072774	Zfp951	1.04837	8.4023e-11
ENSMUSG00000022788	Fgd4	1.04578	3.70449e-13
ENSMUSG00000028487	Bnc2	1.04439	0.000242185
ENSMUSG00000074365	Crxos1	1.04437	3.24097e-05
ENSMUSG00000091080	Prr23a	1.04406	0.00590889
ENSMUSG00000008682	Rpl10	1.04405	2.64161e-20
ENSMUSG00000054160	Nkx2-4	1.04348	0.0375564
ENSMUSG00000078502	Gm13212	1.04201	5.86974e-07
ENSMUSG00000037217	Syn1	1.04183	2.6729e-05
ENSMUSG00000051335	Gfod1	1.04179	3.79981e-06
ENSMUSG00000040950	Mgl2	1.03948	0.0149475
ENSMUSG00000037362	Nov	1.03857	0.00121665
ENSMUSG00000031662	Snx20	1.03639	0.021141
ENSMUSG00000048070	Pirt	1.03592	0.0164338
ENSMUSG00000055679	Ctsr	1.03466	0.0434275
ENSMUSG00000046585	Ccdc147	1.03459	0.0444024
ENSMUSG00000031239	Itm2a	1.03413	4.25021e-10
ENSMUSG00000003410	Elavl3	1.03399	3.48541e-05
ENSMUSG00000031221	Igbp1	1.03393	1.1084e-24
ENSMUSG00000020641	Rsad2	1.0337	0.00663932
ENSMUSG00000040694	Apobec2	1.03346	7.80489e-06
ENSMUSG00000047658	Gal3st3	1.03341	5.70084e-07
ENSMUSG00000006488	Prl7a1	1.03329	0.0339143
ENSMUSG00000073412	Lst1	1.03327	0.0336969
ENSMUSG00000024863	Mbl2	1.03228	0.0446021
ENSMUSG00000042414	Prdm14	1.03201	3.44165e-14
ENSMUSG00000060275	Nrg2	1.03169	0.00261732
ENSMUSG00000040601	Nlrp4a	1.03061	0.00330843
ENSMUSG00000020077	Srgn	1.03017	3.64398e-07
ENSMUSG00000024459	H2-M5	1.0301	2.99912e-11
ENSMUSG00000028354	Fmn2	1.02781	1.1486e-05
ENSMUSG00000030491	Tdrd12	1.02721	7.86974e-16
ENSMUSG00000040584	Abcb1a	1.02715	4.05098e-12
ENSMUSG00000010021	Kif19a	1.02646	0.00289457
ENSMUSG00000090613	Gm17630	1.02566	0.000327072
ENSMUSG00000078508	Gm13128	1.02511	0.0292926
ENSMUSG00000031160	Eras	1.02466	6.48753e-11
ENSMUSG00000020717	Pecam1	1.02419	1.41461e-21
ENSMUSG00000064325	Hhip	1.02418	0.0253925
ENSMUSG00000001827	Folr1	1.02393	1.85082e-13
ENSMUSG00000029658	Wdr95	1.02364	0.0136025
ENSMUSG00000040650	Cyp2b23	1.02334	0.00547343
ENSMUSG00000001773	Folh1	1.02322	0.0377557
ENSMUSG00000030217	Art4	1.0226	0.0403465
ENSMUSG00000004359	Spic	1.02208	0.000347003
ENSMUSG00000059659	Gm10069	1.02181	9.64743e-05
ENSMUSG00000015314	Slamf6	1.02114	0.0459409
ENSMUSG00000033213	AA467197	1.02043	0.0206166
ENSMUSG00000070777	Ceacam20	1.02026	0.00984047
ENSMUSG00000067916	Gm13139	1.02017	1.07809e-13
ENSMUSG00000035725	Prkx	1.02012	4.63327e-11
ENSMUSG00000051257	Trap1a	1.01918	2.18405e-16
ENSMUSG00000031403	Dkc1	1.01911	3.57784e-13
ENSMUSG00000039410	Prdm16	1.01881	0.000512373
ENSMUSG00000004110	Cacna1e	1.01881	0.0398372
ENSMUSG00000002015	Bcap31	1.01881	8.76431e-20
ENSMUSG00000044176	Spink10	1.01849	0.048097
ENSMUSG00000064294	Aox3	1.01845	0.00227103
ENSMUSG00000002190	Clgn	1.01766	1.69675e-08
ENSMUSG00000056888	Glipr1	1.01749	0.000510738
ENSMUSG00000028003	Lrat	1.01717	0.0215257
ENSMUSG00000076441	Ass1	1.01713	2.90151e-16
ENSMUSG00000091166	Tstd1	1.01681	0.00157348
ENSMUSG00000035653	Lrfn5	1.01617	0.0482392
ENSMUSG00000032118	Fez1	1.01602	0.000279411
ENSMUSG00000085200	4930552P12Rik	1.01581	0.0491367
ENSMUSG00000044626	Liph	1.01517	6.65174e-10
ENSMUSG00000060429	Sntb1	1.0148	0.00454322
ENSMUSG00000041717	Golt1a	1.01293	0.00384816
ENSMUSG00000068079	Tcf15	1.01279	1.47175e-09
ENSMUSG00000030513	Pcsk6	1.01111	2.05957e-12
ENSMUSG00000039238	Zfp750	1.00962	0.000260053
ENSMUSG00000038143	Stox2	1.00958	2.55998e-06
ENSMUSG00000024806	Mlana	1.00927	0.00767556
ENSMUSG00000026288	Inpp5d	1.00877	4.72545e-11
ENSMUSG00000069911	Fam196b	1.00844	0.0174025
ENSMUSG00000058441	Panx2	1.00779	0.0358382
ENSMUSG00000031226	2610029G23Rik	1.00656	1.50386e-25
ENSMUSG00000028681	Ptch2	1.00615	6.14138e-06
ENSMUSG00000021185	9030617O03Rik	1.00566	7.89727e-05
ENSMUSG00000027022	Xirp2	1.00336	0.0249423
ENSMUSG00000040855	Reps2	1.00228	0.00024628
ENSMUSG00000030263	Lrmp	1.00172	9.60725e-07
ENSMUSG00000018776	Amac1	1.00164	0.0436622
ENSMUSG00000016458	Wt1	1.0009	0.000119843
ENSMUSG00000027474	BC020535	1.00066	0.0401659
ENSMUSG00000045802	Hsf3	1.00054	0.0462414
ENSMUSG00000085035	Gm12031	1.00043	0.000972697
ENSMUSG00000047242	Taf9b	0.999641	1.45196e-07
ENSMUSG00000078498	Gm13151	0.999307	6.85401e-06
ENSMUSG00000018752	BC096441	0.998868	3.30196e-05
ENSMUSG00000027175	Tcp11l1	0.997755	7.05136e-06
ENSMUSG00000023961	Enpp4	0.997585	1.01719e-06
ENSMUSG00000092354	Gm20548	0.996759	0.0460244
ENSMUSG00000029847	2010107G12Rik	0.996458	0.00560137
ENSMUSG00000031709	Tbc1d9	0.996378	3.15407e-10
ENSMUSG00000044921	Rassf9	0.995307	0.0146627
ENSMUSG00000087166	L1td1	0.994586	4.38104e-14
ENSMUSG00000032948	Lipi	0.994468	0.0335849
ENSMUSG00000073016	Uprt	0.994468	0.00763655
ENSMUSG00000070291	Ddx43	0.994191	7.0651e-09
ENSMUSG00000024008	Cpne5	0.9938	6.8654e-06
ENSMUSG00000017943	Gdap1l1	0.993451	0.000674026
ENSMUSG00000041596	Vmn1r90	0.992853	0.0281361
ENSMUSG00000057182	Scn3a	0.992817	0.0136507
ENSMUSG00000039194	Rlbp1	0.992134	2.78776e-06
ENSMUSG00000039539	Sgcz	0.991782	0.0444721
ENSMUSG00000021966	Prss52	0.989882	0.0185142
ENSMUSG00000040624	Plekhg1	0.989088	1.20724e-10
ENSMUSG00000030278	Cidec	0.986907	0.00987442
ENSMUSG00000062309	Rpp25	0.986227	1.06123e-08
ENSMUSG00000000103	Zfy2	0.985919	0.0485692
ENSMUSG00000034151	Zbbx	0.985861	0.0160874
ENSMUSG00000037451	Slc22a20	0.984649	0.0358382
ENSMUSG00000041658	Rragb	0.984566	2.86913e-06
ENSMUSG00000031378	Abcd1	0.983242	3.29795e-12
ENSMUSG00000060508	Nlrp9b	0.982555	0.0023522
ENSMUSG00000037578	Pkd2l1	0.982163	0.00627775
ENSMUSG00000062939	Stat4	0.980357	1.04305e-06
ENSMUSG00000052955	Cpvl	0.980106	0.0330638
ENSMUSG00000056220	Pla2g4a	0.979986	7.25266e-05
ENSMUSG00000045106	Ccdc73	0.979347	2.50353e-06
ENSMUSG00000078905	Gm14393	0.979173	2.00887e-05
ENSMUSG00000031376	Atp2b3	0.978604	0.0575085
ENSMUSG00000085973	Gm14742	0.978308	0.0248587
ENSMUSG00000047631	Apof	0.977064	0.0109212
ENSMUSG00000052180	Serpinb6c	0.974999	0.000204645
ENSMUSG00000085412	Gm15055	0.974733	0.00366989
ENSMUSG00000048865	Arhgap30	0.973146	6.8029e-07
ENSMUSG00000020811	Wscd1	0.972227	0.000630325
ENSMUSG00000038600	Atp6v0a4	0.972152	1.15858e-07
ENSMUSG00000027895	Kcnc4	0.969143	0.02477
ENSMUSG00000024842	Cabp4	0.968777	0.0268448
ENSMUSG00000051747	Ttn	0.968508	0.0479916
ENSMUSG00000030650	Tmc5	0.967136	0.00699883
ENSMUSG00000035407	Kank4	0.966206	2.01091e-06
ENSMUSG00000078497	Gm13145	0.965114	0.0345529
ENSMUSG00000074923	Pak6	0.963618	9.9314e-05
ENSMUSG00000027993	Trim2	0.963591	1.24173e-13
ENSMUSG00000078902	Gm14443	0.963566	0.000376436
ENSMUSG00000020723	Cacng4	0.963391	6.35625e-05
ENSMUSG00000025991	Cps1	0.961998	0.0164178
ENSMUSG00000033318	Gstt2	0.961438	4.66091e-10
ENSMUSG00000028373	Astn2	0.961182	0.0512653
ENSMUSG00000019087	Atp6ap1	0.960867	1.54728e-16
ENSMUSG00000079419	Ms4a6c	0.95872	0.000563155
ENSMUSG00000032057	4833427G06Rik	0.958237	0.0572496
ENSMUSG00000069805	Fbp1	0.958143	0.000406396
ENSMUSG00000042807	Hecw2	0.958128	2.10534e-10
ENSMUSG00000087303	Lipo2	0.957398	0.0473525
ENSMUSG00000080134	Gm17516	0.957262	0.0535504
ENSMUSG00000039838	Slc45a1	0.956942	0.0298422
ENSMUSG00000030214	Plbd1	0.956645	1.81848e-06
ENSMUSG00000039395	Mreg	0.954152	1.07821e-13
ENSMUSG00000031365	Zfp275	0.954151	1.33826e-12
ENSMUSG00000067578	Cbln4	0.95398	0.0472888
ENSMUSG00000059456	Ptk2b	0.952751	7.7058e-12
ENSMUSG00000022197	Pdzd2	0.951129	2.0837e-07
ENSMUSG00000037624	Kcnk2	0.950203	0.030736
ENSMUSG00000078816	Prkcc	0.949879	1.57871e-05
ENSMUSG00000086370	B230206F22Rik	0.947905	3.4105e-10
ENSMUSG00000038765	Lmx1b	0.94742	0.0122666
ENSMUSG00000001962	Fam50a	0.946379	1.50877e-17
ENSMUSG00000062542	Syt9	0.946061	2.27039e-08
ENSMUSG00000075296	Aldh3b2	0.945654	0.00444872
ENSMUSG00000060923	Acyp2	0.944241	0.00357504
ENSMUSG00000085455	1810059H22Rik	0.94298	0.0357604
ENSMUSG00000000308	Ckmt1	0.941784	1.05429e-09
ENSMUSG00000030584	Dpf1	0.941516	8.46006e-06
ENSMUSG00000032750	Gab3	0.941367	0.0301888
ENSMUSG00000029311	Hsd17b11	0.94094	5.23853e-08
ENSMUSG00000060470	Gpr97	0.93914	0.0733473
ENSMUSG00000075555	Gm10863	0.938602	0.022682
ENSMUSG00000026874	Hc	0.93859	0.0665296
ENSMUSG00000000486	Sept1	0.937816	3.88593e-08
ENSMUSG00000019124	Scrn1	0.937294	9.44086e-07
ENSMUSG00000027863	Cd2	0.936013	0.0241699
ENSMUSG00000041309	Nkx6-2	0.935064	0.0287395
ENSMUSG00000070106	Mir363	0.934755	0.0425115
ENSMUSG00000055632	Hmcn2	0.933955	0.00412931
ENSMUSG00000004698	Hdac9	0.932875	0.00810243
ENSMUSG00000027702	Lrrc34	0.931748	5.33659e-08
ENSMUSG00000074785	Plxnc1	0.930096	0.0125997
ENSMUSG00000058248	Kcnh1	0.927877	0.0411735
ENSMUSG00000030539	Sema4b	0.927367	1.66955e-14
ENSMUSG00000027834	Serpini1	0.927289	2.54052e-06
ENSMUSG00000055430	Nap1l5	0.927245	0.063552
ENSMUSG00000006651	Aplp1	0.927206	5.4602e-15
ENSMUSG00000046338	Gpat2	0.92495	7.39235e-10
ENSMUSG00000026443	Lrrn2	0.924663	0.00255044
ENSMUSG00000037910	1700018B24Rik	0.923801	0.0353696
ENSMUSG00000038094	Atp13a4	0.922194	0.0467579
ENSMUSG00000048988	Elfn1	0.922109	0.00695711
ENSMUSG00000075070	4932412D23Rik	0.922108	0.0727989
ENSMUSG00000031388	Naa10	0.921963	4.82849e-16
ENSMUSG00000021665	Hexb	0.921906	1.86277e-12
ENSMUSG00000014773	Dll1	0.921699	0.000300089
ENSMUSG00000087029	Gm14133	0.921079	0.0794865
ENSMUSG00000071723	Gspt2	0.92077	4.4261e-10
ENSMUSG00000029330	Cds1	0.920226	9.34967e-11
ENSMUSG00000028680	Plk3	0.918815	2.19264e-07
ENSMUSG00000032589	Bsn	0.918713	0.000548363
ENSMUSG00000045330	4933402E13Rik	0.918675	0.0458977
ENSMUSG00000044788	Fads6	0.917956	0.000870764
ENSMUSG00000039330	Tsga10ip	0.917625	0.0432253
ENSMUSG00000024036	Slc37a1	0.917624	2.03075e-06
ENSMUSG00000029816	Gpnmb	0.914978	0.00637547
ENSMUSG00000017400	Stac2	0.914957	1.32933e-06
ENSMUSG00000061544	Zfp229	0.914827	6.19114e-12
ENSMUSG00000037031	Tspan15	0.914812	0.000420964
ENSMUSG00000063663	Brwd3	0.914638	2.34665e-13
ENSMUSG00000054702	Ap1s3	0.914361	2.31935e-06
ENSMUSG00000031399	Fam3a	0.914125	2.91876e-10
ENSMUSG00000020059	Sycp3	0.912266	4.12012e-07
ENSMUSG00000024406	Pou5f1	0.912134	1.73643e-22
ENSMUSG00000032878	Ccdc85a	0.911207	0.00178079
ENSMUSG00000034224	Slc38a8	0.910809	0.0749486
ENSMUSG00000066000	2610305D13Rik	0.909886	2.49288e-09
ENSMUSG00000087332	Gm12690	0.909826	0.00967425
ENSMUSG00000049680	Urgcp	0.909751	4.51502e-06
ENSMUSG00000029026	Trp73	0.909038	0.0074317
ENSMUSG00000039224	D1Pas1	0.908944	3.84188e-06
ENSMUSG00000067480	Gm14403	0.908461	2.49447e-07
ENSMUSG00000060180	Myh13	0.908264	0.000408022
ENSMUSG00000002014	Ssr4	0.90794	1.73356e-16
ENSMUSG00000022824	Muc13	0.907253	0.000370494
ENSMUSG00000037579	Kcnh3	0.90671	0.00281603
ENSMUSG00000086782	E130102H24Rik	0.906301	0.0169408
ENSMUSG00000031311	Nono	0.906007	9.25018e-25
ENSMUSG00000091594	Gm17067	0.905986	6.1832e-09
ENSMUSG00000092052	Gm5101	0.905737	8.6341e-07
ENSMUSG00000037033	Clca4	0.904848	0.00181049
ENSMUSG00000092125	AA543401	0.90451	0.0817902
ENSMUSG00000024302	Dtna	0.904061	1.05568e-05
ENSMUSG00000075706	Gpx4	0.903306	1.43553e-10
ENSMUSG00000079536	Gm6880	0.903105	0.0870422
ENSMUSG00000026621	Mosc1	0.902303	0.0825054
ENSMUSG00000020061	Mybpc1	0.902035	0.0537346
ENSMUSG00000031314	Taf1	0.900882	1.76405e-15
ENSMUSG00000026932	Nacc2	0.900207	0.000652609
ENSMUSG00000003452	Bicd1	0.899	0.000505789
ENSMUSG00000020020	Usp44	0.898715	0.000242037
ENSMUSG00000085669	Gm14817	0.898619	0.0759851
ENSMUSG00000086173	Kis2	0.897964	0.081157
ENSMUSG00000001168	Oas1h	0.897758	0.0898797
ENSMUSG00000055045	Gm11190	0.897211	0.0859621
ENSMUSG00000035427	Mageb4	0.896463	0.0142971
ENSMUSG00000041245	Wnk3-ps	0.896309	1.14466e-09
ENSMUSG00000035104	Fam176a	0.896304	0.00186886
ENSMUSG00000022382	Wnt7b	0.896047	0.0543132
ENSMUSG00000053198	Prx	0.895062	4.16472e-07
ENSMUSG00000017009	Sdc4	0.894888	5.80764e-13
ENSMUSG00000021087	Rtn1	0.894383	5.72431e-05
ENSMUSG00000047586	Nccrp1	0.89417	0.0154176
ENSMUSG00000059305	Vpreb1	0.893053	0.0564865
ENSMUSG00000027359	Slc27a2	0.892909	4.00532e-09
ENSMUSG00000006200	Rhox6	0.890767	8.39088e-06
ENSMUSG00000085490	4930526L06Rik	0.890734	0.00396498
ENSMUSG00000024530	Slmo1	0.890594	8.76748e-05
ENSMUSG00000015290	Ubl4	0.890515	1.17295e-17
ENSMUSG00000078624	Olfr613	0.888936	3.06827e-05
ENSMUSG00000005681	Apoa2	0.888927	0.00796566
ENSMUSG00000049044	Rapgef4	0.888595	0.0288459
ENSMUSG00000042351	Grap2	0.886574	0.0725826
ENSMUSG00000034981	Parm1	0.886567	7.39895e-06
ENSMUSG00000067261	Foxd3	0.886468	5.35914e-05
ENSMUSG00000044519	Zfp488	0.886075	2.88836e-05
ENSMUSG00000031347	Cetn2	0.885356	6.06798e-14
ENSMUSG00000045775	Slc16a5	0.885019	0.0524885
ENSMUSG00000027376	Prom2	0.884549	0.000159301
ENSMUSG00000031245	Hmgn5	0.884369	1.16555e-11
ENSMUSG00000087174	5530601H04Rik	0.88413	1.3635e-06
ENSMUSG00000022303	Dcstamp	0.883976	0.0896384
ENSMUSG00000078496	Gm13152	0.882612	2.59535e-10
ENSMUSG00000035476	Tab3	0.880391	2.71884e-13
ENSMUSG00000069793	Slfn9	0.879903	0.000712812
ENSMUSG00000020173	Cobl	0.878685	1.64557e-12
ENSMUSG00000028546	Elavl4	0.878129	0.00370921
ENSMUSG00000040345	Arhgap9	0.877937	0.0031459
ENSMUSG00000048251	Bcl11b	0.877567	0.0192662
ENSMUSG00000021047	Nova1	0.877523	0.00128475
ENSMUSG00000029084	Cd38	0.877513	6.284e-05
ENSMUSG00000050157	Gm867	0.876807	0.0788999
ENSMUSG00000084856	Gm11528	0.876693	0.097121
ENSMUSG00000028294	1700003M02Rik	0.876671	0.022682
ENSMUSG00000070708	Gtsf1l	0.876336	1.33781e-09
ENSMUSG00000062444	Ap3b2	0.875706	1.45751e-05
ENSMUSG00000027360	Hdc	0.875319	0.00373226
ENSMUSG00000031371	Haus7	0.874687	1.89456e-14
ENSMUSG00000081965	Gm11620	0.874179	0.0122584
ENSMUSG00000023277	Twf2	0.873789	2.58224e-08
ENSMUSG00000051220	Ercc6l	0.872791	1.41874e-10
ENSMUSG00000022015	Tnfsf11	0.872656	0.025587
ENSMUSG00000048752	Prss50	0.87181	0.000128463
ENSMUSG00000025889	Snca	0.871187	0.0554372
ENSMUSG00000016349	Eef1a2	0.871145	0.0533289
ENSMUSG00000060863	Tcl1b2	0.870628	0.0751823
ENSMUSG00000086822	5330413P13Rik	0.870138	0.0885132
ENSMUSG00000002012	Pnck	0.869763	0.00351277
ENSMUSG00000021662	Rgnef	0.868559	5.49736e-06
ENSMUSG00000074653	Lrrc31	0.867907	0.00549861
ENSMUSG00000044461	Shisa2	0.867734	0.0124189
ENSMUSG00000028439	2310028H24Rik	0.867662	0.00139738
ENSMUSG00000040102	Klhdc5	0.867242	4.54026e-06
ENSMUSG00000066918	Gm17644	0.866197	9.29271e-05
ENSMUSG00000068323	Slc4a5	0.866152	8.39236e-09
ENSMUSG00000043099	Hic1	0.865855	0.0841707
ENSMUSG00000073294	AU022751	0.865283	0.062704
ENSMUSG00000020037	Rfx4	0.864696	0.0657814
ENSMUSG00000037813	D630003M21Rik	0.863902	0.00914817
ENSMUSG00000040969	D630013G24Rik	0.863535	0.0152831
ENSMUSG00000022754	Tmem45a	0.863508	1.3073e-05
ENSMUSG00000040629	Mael	0.863457	1.81406e-06
ENSMUSG00000028527	Ak4	0.863203	1.46434e-09
ENSMUSG00000026523	Wdr64	0.862249	0.00758696
ENSMUSG00000043760	Pkhd1	0.86167	0.038275
ENSMUSG00000021552	Gkap1	0.861499	5.83376e-06
ENSMUSG00000030302	Atp2b2	0.85992	0.0315236
ENSMUSG00000057897	Camk2b	0.859126	0.000182003
ENSMUSG00000027082	Tfpi	0.858501	3.19592e-05
ENSMUSG00000086605	Gm14290	0.857712	0.0857824
ENSMUSG00000039676	Capsl	0.856795	5.41938e-05
ENSMUSG00000023473	Celsr3	0.856566	0.000171614
ENSMUSG00000031026	Trim66	0.856454	0.0275491
ENSMUSG00000087651	1500009L16Rik	0.856395	1.56216e-08
ENSMUSG00000034911	Ushbp1	0.856359	0.0156507
ENSMUSG00000039321	Uts2r	0.856341	0.0802329
ENSMUSG00000068617	Efcab1	0.856274	0.0838091
ENSMUSG00000051735	Rinl	0.854927	2.0837e-07
ENSMUSG00000051439	Cd14	0.854665	0.0978188
ENSMUSG00000035095	Fam167a	0.854045	0.00198835
ENSMUSG00000016758	Bik	0.853768	0.000237848
ENSMUSG00000078776	9530053A07Rik	0.85291	0.0320093
ENSMUSG00000023033	Scn8a	0.851004	0.000204383
ENSMUSG00000084912	Gm16078	0.850991	0.0977262
ENSMUSG00000036533	Cdc42ep3	0.850714	2.82068e-07
ENSMUSG00000000881	Dlg3	0.850483	6.64432e-09
ENSMUSG00000067878	Mtap7d3	0.85012	0.000627951
ENSMUSG00000025964	Adam23	0.849431	7.26611e-07
ENSMUSG00000055298	Ctsj	0.849161	0.0926746
ENSMUSG00000006818	Sod2	0.847865	1.3314e-10
ENSMUSG00000005268	Prlr	0.847165	0.00177985
ENSMUSG00000035226	Rims4	0.847153	0.00332885
ENSMUSG00000041439	Mfsd6	0.847095	0.00384733
ENSMUSG00000039329	Tex19,1	0.845779	1.75181e-10
ENSMUSG00000025216	Lbx1	0.845679	0.099159
ENSMUSG00000021313	Ryr2	0.845612	8.0112e-06
ENSMUSG00000021098	4930447C04Rik	0.844828	2.92954e-10
ENSMUSG00000043592	Unc5cl	0.844786	0.0113216
ENSMUSG00000027843	Ptpn22	0.844507	0.0631661
ENSMUSG00000024663	Rab3il1	0.844266	8.12168e-07
ENSMUSG00000030492	Slc7a9	0.840868	0.00332838
ENSMUSG00000023903	Mmp25	0.840392	2.03075e-06
ENSMUSG00000030042	Pole4	0.838799	7.81725e-13
ENSMUSG00000029603	Dtx1	0.8384	1.11127e-05
ENSMUSG00000047361	Gm973	0.838009	0.00808564
ENSMUSG00000074968	Ano3	0.83796	0.0179218
ENSMUSG00000026893	Gca	0.837803	3.26037e-08
ENSMUSG00000021893	Capn7	0.837033	8.52265e-16
ENSMUSG00000072571	G630016D24Rik	0.836515	0.0659731
ENSMUSG00000025934	Gsta3	0.836242	0.000266388
ENSMUSG00000055148	Klf2	0.835793	4.67706e-07
ENSMUSG00000081998	Gm13245	0.83572	0.0507628
ENSMUSG00000018166	Erbb3	0.835491	3.34679e-05
ENSMUSG00000022474	Pmm1	0.835226	1.00988e-10
ENSMUSG00000006218	Fam131c	0.834904	0.00815681
ENSMUSG00000060461	Dppa5a	0.833828	1.08823e-07
ENSMUSG00000024644	Cndp2	0.831457	1.63554e-09
ENSMUSG00000092349	BC033916	0.831173	5.4834e-05
ENSMUSG00000003849	Nqo1	0.831137	2.63786e-06
ENSMUSG00000032946	Rasgrp2	0.830412	6.17444e-05
ENSMUSG00000048707	Tprn	0.828526	5.12579e-06
ENSMUSG00000028255	Clca3	0.827924	0.093627
ENSMUSG00000038056	Mll3	0.826367	1.71781e-14
ENSMUSG00000038670	Mybpc2	0.825405	0.00132066
ENSMUSG00000023403	Stk31	0.825022	1.91851e-06
ENSMUSG00000033998	Kcnk1	0.823665	3.90674e-08
ENSMUSG00000011034	Slc5a1	0.823365	0.0158862
ENSMUSG00000041237	Pklr	0.822306	0.0151373
ENSMUSG00000092225	Gm2381	0.822242	5.39144e-08
ENSMUSG00000021211	Akr1c12	0.822037	0.0417043
ENSMUSG00000089665	2400009B08Rik	0.820579	0.0157581
ENSMUSG00000046367	4931440L10Rik	0.82057	0.0824871
ENSMUSG00000040943	Tet2	0.820166	3.1646e-08
ENSMUSG00000051832	E230016K23Rik	0.81862	0.00627419
ENSMUSG00000017453	Pipox	0.818519	6.94952e-06
ENSMUSG00000001166	Oas1c	0.816466	0.000551145
ENSMUSG00000048498	Cd300e	0.815783	0.0628057
ENSMUSG00000086236	5830418P13Rik	0.815175	0.0863182
ENSMUSG00000022652	Morc1	0.813846	6.90718e-08
ENSMUSG00000032068	1600029D21Rik	0.813592	0.00359519
ENSMUSG00000030200	Bcl2l14	0.813328	0.00534128
ENSMUSG00000030825	Hsd17b14	0.812588	3.08153e-06
ENSMUSG00000034311	Kif4	0.811422	1.7947e-13
ENSMUSG00000084904	Gm14827	0.811075	0.0429552
ENSMUSG00000018509	Cenpv	0.809838	3.97593e-08
ENSMUSG00000024225	Clps	0.809823	0.0262639
ENSMUSG00000022454	Nell2	0.809171	0.036671
ENSMUSG00000036766	Dner	0.808855	0.00221393
ENSMUSG00000032602	Slc25a20	0.808395	2.17962e-05
ENSMUSG00000034171	Faah	0.806809	0.00702512
ENSMUSG00000026814	Eng	0.806582	0.00018628
ENSMUSG00000086810	Gm13110	0.806582	0.000491247
ENSMUSG00000040364	Sec1	0.805876	0.0261249
ENSMUSG00000021213	Akr1c13	0.805858	0.0404708
ENSMUSG00000048782	Insc	0.805537	0.0992556
ENSMUSG00000030411	Nova2	0.805223	0.0251793
ENSMUSG00000024597	Slc12a2	0.805139	3.00363e-12
ENSMUSG00000030826	Bcat2	0.804697	1.05591e-12
ENSMUSG00000031389	Arhgap4	0.804558	0.000692334
ENSMUSG00000048978	Nrsn1	0.804512	0.0194611
ENSMUSG00000045165	AI467606	0.804426	0.000291998
ENSMUSG00000030232	Aebp2	0.804133	6.24006e-14
ENSMUSG00000034891	Sncb	0.803171	0.0597979
ENSMUSG00000078495	Gm13157	0.802946	2.38484e-12
ENSMUSG00000082229	Nap1l2	0.802527	0.0114934
ENSMUSG00000029312	Klhl8	0.802442	2.37614e-07
ENSMUSG00000029235	Pdcl2	0.801576	0.000614375
ENSMUSG00000065999	Gm13154	0.800562	2.92875e-11
ENSMUSG00000038543	BC028528	0.80032	0.0483606
ENSMUSG00000028581	Laptm5	0.800155	3.93444e-05
ENSMUSG00000030246	Ldhb	0.799876	1.8866e-16
ENSMUSG00000031214	Ophn1	0.798584	0.000250011
ENSMUSG00000006575	Rundc3a	0.798192	4.79741e-05
ENSMUSG00000021759	Ppap2a	0.797954	1.34497e-06
ENSMUSG00000048388	Fam171b	0.797862	0.000258183
ENSMUSG00000043415	Otud1	0.796177	1.87757e-06
ENSMUSG00000000632	Sez6	0.79555	0.0767456
ENSMUSG00000039529	Atp8b1	0.795146	0.0268279
ENSMUSG00000024317	Rnf138	0.79368	2.3731e-15
ENSMUSG00000029403	Cdkl2	0.792708	1.77413e-05
ENSMUSG00000026173	Plcd4	0.792283	0.0719251
ENSMUSG00000028164	Manba	0.7921	8.292e-07
ENSMUSG00000039633	Lonrf1	0.791998	1.14611e-05
ENSMUSG00000004098	Col5a3	0.791943	0.0118022
ENSMUSG00000023845	Lnpep	0.791825	0.000469882
ENSMUSG00000040413	Timd2	0.791253	0.0471794
ENSMUSG00000054752	Fsd1l	0.790592	5.68571e-06
ENSMUSG00000024642	Tle4	0.790428	5.7944e-06
ENSMUSG00000032346	Ooep	0.789937	3.40648e-07
ENSMUSG00000051506	Wdfy4	0.788865	0.0933269
ENSMUSG00000039126	Prune2	0.787921	0.00190442
ENSMUSG00000044026	Tmem20	0.787886	1.63521e-11
ENSMUSG00000048794	Ccdc37	0.78785	0.0614461
ENSMUSG00000039745	Htatip2	0.78777	0.00625253
ENSMUSG00000020027	Socs2	0.787309	1.6408e-10
ENSMUSG00000020925	Ccdc43	0.78727	1.73905e-11
ENSMUSG00000074071	Fam169b	0.78694	4.01488e-05
ENSMUSG00000062518	Zfp534	0.786823	1.03045e-08
ENSMUSG00000073779	B230314M03Rik	0.785884	0.0203397
ENSMUSG00000032495	Lrrc2	0.783846	6.04452e-07
ENSMUSG00000024766	Lipo1	0.782098	1.64151e-05
ENSMUSG00000087283	Gm13580	0.781949	0.0626493
ENSMUSG00000022235	Cmbl	0.781807	0.0784472
ENSMUSG00000032691	Nlrp3	0.781731	0.0981846
ENSMUSG00000026576	Atp1b1	0.781508	1.83398e-10
ENSMUSG00000040181	Fmo1	0.781257	0.0442146
ENSMUSG00000049154	Fam183b	0.781061	0.00167488
ENSMUSG00000086261	Gm3765	0.780297	0.0619664
ENSMUSG00000034387	D630042P16Rik	0.779122	0.0838091
ENSMUSG00000078932	CN725425	0.77894	0.00132336
ENSMUSG00000023064	Sncg	0.778924	0.00543856
ENSMUSG00000026748	Plxdc2	0.778625	8.71692e-07
ENSMUSG00000031242	2610002M06Rik	0.778497	4.18831e-07
ENSMUSG00000032548	Slco2a1	0.778175	0.000727889
ENSMUSG00000066009	Gm13051	0.777941	3.21456e-08
ENSMUSG00000050315	Synpo2	0.777679	0.0031488
ENSMUSG00000047793	Sned1	0.777466	0.00542817
ENSMUSG00000052776	Oas1a	0.776948	0.00199326
ENSMUSG00000057457	Phex	0.776741	0.0672431
ENSMUSG00000022900	Ildr1	0.776271	1.7765e-08
ENSMUSG00000047446	Arl4a	0.776118	2.54796e-07
ENSMUSG00000039697	Ncoa7	0.775907	0.000498514
ENSMUSG00000061633	1700029P11Rik	0.774483	0.00195222
ENSMUSG00000052353	9930013L23Rik	0.774134	0.000490059
ENSMUSG00000051455	Gm1564	0.772291	8.17502e-06
ENSMUSG00000091002	Tcerg1l	0.770732	0.0666147
ENSMUSG00000003051	Elf3	0.770084	3.93175e-14
ENSMUSG00000034145	Tmem63c	0.769748	0.0933472
ENSMUSG00000035910	Dcdc2a	0.769669	0.0358324
ENSMUSG00000021803	Cdhr1	0.7688	4.6815e-05
ENSMUSG00000040594	Ranbp17	0.768161	8.04451e-12
ENSMUSG00000031383	Dusp9	0.768022	8.68915e-07
ENSMUSG00000030556	Lrrc28	0.767596	0.000251175
ENSMUSG00000058297	Spock2	0.767054	3.13408e-06
ENSMUSG00000027397	Slc20a1	0.766459	5.84869e-07
ENSMUSG00000034690	Nlrp4c	0.766321	0.0796527
ENSMUSG00000046607	Hrk	0.764774	0.0108909
ENSMUSG00000084762	Gm14074	0.764185	1.47916e-06
ENSMUSG00000048905	4930539E08Rik	0.763803	0.00165695
ENSMUSG00000029249	Rest	0.763764	6.95743e-16
ENSMUSG00000041794	Myrip	0.763386	0.0812824
ENSMUSG00000056268	Dennd1b	0.763065	1.21162e-08
ENSMUSG00000055254	Ntrk2	0.761854	0.0378535
ENSMUSG00000040234	Tm7sf3	0.761588	9.6131e-13
ENSMUSG00000058446	Znrf2	0.761444	2.36617e-09
ENSMUSG00000029920	Smarcad1	0.761297	7.17211e-09
ENSMUSG00000035694	Caps2	0.760756	0.0150365
ENSMUSG00000053935	Atf7ip	0.760232	1.36726e-05
ENSMUSG00000031789	Cngb1	0.759012	0.0821973
ENSMUSG00000038518	Jarid2	0.758935	2.16216e-13
ENSMUSG00000046032	Snx12	0.758829	5.4373e-12
ENSMUSG00000069170	Gpr98	0.758169	0.00011841
ENSMUSG00000048148	Nwd1	0.756941	0.0268351
ENSMUSG00000036568	BC032203	0.756634	7.35237e-08
ENSMUSG00000034377	Tulp4	0.755777	5.98801e-07
ENSMUSG00000022419	Deptor	0.753843	1.72126e-06
ENSMUSG00000024354	Slc23a1	0.753363	1.02539e-05
ENSMUSG00000027420	Bfsp1	0.753289	0.0606792
ENSMUSG00000027171	Prrg4	0.753147	0.000352283
ENSMUSG00000055799	Tcf7l1	0.752977	3.22042e-07
ENSMUSG00000037747	Phyhipl	0.752572	0.00522596
ENSMUSG00000015970	Chdh	0.751299	0.00925462
ENSMUSG00000079509	Zfx	0.750712	1.68252e-11
ENSMUSG00000027536	Chmp4c	0.749313	3.61881e-07
ENSMUSG00000064308	2410137M14Rik	0.7489	0.00620952
ENSMUSG00000021950	Anxa8	0.747978	0.0279528
ENSMUSG00000038507	Parp12	0.747771	1.05658e-09
ENSMUSG00000024266	Adad2	0.747122	0.0175171
ENSMUSG00000024578	Il17b	0.746485	0.089566
ENSMUSG00000072726	Gm5797	0.745542	0.0286855
ENSMUSG00000031548	Sfrp1	0.744782	0.000215008
ENSMUSG00000022270	Fam134b	0.74459	5.79335e-05
ENSMUSG00000059742	Kcnh7	0.744095	0.0140624
ENSMUSG00000091045	Vmn2r55	0.743952	0.044938
ENSMUSG00000028125	Abca4	0.743597	0.0134878
ENSMUSG00000044250	Fam113b	0.742974	5.24454e-08
ENSMUSG00000047146	Tet1	0.74254	1.85219e-08
ENSMUSG00000026389	Steap3	0.742464	0.000979126
ENSMUSG00000042529	Kcnj12	0.74173	0.0968211
ENSMUSG00000011751	Spnb4	0.740641	1.39263e-05
ENSMUSG00000035232	Pdk3	0.740152	1.11127e-09
ENSMUSG00000023243	Kcnk5	0.739858	2.56353e-06
ENSMUSG00000091071	1700030C10Rik	0.738943	0.0269199
ENSMUSG00000026114	Cnga3	0.738814	0.000937779
ENSMUSG00000033597	Caskin1	0.738302	0.0226288
ENSMUSG00000016624	Phf21b	0.738154	0.00664627
ENSMUSG00000029223	Uchl1	0.738105	8.54153e-06
ENSMUSG00000019996	Mtap7	0.735184	1.09868e-07
ENSMUSG00000074269	2410076I21Rik	0.734902	0.00266325
ENSMUSG00000021379	Id4	0.73489	0.000136539
ENSMUSG00000008575	Nfib	0.734416	0.00117358
ENSMUSG00000071068	Treml2	0.734363	0.0133439
ENSMUSG00000038214	Bend3	0.734102	8.15538e-05
ENSMUSG00000079020	Slc45a4	0.733266	1.07772e-11
ENSMUSG00000041718	Alg13	0.733157	2.76564e-08
ENSMUSG00000046323	Dppa3	0.732833	2.07102e-08
ENSMUSG00000030257	Srgap3	0.732566	6.1288e-06
ENSMUSG00000030669	Calca	0.73243	0.00705532
ENSMUSG00000073131	Vma21	0.732123	2.1239e-10
ENSMUSG00000055560	Zfp459	0.732071	5.02855e-07
ENSMUSG00000050556	Kcnb1	0.731919	0.0824871
ENSMUSG00000040693	Slco4c1	0.730611	0.0356938
ENSMUSG00000028786	Tmem54	0.730389	0.0012529
ENSMUSG00000046157	Tmem229b	0.730355	0.00317637
ENSMUSG00000067889	Spnb3	0.730217	0.000255525
ENSMUSG00000030098	Grip2	0.730127	0.0475255
ENSMUSG00000024074	Crim1	0.729307	5.2179e-05
ENSMUSG00000078640	Gm11627	0.729284	0.0265652
ENSMUSG00000030554	Synm	0.72908	0.000541403
ENSMUSG00000066319	Rtp3	0.72863	0.0497446
ENSMUSG00000032224	Fam81a	0.728561	0.00488186
ENSMUSG00000086655	C330018A13Rik	0.728235	0.0728723
ENSMUSG00000022995	Enah	0.727167	8.58788e-10
ENSMUSG00000027317	Ppp1r14d	0.726757	0.070305
ENSMUSG00000074637	Sox2	0.726489	1.21785e-09
ENSMUSG00000043857	Mgat5b	0.726312	0.0014158
ENSMUSG00000051124	Gimap9	0.726175	9.98225e-05
ENSMUSG00000031169	Porcn	0.726036	7.76928e-05
ENSMUSG00000051457	Spn	0.725929	0.0147128
ENSMUSG00000078503	Gm13225	0.725896	1.40865e-07
ENSMUSG00000025407	Gli1	0.725189	0.0125259
ENSMUSG00000022843	Clcn2	0.723906	1.47595e-05
ENSMUSG00000038417	Fig4	0.722674	7.17693e-07
ENSMUSG00000009596	Taf7l	0.722409	0.000344907
ENSMUSG00000055373	Fut9	0.721885	4.6068e-06
ENSMUSG00000073207	Ccdc160	0.721645	0.0243076
ENSMUSG00000033676	Gabrb3	0.721008	0.000909991
ENSMUSG00000033060	Lmo7	0.720775	0.00014437
ENSMUSG00000032806	Slc10a3	0.720431	0.00383562
ENSMUSG00000081249	Gm11517	0.719847	0.0660509
ENSMUSG00000028076	Cd1d1	0.719609	0.0280927
ENSMUSG00000073018	Gm1070	0.718685	0.0108236
ENSMUSG00000053930	Shisa6	0.717584	0.087078
ENSMUSG00000024780	Cdc37l1	0.717579	8.09089e-08
ENSMUSG00000071722	Spin4	0.717346	0.00504459
ENSMUSG00000020042	Btbd11	0.716803	0.000537445
ENSMUSG00000006179	Prss16	0.715483	0.0308706
ENSMUSG00000025584	Pde8a	0.714952	0.00162093
ENSMUSG00000025265	Fgd1	0.714867	1.57644e-05
ENSMUSG00000050132	Sarm1	0.712489	0.0123083
ENSMUSG00000024892	Pcx	0.712028	8.68399e-09
ENSMUSG00000024209	1700061G19Rik	0.711965	0.00782224
ENSMUSG00000020477	Mrps24	0.711394	7.42436e-09
ENSMUSG00000031951	Tmem231	0.710827	0.000189641
ENSMUSG00000005580	Adcy9	0.710775	0.0207389
ENSMUSG00000045659	Plekha7	0.710332	7.09354e-10
ENSMUSG00000042388	Dlgap3	0.710127	1.17912e-05
ENSMUSG00000027186	Elf5	0.709641	0.0757205
ENSMUSG00000025903	Lypla1	0.706836	1.11964e-12
ENSMUSG00000025082	Vwa2	0.706748	0.00975543
ENSMUSG00000042207	Kdm5b	0.706002	9.97908e-13
ENSMUSG00000031461	Myom2	0.705974	0.0920566
ENSMUSG00000020484	Xbp1	0.705899	3.4534e-08
ENSMUSG00000031224	Magee2	0.705422	0.0323574
ENSMUSG00000046341	Gm11223	0.705071	0.000147707
ENSMUSG00000043439	E130012A19Rik	0.705035	2.41087e-06
ENSMUSG00000025491	Ifitm1	0.703394	6.19659e-06
ENSMUSG00000050623	1700019N12Rik	0.703237	0.0896659
ENSMUSG00000056608	Chd9	0.703107	7.61488e-07
ENSMUSG00000050592	Fam78a	0.703057	0.00872793
ENSMUSG00000021591	Glrx	0.70244	1.36997e-06
ENSMUSG00000026817	Ak1	0.702145	1.33927e-06
ENSMUSG00000036202	Rif1	0.702102	4.03388e-07
ENSMUSG00000024206	Rfx2	0.700819	3.53969e-08
ENSMUSG00000090110	Mtcp1	0.700511	0.00839758
ENSMUSG00000056458	Stk30	0.699503	1.14397e-06
ENSMUSG00000020063	Sirt1	0.699498	7.80826e-09
ENSMUSG00000030525	Chrna7	0.698726	0.0298499
ENSMUSG00000044017	Gpr133	0.698393	0.0626227
ENSMUSG00000025504	Eps8l2	0.698362	2.79952e-05
ENSMUSG00000028378	Ptgr1	0.697401	5.64516e-08
ENSMUSG00000000730	Dnmt3l	0.697169	4.78889e-08
ENSMUSG00000033386	Frrs1	0.697161	5.53406e-05
ENSMUSG00000031666	Rbl2	0.696801	0.00576139
ENSMUSG00000044986	Tst	0.69679	5.51298e-05
ENSMUSG00000018821	Avpi1	0.696651	6.14138e-06
ENSMUSG00000059901	Adamts14	0.6963	2.3444e-05
ENSMUSG00000064043	Trerf1	0.696212	6.90919e-06
ENSMUSG00000036598	Ccdc113	0.696205	0.0750596
ENSMUSG00000041836	Ptpre	0.696007	0.0398876
ENSMUSG00000030701	Plekhb1	0.695916	0.000157686
ENSMUSG00000039145	Camk1d	0.695596	3.91876e-05
ENSMUSG00000084989	E030010N08Rik	0.695554	0.0637141
ENSMUSG00000031232	Magt1	0.695496	1.0134e-08
ENSMUSG00000028348	Murc	0.695396	0.0304595
ENSMUSG00000060402	Chst8	0.695035	0.0501432
ENSMUSG00000032517	Mobp	0.69431	0.0192669
ENSMUSG00000055817	Mta3	0.694302	2.42978e-10
ENSMUSG00000043557	Mdga1	0.693934	0.0477275
ENSMUSG00000017754	Pltp	0.693598	0.000408641
ENSMUSG00000057093	C030039L03Rik	0.693328	1.43134e-05
ENSMUSG00000039349	C130074G19Rik	0.692845	0.00272183
ENSMUSG00000022490	Ppp1r1a	0.69188	0.00369441
ENSMUSG00000027855	Sycp1	0.691628	0.00163406
ENSMUSG00000043929	Klhl15	0.691064	0.000219228
ENSMUSG00000022105	Rb1	0.690861	1.76626e-07
ENSMUSG00000030031	Kbtbd8	0.690211	5.29961e-08
ENSMUSG00000004221	Ikbkg	0.690051	2.17612e-09
ENSMUSG00000000365	Rnf17	0.690045	8.74855e-06
ENSMUSG00000042372	Dmrt3	0.689608	0.02898
ENSMUSG00000061576	Dpp6	0.68944	0.0229669
ENSMUSG00000029007	Agtrap	0.689018	4.96542e-09
ENSMUSG00000071470	Ccnb1ip1	0.688971	2.77017e-05
ENSMUSG00000014245	Pigl	0.688516	1.14661e-05
ENSMUSG00000066438	3830431G21Rik	0.688085	0.002474
ENSMUSG00000091761	Gm4349	0.687956	0.043774
ENSMUSG00000031302	Nlgn3	0.68658	0.0288736
ENSMUSG00000045631	Tmprss12	0.686407	0.0644652
ENSMUSG00000091267	Gm17322	0.686067	0.0709355
ENSMUSG00000027220	Syt13	0.686061	0.00176823
ENSMUSG00000033813	Tcea1	0.685128	2.83972e-08
ENSMUSG00000062785	Kcnc3	0.684371	0.00213466
ENSMUSG00000037469	C330005M16Rik	0.684029	0.0904734
ENSMUSG00000048612	Myof	0.682942	8.38661e-10
ENSMUSG00000086809	2610037D02Rik	0.682661	0.0400575
ENSMUSG00000039943	Plcb4	0.681807	2.17733e-05
ENSMUSG00000029103	Lrpap1	0.68179	3.65185e-11
ENSMUSG00000027996	Sfrp2	0.681471	0.00020623
ENSMUSG00000034108	Ccs	0.6807	9.77291e-07
ENSMUSG00000043991	Pura	0.680617	5.71899e-07
ENSMUSG00000083282	Ctsf	0.680467	0.00255022
ENSMUSG00000073197	5730507C01Rik	0.680035	2.7006e-06
ENSMUSG00000044734	Serpinb1a	0.6798	0.048158
ENSMUSG00000037860	Aim2	0.679147	0.000750372
ENSMUSG00000034818	Celf5	0.679114	0.00129571
ENSMUSG00000026005	Rpe	0.678666	1.2559e-06
ENSMUSG00000031393	Mecp2	0.6775	7.11801e-08
ENSMUSG00000086454	4930500J02Rik	0.677384	0.0896384
ENSMUSG00000050345	4930486L24Rik	0.676692	0.0773442
ENSMUSG00000034460	Six4	0.676631	3.02706e-07
ENSMUSG00000083534	H2-M6-ps	0.676589	0.0226165
ENSMUSG00000032087	Dscaml1	0.674117	0.0579223
ENSMUSG00000027765	P2ry1	0.673268	0.0784397
ENSMUSG00000043300	B3galnt1	0.671986	4.17918e-05
ENSMUSG00000025427	Rnf165	0.671966	0.00121644
ENSMUSG00000074432	Gm4858	0.671879	0.0420918
ENSMUSG00000046667	Rbm12b	0.671757	0.00314115
ENSMUSG00000053141	Ptprt	0.671702	0.030736
ENSMUSG00000039519	Cyp7b1	0.671643	0.0848097
ENSMUSG00000045216	Hs6st1	0.671227	4.44835e-06
ENSMUSG00000043088	Il17re	0.671198	0.0828164
ENSMUSG00000026365	Cfh	0.671155	0.0867868
ENSMUSG00000045136	Tubb2b	0.671049	3.67988e-07
ENSMUSG00000037463	Fbxo27	0.670129	0.00233746
ENSMUSG00000032093	Cd3e	0.669788	0.07536
ENSMUSG00000044224	Dnajc21	0.669177	3.09577e-08
ENSMUSG00000018919	Tm4sf5	0.668103	0.0312053
ENSMUSG00000019891	Dcbld1	0.66755	1.50931e-06
ENSMUSG00000030134	Rasgef1a	0.667467	0.0167412
ENSMUSG00000046591	5730590G19Rik	0.665282	1.17147e-06
ENSMUSG00000032348	Gsta4	0.665204	1.28993e-05
ENSMUSG00000031441	Atp11a	0.664946	5.73926e-08
ENSMUSG00000074832	2410141K09Rik	0.664304	0.000317223
ENSMUSG00000018427	Ypel2	0.664229	0.00907995
ENSMUSG00000063060	Sox7	0.664017	0.00379628
ENSMUSG00000038280	Ostm1	0.663297	1.21437e-05
ENSMUSG00000022548	Apod	0.662861	0.0198979
ENSMUSG00000028124	Gclm	0.662546	2.58571e-08
ENSMUSG00000032776	Mctp2	0.662273	0.00720494
ENSMUSG00000001930	Vwf	0.662032	0.00768664
ENSMUSG00000017723	Wfdc2	0.661511	0.00448198
ENSMUSG00000031898	Dpep3	0.661335	0.092055
ENSMUSG00000028179	Cth	0.661299	1.69698e-07
ENSMUSG00000090744	Gm6871	0.660721	0.000200936
ENSMUSG00000038756	Ttll6	0.660174	0.0432547
ENSMUSG00000005370	Msh6	0.659958	6.63775e-13
ENSMUSG00000032207	Lipc	0.659701	0.0771843
ENSMUSG00000074838	Gm16512	0.659329	0.0324312
ENSMUSG00000030256	Bhlhe41	0.657772	0.0168799
ENSMUSG00000046719	Nxph3	0.656362	0.0408266
ENSMUSG00000085769	D230017M19Rik	0.65571	0.021312
ENSMUSG00000026295	Spp2	0.655433	0.0854015
ENSMUSG00000039953	Clstn1	0.655274	8.02639e-11
ENSMUSG00000023032	Slc4a8	0.655033	8.17038e-06
ENSMUSG00000058550	Dppa4	0.654668	5.42921e-10
ENSMUSG00000032860	P2ry2	0.654582	0.0560442
ENSMUSG00000039234	Sec24d	0.65451	1.51177e-07
ENSMUSG00000047728	BC025446	0.653799	0.059115
ENSMUSG00000028218	Fam92a	0.653695	1.71129e-06
ENSMUSG00000041653	Pnpla3	0.653605	0.00330988
ENSMUSG00000059327	Eda	0.653221	0.000176314
ENSMUSG00000068101	Cenpm	0.652639	1.62875e-05
ENSMUSG00000029503	P2rx2	0.651115	0.091511
ENSMUSG00000073000	Gm10451	0.650695	0.00209256
ENSMUSG00000026227	2810459M11Rik	0.650217	0.0268875
ENSMUSG00000006457	Actn3	0.649803	0.00864467
ENSMUSG00000010025	Aldh3a2	0.649128	5.4755e-06
ENSMUSG00000070167	SNORA57	0.649095	0.0214463
ENSMUSG00000034731	Dgkh	0.649027	0.00347219
ENSMUSG00000033022	Cdo1	0.648652	0.00160074
ENSMUSG00000042808	Gpx2	0.648626	0.00181803
ENSMUSG00000086985	Gm16973	0.648539	0.0150769
ENSMUSG00000031837	Necab2	0.6478	0.00154606
ENSMUSG00000054074	2810030E01Rik	0.647796	0.010465
ENSMUSG00000050627	Gpd1l	0.647419	0.000171923
ENSMUSG00000022822	Abcc5	0.646521	4.87888e-07
ENSMUSG00000033590	Myo5c	0.645824	0.00148282
ENSMUSG00000031840	Rab3a	0.645817	0.0118166
ENSMUSG00000024900	Cpt1a	0.645063	9.98453e-05
ENSMUSG00000093617	4933438K21Rik	0.644631	0.0206832
ENSMUSG00000021255	Esrrb	0.644235	3.44937e-10
ENSMUSG00000026827	Gpd2	0.64383	2.75493e-07
ENSMUSG00000015291	Gdi1	0.643346	1.3457e-08
ENSMUSG00000024725	Ostf1	0.643311	8.10644e-07
ENSMUSG00000033361	Prrg3	0.642988	0.00238042
ENSMUSG00000032122	Slc37a2	0.642811	0.00796695
ENSMUSG00000028756	Pink1	0.642785	0.00110832
ENSMUSG00000020482	Ccdc117	0.642561	4.25025e-07
ENSMUSG00000042010	Acacb	0.641526	8.72933e-05
ENSMUSG00000086096	Gm12688	0.640538	0.024055
ENSMUSG00000079547	H2-DMb1	0.640322	0.0682236
ENSMUSG00000022286	Grhl2	0.638073	3.40817e-08
ENSMUSG00000001964	Emd	0.637166	8.68317e-10
ENSMUSG00000002100	Mybpc3	0.636858	0.0329424
ENSMUSG00000062110	Scfd2	0.636572	0.000400756
ENSMUSG00000024033	Rsph1	0.635072	0.0135467
ENSMUSG00000024431	Nr3c1	0.634046	0.00295336
ENSMUSG00000017861	Mybl2	0.633757	6.4785e-10
ENSMUSG00000056367	Actr3b	0.633076	0.00304458
ENSMUSG00000043252	Tmem64	0.633037	4.49084e-06
ENSMUSG00000032652	Crebl2	0.632986	0.000566097
ENSMUSG00000022408	Fam83f	0.632448	0.0460146
ENSMUSG00000003418	St8sia6	0.632317	0.0677827
ENSMUSG00000009585	Apobec3	0.631983	2.6463e-08
ENSMUSG00000091345	Col6a5	0.63196	0.033528
ENSMUSG00000064105	Cnnm2	0.631366	7.80078e-06
ENSMUSG00000021895	Arhgef3	0.631205	0.000332404
ENSMUSG00000020182	Ddc	0.6304	0.000657984
ENSMUSG00000020080	Hkdc1	0.628752	0.0158421
ENSMUSG00000041633	Kctd12b	0.628609	0.00336642
ENSMUSG00000028347	Tmeff1	0.62819	8.20673e-07
ENSMUSG00000070327	Rnf213	0.628174	2.95962e-05
ENSMUSG00000024516	Sec11c	0.627709	0.00150483
ENSMUSG00000049562	Gm962	0.627238	0.010059
ENSMUSG00000015766	Eps8	0.626888	0.00220975
ENSMUSG00000014846	Tppp3	0.626746	0.00454042
ENSMUSG00000026483	Fam129a	0.626126	0.000462931
ENSMUSG00000056436	Cyct	0.62525	0.010902
ENSMUSG00000043924	A330049M08Rik	0.625248	0.0709622
ENSMUSG00000001288	Rarg	0.624828	0.00105019
ENSMUSG00000039428	Tmem135	0.624356	7.6312e-06
ENSMUSG00000092335	Gm7221	0.624039	0.0241885
ENSMUSG00000021457	Syk	0.624013	0.00281588
ENSMUSG00000069041	Slc25a31	0.622691	0.00708969
ENSMUSG00000021794	Glud1	0.622445	5.3045e-11
ENSMUSG00000033220	Rac2	0.622278	0.0411735
ENSMUSG00000003119	Cdk12	0.621813	0.000460499
ENSMUSG00000027506	Tpd52	0.62175	1.28585e-05
ENSMUSG00000026158	Ogfrl1	0.621132	6.88029e-05
ENSMUSG00000040488	Ltbp4	0.620358	6.4702e-07
ENSMUSG00000030029	Lrig1	0.620337	6.59151e-07
ENSMUSG00000078952	Gm11019	0.619951	8.78419e-08
ENSMUSG00000060256	Tdpoz4	0.6199	0.0980033
ENSMUSG00000030674	Qprt	0.619518	0.00104148
ENSMUSG00000027955	Fam198b	0.618181	0.000137315
ENSMUSG00000028397	Kdm4c	0.617567	1.92676e-06
ENSMUSG00000055717	Slain1	0.617435	0.000278846
ENSMUSG00000040669	Phc1	0.616005	1.236e-06
ENSMUSG00000026520	Pycr2	0.615747	4.95405e-07
ENSMUSG00000039693	5730528L13Rik	0.614928	0.000137894
ENSMUSG00000074657	Kif5a	0.614799	0.00496881
ENSMUSG00000001435	Col18a1	0.614756	1.36789e-08
ENSMUSG00000074303	Gm10664	0.614664	0.00695711
ENSMUSG00000055322	Tns1	0.614404	0.000851013
ENSMUSG00000063903	Klk1	0.613676	0.093627
ENSMUSG00000036155	Mgat5	0.613032	0.0484702
ENSMUSG00000043535	Setx	0.612952	4.95405e-07
ENSMUSG00000028211	Trp53inp1	0.612864	8.03297e-06
ENSMUSG00000036928	Stag3	0.612814	6.37034e-09
ENSMUSG00000060803	Gstp1	0.612189	0.000167035
ENSMUSG00000021360	Gcnt2	0.611884	0.000276875
ENSMUSG00000024981	Acsl5	0.611785	8.54896e-05
ENSMUSG00000037020	Wdr62	0.610859	3.42041e-07
ENSMUSG00000027488	Snta1	0.610785	0.000315523
ENSMUSG00000044197	Gpr146	0.610462	0.0624031
ENSMUSG00000031155	Pim2	0.610399	0.000139551
ENSMUSG00000023902	Zscan10	0.610397	0.000800469
ENSMUSG00000016481	Cr1l	0.609739	0.000298216
ENSMUSG00000051159	Cited1	0.609487	0.00487562
ENSMUSG00000045629	Sh3tc2	0.609289	0.0169937
ENSMUSG00000074656	Eif2s2	0.609058	5.58963e-05
ENSMUSG00000026430	Rassf5	0.608779	0.00354946
ENSMUSG00000008129	4930432K21Rik	0.608323	0.00532426
ENSMUSG00000073481	Mosc2	0.607982	5.90212e-05
ENSMUSG00000044664	Prss42	0.607942	0.0378797
ENSMUSG00000057982	Zfp809	0.607875	0.00082609
ENSMUSG00000002227	Mov10	0.607752	2.89531e-06
ENSMUSG00000029798	Herc6	0.607591	0.0246833
ENSMUSG00000038298	Pdzk1	0.607373	0.0648544
ENSMUSG00000036825	Ssx2ip	0.607046	2.19041e-05
ENSMUSG00000054733	Msra	0.606877	0.00465286
ENSMUSG00000037405	Icam1	0.605893	0.00130606
ENSMUSG00000026820	Ptges2	0.605673	0.00065406
ENSMUSG00000001901	Kcnh6	0.605068	0.0936798
ENSMUSG00000044117	2900011O08Rik	0.605034	2.91157e-05
ENSMUSG00000020647	Ncoa1	0.604419	4.55083e-05
ENSMUSG00000024462	Gabbr1	0.604038	0.0123202
ENSMUSG00000001128	Cfp	0.60315	0.0283812
ENSMUSG00000041817	Fam169a	0.602501	2.54867e-09
ENSMUSG00000028082	Sh3d19	0.601968	0.00011201
ENSMUSG00000073771	Btbd19	0.601221	0.0203743
ENSMUSG00000025912	Mybl1	0.601029	0.00133166
ENSMUSG00000020407	Upp1	0.600509	6.73229e-05
ENSMUSG00000022094	Slc39a14	0.599659	0.00514784
ENSMUSG00000032246	Calml4	0.599349	0.0903875
ENSMUSG00000049313	Sorl1	0.598065	1.26596e-05
ENSMUSG00000086607	4930511M06Rik	0.597936	0.00923076
ENSMUSG00000033847	Pla2g4c	0.597885	0.0773773
ENSMUSG00000090470	2410012M07Rik	0.597569	0.000614704
ENSMUSG00000028982	Slc25a33	0.597231	6.50707e-05
ENSMUSG00000003032	Klf4	0.597225	3.65749e-05
ENSMUSG00000037885	Stk35	0.597027	1.05996e-05
ENSMUSG00000050052	2610019F03Rik	0.596848	7.69347e-06
ENSMUSG00000037573	Tob1	0.596266	0.000464498
ENSMUSG00000025478	Dpysl4	0.596135	0.0194973
ENSMUSG00000042684	Npl	0.59581	0.00343059
ENSMUSG00000030672	Mylpf	0.595586	6.04208e-05
ENSMUSG00000041556	Fbxo2	0.595484	0.0291825
ENSMUSG00000029122	Evc	0.595176	0.0098542
ENSMUSG00000021866	Anxa11	0.594306	9.32221e-08
ENSMUSG00000012396	Nanog	0.594003	0.000292521
ENSMUSG00000039982	Dtx4	0.593953	0.0200377
ENSMUSG00000051998	Lax1	0.593297	0.0459804
ENSMUSG00000035559	Mpv17l2	0.592527	5.2446e-05
ENSMUSG00000021371	Ccdc90a	0.592363	0.0180213
ENSMUSG00000051176	Zfp42	0.59229	1.49984e-10
ENSMUSG00000003134	Tbc1d8	0.591562	0.000165593
ENSMUSG00000029426	Scarb2	0.591431	2.4708e-05
ENSMUSG00000001348	Acp5	0.590707	0.00372488
ENSMUSG00000042417	Ccno	0.590662	0.00552049
ENSMUSG00000015354	Pcolce2	0.589797	0.0248776
ENSMUSG00000018983	E2f2	0.589555	0.00533887
ENSMUSG00000031665	Sall1	0.589326	0.00223796
ENSMUSG00000029001	Fbxo44	0.588593	0.0426915
ENSMUSG00000025466	1810014F10Rik	0.587057	0.00723033
ENSMUSG00000021054	Sgpp1	0.586814	0.0197924
ENSMUSG00000021025	Nfkbia	0.585123	7.49193e-06
ENSMUSG00000035311	Gnptab	0.584902	3.15373e-05
ENSMUSG00000044468	Fam46c	0.583989	0.0475918
ENSMUSG00000041134	Cyyr1	0.583469	0.0431255
ENSMUSG00000038331	Satb2	0.582946	0.00690016
ENSMUSG00000001281	Itgb7	0.582387	0.0080417
ENSMUSG00000028051	Hcn3	0.582345	0.0234852
ENSMUSG00000041729	Coro2b	0.581906	0.00487562
ENSMUSG00000052942	Glis3	0.581658	0.00910475
ENSMUSG00000025764	Phf17	0.58128	2.06772e-06
ENSMUSG00000001150	Mcm3ap	0.580513	0.00180042
ENSMUSG00000027010	Slc25a12	0.580231	0.000128798
ENSMUSG00000036769	Wdr44	0.580225	0.00127049
ENSMUSG00000043621	Ubxn10	0.579867	0.0256376
ENSMUSG00000078564	Gm9631	0.579652	0.0151124
ENSMUSG00000001687	Ubl3	0.579055	4.38537e-06
ENSMUSG00000022658	Tagln3	0.578776	0.00180154
ENSMUSG00000085671	C330046G13Rik	0.578767	0.0381583
ENSMUSG00000027603	Ggt7	0.578319	0.0379827
ENSMUSG00000066643	Wdr35	0.578094	0.00214668
ENSMUSG00000040430	Pitpnc1	0.57758	7.56323e-06
ENSMUSG00000068744	Psrc1	0.577065	0.00630862
ENSMUSG00000041649	Klf8	0.576705	0.00109924
ENSMUSG00000039013	Siglec5	0.576562	0.0564113
ENSMUSG00000030213	Atf7ip	0.576059	1.11127e-05
ENSMUSG00000061313	Ddhd2	0.575459	6.50991e-07
ENSMUSG00000066307	Rad54b	0.575141	0.00659354
ENSMUSG00000062861	Zfp28	0.575031	0.0428766
ENSMUSG00000060002	Chpt1	0.574472	0.00110472
ENSMUSG00000027695	Pld1	0.574098	0.0653305
ENSMUSG00000087528	9830144P21Rik	0.57363	0.0568959
ENSMUSG00000047388	Atmin	0.572684	1.21775e-06
ENSMUSG00000025246	Tbl1x	0.571474	1.99684e-06
ENSMUSG00000005204	Senp3	0.570656	8.06474e-07
ENSMUSG00000047547	Cltb	0.570645	0.0152947
ENSMUSG00000029195	Klb	0.570589	0.0333561
ENSMUSG00000060860	Ube2s	0.570494	1.24919e-05
ENSMUSG00000074731	Zfp345	0.570337	0.00113127
ENSMUSG00000071708	Sms	0.570261	3.72394e-07
ENSMUSG00000079457	Gm7609	0.569702	0.0150994
ENSMUSG00000074661	Pde4d	0.568752	0.0474844
ENSMUSG00000027227	Sord	0.568446	1.01992e-05
ENSMUSG00000028773	Fabp3	0.568386	0.00175885
ENSMUSG00000019947	Arid5b	0.567918	0.00796566
ENSMUSG00000020773	Trim47	0.567389	0.0779453
ENSMUSG00000074272	Ceacam1	0.567311	0.0779355
ENSMUSG00000028832	Stmn1	0.566757	4.47546e-06
ENSMUSG00000074457	S100a16	0.565636	0.0223681
ENSMUSG00000032311	Nrg4	0.565629	0.0154796
ENSMUSG00000066129	Kndc1	0.56491	0.00294397
ENSMUSG00000091878	C430002E04Rik	0.564667	0.0228593
ENSMUSG00000029407	Uso1	0.564574	0.0138653
ENSMUSG00000038178	Slc43a2	0.564163	0.000661983
ENSMUSG00000081043	Gm11512	0.564067	0.00419894
ENSMUSG00000031762	Mt2	0.563175	0.00013212
ENSMUSG00000070780	Rbm47	0.563121	0.00819926
ENSMUSG00000032712	2810474O19Rik	0.562288	2.22587e-06
ENSMUSG00000053559	Smagp	0.562261	0.00737837
ENSMUSG00000032431	Crtap	0.56188	0.000347315
ENSMUSG00000041390	Mdfic	0.561863	0.00238919
ENSMUSG00000024042	Sik1	0.56163	0.000793665
ENSMUSG00000030270	Cpne9	0.561194	0.0673897
ENSMUSG00000009646	Pla2g12b	0.560794	0.0563121
ENSMUSG00000068860	Gm128	0.559343	0.0708754
ENSMUSG00000038301	Snx10	0.559264	1.64188e-05
ENSMUSG00000030275	Etnk1	0.558897	4.36016e-06
ENSMUSG00000000901	Mmp11	0.558498	0.0017091
ENSMUSG00000045896	Paip2b	0.558284	0.000202264
ENSMUSG00000054387	Mdm4	0.558119	0.00349561
ENSMUSG00000038668	Lpar1	0.557393	0.00378134
ENSMUSG00000040721	Zfhx2	0.556828	0.00022
ENSMUSG00000039117	Taf4a	0.556662	8.78997e-06
ENSMUSG00000020634	Ubxn2a	0.556643	8.40084e-06
ENSMUSG00000038515	Grtp1	0.556326	0.00183322
ENSMUSG00000026110	Mgat4a	0.556147	0.00666377
ENSMUSG00000038712	Fam63a	0.556071	3.77119e-06
ENSMUSG00000037386	Rims2	0.555216	0.0398883
ENSMUSG00000004952	Rasa4	0.554979	0.000377108
ENSMUSG00000024942	Capn1	0.554884	7.61019e-06
ENSMUSG00000025537	Phkg1	0.554573	0.0471756
ENSMUSG00000054619	Mettl7a1	0.554469	0.0277001
ENSMUSG00000021222	Dcaf4	0.554137	9.40611e-08
ENSMUSG00000024487	Yipf5	0.553559	0.000440866
ENSMUSG00000024505	Dtwd2	0.553488	0.00018916
ENSMUSG00000005045	Chd5	0.553072	0.0211784
ENSMUSG00000041930	BC057022	0.552242	0.0700965
ENSMUSG00000039337	Tex19,2	0.552013	0.064668
ENSMUSG00000036330	Slc18a1	0.550771	0.0986122
ENSMUSG00000035235	Trim13	0.550743	0.00013642
ENSMUSG00000026831	1700007K13Rik	0.549859	0.0038496
ENSMUSG00000049493	Pls1	0.549648	0.00774193
ENSMUSG00000040808	S100g	0.549624	0.0924308
ENSMUSG00000028636	Ppcs	0.549544	3.30196e-05
ENSMUSG00000052852	Reep1	0.549166	0.00547092
ENSMUSG00000052783	Grk4	0.549096	0.00710811
ENSMUSG00000047141	Zfp654	0.548156	1.85642e-05
ENSMUSG00000004951	Hspb1	0.547153	0.000143826
ENSMUSG00000030688	Stard10	0.547125	0.00998092
ENSMUSG00000003873	Bax	0.546914	0.000896311
ENSMUSG00000019809	Pex3	0.546785	9.29854e-05
ENSMUSG00000052512	Nav2	0.545897	0.000132891
ENSMUSG00000034613	Ppm1h	0.545702	0.0133531
ENSMUSG00000003031	Cdkn1b	0.544985	0.000160903
ENSMUSG00000037710	Cisd1	0.54451	3.90777e-06
ENSMUSG00000041161	Otud3	0.544398	0.0122207
ENSMUSG00000037814	Larp1b	0.543957	0.0351511
ENSMUSG00000020689	Itgb3	0.543787	0.0568422
ENSMUSG00000047751	Utf1	0.543383	0.0030487
ENSMUSG00000000303	Cdh1	0.543003	1.03438e-06
ENSMUSG00000031822	Gse1	0.541992	0.0011264
ENSMUSG00000067144	Slc22a7	0.541744	0.0670399
ENSMUSG00000015668	Pdzd11	0.541505	7.09574e-06
ENSMUSG00000003604	Aven	0.541147	0.00013463
ENSMUSG00000021375	Kif13a	0.54112	4.81184e-05
ENSMUSG00000030268	Bcat1	0.540712	0.00021453
ENSMUSG00000034154	Ino80	0.540286	0.000501521
ENSMUSG00000025933	Tmem14a	0.538963	0.0411735
ENSMUSG00000048486	Fitm2	0.538801	0.00785818
ENSMUSG00000093594	RP23-406N5,8	0.538159	0.00534167
ENSMUSG00000027173	Depdc7	0.53657	0.000351118
ENSMUSG00000041119	Pde9a	0.536511	0.0214703
ENSMUSG00000021998	Lcp1	0.536267	0.000479297
ENSMUSG00000056552	Zfp953	0.535546	0.00607669
ENSMUSG00000075411	Bin2	0.535468	0.0121555
ENSMUSG00000048349	Pou4f1	0.534371	0.0600765
ENSMUSG00000039458	Mtmr12	0.534329	2.59133e-05
ENSMUSG00000078779	Zfp59	0.53416	0.000102897
ENSMUSG00000015112	Slc25a13	0.534101	1.27658e-07
ENSMUSG00000019779	Frk	0.533872	0.0881089
ENSMUSG00000071719	Tmem28	0.533787	0.00583729
ENSMUSG00000073987	Ggh	0.532873	0.00308147
ENSMUSG00000037725	Ckap2	0.532812	7.43828e-05
ENSMUSG00000028937	Acot7	0.532692	0.000460519
ENSMUSG00000037722	Gnpnat1	0.532292	2.11731e-05
ENSMUSG00000019894	Slc6a15	0.532106	0.00690016
ENSMUSG00000016319	Slc25a5	0.531697	5.46349e-07
ENSMUSG00000021109	Hif1a	0.531171	0.000205936
ENSMUSG00000040276	Pacsin1	0.531114	0.00647931
ENSMUSG00000022237	Ankrd33b	0.528943	0.0174705
ENSMUSG00000024268	Celf4	0.528732	0.00332978
ENSMUSG00000091490	Triml2	0.528301	0.0015596
ENSMUSG00000067736	Gm10222	0.52807	0.000248412
ENSMUSG00000042589	Cux2	0.527843	0.030973
ENSMUSG00000040651	D14Abb1e	0.527432	1.80489e-06
ENSMUSG00000030729	Pgm2l1	0.527294	0.000475907
ENSMUSG00000018727	Cpsf4l	0.524689	0.000898487
ENSMUSG00000090433	9430037G07Rik	0.524679	0.0618285
ENSMUSG00000075595	Zfp652	0.524663	2.01497e-05
ENSMUSG00000025925	Terf1	0.524435	2.25422e-05
ENSMUSG00000040918	Slc19a2	0.523691	0.00344963
ENSMUSG00000051234	Rnf7	0.523296	0.00967425
ENSMUSG00000053550	Shisa7	0.523165	0.0169559
ENSMUSG00000003559	As3mt	0.522754	0.0273058
ENSMUSG00000028591	Pramef12	0.521695	0.000482118
ENSMUSG00000030306	Tmtc1	0.52152	0.0324093
ENSMUSG00000024952	Rps6ka4	0.521454	0.0104241
ENSMUSG00000034394	Lif	0.521268	0.0254898
ENSMUSG00000031073	Fgf15	0.521148	0.0046658
ENSMUSG00000026380	Tfcp2l1	0.520902	0.0013668
ENSMUSG00000053470	Kdm3a	0.520852	0.000327422
ENSMUSG00000047115	D330028D13Rik	0.520707	0.0090133
ENSMUSG00000026739	Bmi1	0.519866	0.015436
ENSMUSG00000020654	Adcy3	0.519858	0.0482548
ENSMUSG00000030638	Sh3gl3	0.51978	0.00194915
ENSMUSG00000031200	Mtcp1	0.519035	0.0587114
ENSMUSG00000035557	Krt17	0.518075	0.0973822
ENSMUSG00000079009	Gm14139	0.517786	0.0103743
ENSMUSG00000026187	Xrcc5	0.517437	2.41025e-06
ENSMUSG00000045594	Glb1	0.517305	3.96601e-05
ENSMUSG00000021453	Gadd45g	0.517214	0.0814798
ENSMUSG00000086276	2500002B13Rik	0.517065	0.015436
ENSMUSG00000027546	Atp9a	0.516926	0.000159617
ENSMUSG00000022394	L3mbtl2	0.516898	0.000636535
ENSMUSG00000021906	Oxnad1	0.516562	0.000721218
ENSMUSG00000023272	Creld2	0.516235	2.16592e-05
ENSMUSG00000022186	Oxct1	0.514949	0.000103504
ENSMUSG00000034947	Tmem106a	0.514812	0.0113783
ENSMUSG00000036273	Lrrk2	0.514174	0.0733672
ENSMUSG00000057286	St6galnac2	0.513921	0.00322008
ENSMUSG00000022462	Slc38a2	0.51344	0.0034851
ENSMUSG00000002428	Hltf	0.513399	0.000308397
ENSMUSG00000035595	1600002K03Rik	0.513051	0.059701
ENSMUSG00000041372	B4galnt3	0.511825	0.00510653
ENSMUSG00000023027	Atf1	0.511318	3.21302e-06
ENSMUSG00000025019	Lcor	0.51076	0.0628625
ENSMUSG00000028871	Rspo1	0.510494	0.0729938
ENSMUSG00000034792	Gna15	0.51049	0.0377305
ENSMUSG00000064267	Hvcn1	0.509913	0.00110472
ENSMUSG00000026923	Notch1	0.5099	0.0034243
ENSMUSG00000068299	1700019G17Rik	0.509556	0.0767951
ENSMUSG00000027201	Myef2	0.509503	1.87419e-06
ENSMUSG00000024421	Lama3	0.509498	0.0828164
ENSMUSG00000063605	Ccdc102a	0.508001	0.0245448
ENSMUSG00000028673	Fuca1	0.507865	5.07466e-05
ENSMUSG00000018239	Zcchc10	0.507528	0.000954313
ENSMUSG00000031398	Plxna3	0.506896	0.000302575
ENSMUSG00000033863	Klf9	0.505632	4.35473e-05
ENSMUSG00000072566	Pvt1	0.505477	0.0400536
ENSMUSG00000072720	Myo18b	0.505114	0.0805319
ENSMUSG00000023022	Lima1	0.504547	5.01817e-06
ENSMUSG00000003812	Dnase2a	0.503364	0.000628518
ENSMUSG00000028885	Smpdl3b	0.501957	0.00192966
ENSMUSG00000036036	Zfp57	0.501703	0.0205839
ENSMUSG00000039678	Tbc1d13	0.501661	2.48769e-05
ENSMUSG00000060733	Ipmk	0.501578	3.11127e-05
ENSMUSG00000036880	Acaa2	0.501367	0.00265802
ENSMUSG00000028521	Slc35d1	0.501299	0.0129637
ENSMUSG00000040649	Rimklb	0.500953	2.68909e-05
ENSMUSG00000022602	Arc	0.500795	0.00477829
ENSMUSG00000052384	Lrrc33	0.500759	0.0632357
ENSMUSG00000039652	Cpeb3	0.500411	0.0809311
ENSMUSG00000070565	Rasal2	0.500105	0.00488641
ENSMUSG00000079022	Col22a1	-0.500671	0.0621247
ENSMUSG00000035245	A130022J15Rik	-0.50099	0.00106533
ENSMUSG00000081007	Gm11543	-0.501147	0.0333758
ENSMUSG00000073889	Il11ra1	-0.501152	0.0444632
ENSMUSG00000049401	Ogfr	-0.501343	0.000147906
ENSMUSG00000037594	BC022687	-0.501551	0.0368506
ENSMUSG00000033949	Trim36	-0.501655	0.0841553
ENSMUSG00000044949	Ubtd2	-0.501856	0.0369568
ENSMUSG00000021990	Spata13	-0.50188	0.00133916
ENSMUSG00000031904	Slc7a6	-0.502406	2.04627e-05
ENSMUSG00000037239	Spred3	-0.502622	0.0366662
ENSMUSG00000031983	2310022B05Rik	-0.502993	0.000145475
ENSMUSG00000027878	Notch2	-0.504996	0.000360693
ENSMUSG00000031353	Rbbp7	-0.505723	1.43283e-06
ENSMUSG00000001089	Luzp1	-0.506352	0.00012519
ENSMUSG00000003344	Btbd2	-0.50642	0.000132267
ENSMUSG00000030979	Uros	-0.507677	0.0118874
ENSMUSG00000040875	Osbpl10	-0.507742	0.0079056
ENSMUSG00000042215	Bag2	-0.508134	0.00130908
ENSMUSG00000022199	Slc22a17	-0.509113	0.0356589
ENSMUSG00000030587	2200002D01Rik	-0.509286	0.0682293
ENSMUSG00000025231	Sufu	-0.509369	0.000138895
ENSMUSG00000038175	Mylip	-0.509674	0.0597979
ENSMUSG00000054720	Lrrc8c	-0.509848	0.0172244
ENSMUSG00000021709	Erbb2ip	-0.510602	0.00164282
ENSMUSG00000028549	Itgb3bp	-0.511534	0.00254139
ENSMUSG00000060550	H2-Q7	-0.512143	0.0977019
ENSMUSG00000050914	Ankrd37	-0.512412	0.0927436
ENSMUSG00000006782	Cnp	-0.512557	0.00144379
ENSMUSG00000021819	2310021P13Rik	-0.51259	0.012782
ENSMUSG00000045176	2310047M10Rik	-0.513473	0.0205648
ENSMUSG00000003131	Pafah1b2	-0.513526	0.000241893
ENSMUSG00000042766	Trim46	-0.513841	0.0794865
ENSMUSG00000039202	Abhd2	-0.514547	2.55486e-05
ENSMUSG00000024666	Tmem138	-0.514669	0.0014059
ENSMUSG00000002279	Lmf1	-0.515436	0.00952626
ENSMUSG00000019843	Fyn	-0.516278	0.00162451
ENSMUSG00000050953	Gja1	-0.516542	4.60872e-05
ENSMUSG00000046785	Epm2aip1	-0.516744	8.1404e-05
ENSMUSG00000083307	AA414768	-0.516807	0.0243076
ENSMUSG00000034105	4632415K11Rik	-0.516815	0.00961402
ENSMUSG00000057530	Ece1	-0.516934	0.00102976
ENSMUSG00000029004	Mll5	-0.517654	0.00186406
ENSMUSG00000045287	Rtn4rl1	-0.519701	0.0405437
ENSMUSG00000028194	Ddah1	-0.520067	0.0112332
ENSMUSG00000071286	Sowahc	-0.520323	0.007138
ENSMUSG00000059475	Zfp426	-0.520741	0.00367017
ENSMUSG00000025239	Limd1	-0.521758	0.00109331
ENSMUSG00000038456	Dennd2a	-0.521795	2.27205e-05
ENSMUSG00000018377	Vezf1	-0.522333	7.30858e-05
ENSMUSG00000033703	Fuk	-0.522622	0.00700877
ENSMUSG00000032329	Hmg20a	-0.523043	0.000756093
ENSMUSG00000041298	Katnal1	-0.523148	0.0597248
ENSMUSG00000053175	Bcl3	-0.523461	0.0903409
ENSMUSG00000033542	Arhgef5	-0.523673	0.000504078
ENSMUSG00000023074	Mospd1	-0.524183	0.000786804
ENSMUSG00000047881	Rell1	-0.524399	0.00190836
ENSMUSG00000030966	Trim21	-0.524489	0.00967012
ENSMUSG00000017837	Nkiras2	-0.525035	0.0144305
ENSMUSG00000030314	Atg7	-0.525815	0.00106819
ENSMUSG00000068747	Sort1	-0.526067	0.000465047
ENSMUSG00000041733	Coq5	-0.526408	0.00198835
ENSMUSG00000003153	Slc2a3	-0.526478	0.000435147
ENSMUSG00000007216	Zfp775	-0.526822	0.064083
ENSMUSG00000027669	Gnb4	-0.526964	0.000296621
ENSMUSG00000004054	Map3k11	-0.52714	0.00104436
ENSMUSG00000029869	Ephb6	-0.527281	0.0240237
ENSMUSG00000010064	Slc38a3	-0.527335	0.0840419
ENSMUSG00000035640	Dos	-0.527404	0.0184266
ENSMUSG00000062127	Cttnbp2nl	-0.527991	4.00134e-05
ENSMUSG00000038264	Sema7a	-0.527992	0.0220635
ENSMUSG00000051579	Tceal8	-0.528335	2.74048e-06
ENSMUSG00000061111	Fam195b	-0.528458	0.00575709
ENSMUSG00000030376	Slc8a2	-0.528816	0.0829214
ENSMUSG00000024817	Uhrf2	-0.529981	9.85706e-06
ENSMUSG00000005982	Nat15	-0.530091	0.000101069
ENSMUSG00000039741	Bahcc1	-0.53011	0.000677901
ENSMUSG00000024805	Pcgf5	-0.530141	0.0115192
ENSMUSG00000041734	Kirrel	-0.53111	0.00218729
ENSMUSG00000026204	Ptprn	-0.531936	0.0891314
ENSMUSG00000021327	Zkscan3	-0.531944	1.08611e-05
ENSMUSG00000038305	Spats2l	-0.532158	0.0242857
ENSMUSG00000037089	Slc35b2	-0.532853	4.39384e-05
ENSMUSG00000048731	Ggnbp1	-0.532967	0.0225594
ENSMUSG00000020546	Stxbp4	-0.532968	0.00199322
ENSMUSG00000048647	Exd1	-0.534138	0.0133726
ENSMUSG00000013367	Iglon5	-0.534316	0.0594701
ENSMUSG00000067365	Tmem128	-0.534737	0.000508527
ENSMUSG00000004035	Gstm7	-0.535916	0.0651136
ENSMUSG00000033233	Trim45	-0.537389	0.0203397
ENSMUSG00000066441	Rdh11	-0.537501	4.59265e-05
ENSMUSG00000000078	Klf6	-0.538234	6.03005e-05
ENSMUSG00000051705	Senp8	-0.538676	0.0170005
ENSMUSG00000016495	5033414D02Rik	-0.538686	0.00503682
ENSMUSG00000032258	Lca5	-0.538966	0.00336457
ENSMUSG00000002781	Tmem143	-0.538988	0.00134568
ENSMUSG00000043065	Spice1	-0.539023	0.00110509
ENSMUSG00000021733	Slc4a7	-0.539226	0.000394671
ENSMUSG00000036120	Rfxank	-0.539392	0.00359066
ENSMUSG00000068566	Myadm	-0.539411	5.55465e-06
ENSMUSG00000036985	Zdhhc9	-0.539642	0.000163091
ENSMUSG00000026879	Gsn	-0.539702	0.0014158
ENSMUSG00000032715	Trib3	-0.539947	0.0628951
ENSMUSG00000026411	Tmem9	-0.540068	3.36616e-05
ENSMUSG00000017615	Tnfaip1	-0.540304	3.71572e-06
ENSMUSG00000039759	Thap3	-0.540406	0.0298499
ENSMUSG00000035629	1700021K19Rik	-0.540874	0.000775954
ENSMUSG00000032067	Pts	-0.542083	0.00415415
ENSMUSG00000032101	Ddx25	-0.542307	0.0287982
ENSMUSG00000029581	Fscn1	-0.542321	0.00130343
ENSMUSG00000024427	Spry4	-0.54255	0.000128463
ENSMUSG00000026880	Stom	-0.542599	0.00919139
ENSMUSG00000028358	Zfp618	-0.543109	0.0189111
ENSMUSG00000001248	Gramd1a	-0.543579	9.93166e-05
ENSMUSG00000015619	Gata3	-0.543882	0.00288297
ENSMUSG00000031425	Plp1	-0.544232	0.0377417
ENSMUSG00000058056	Palld	-0.544464	0.00161143
ENSMUSG00000028251	2610029I01Rik	-0.544697	0.00629399
ENSMUSG00000019737	AI428936	-0.54529	0.00302194
ENSMUSG00000025731	0610011F06Rik	-0.54531	0.00354635
ENSMUSG00000003070	Efna2	-0.545431	0.0121555
ENSMUSG00000038119	Cdon	-0.545704	0.014623
ENSMUSG00000039206	Daglb	-0.546392	0.0204269
ENSMUSG00000034522	Zfp395	-0.546981	0.000680341
ENSMUSG00000029428	Stx2	-0.547017	0.0050328
ENSMUSG00000024940	Ltbp3	-0.547329	0.0698884
ENSMUSG00000019528	Gyg	-0.547524	0.000188087
ENSMUSG00000068264	2310035K24Rik	-0.547745	0.0268139
ENSMUSG00000004317	Clcn5	-0.548089	0.00014437
ENSMUSG00000053746	Ptrh1	-0.549569	0.0406462
ENSMUSG00000052914	Cyp2j6	-0.550185	0.0246132
ENSMUSG00000039850	A730011L01Rik	-0.550201	0.0021577
ENSMUSG00000042104	Uggt2	-0.550798	0.0284964
ENSMUSG00000044641	Pard6b	-0.551254	0.000100067
ENSMUSG00000052419	2610001J05Rik	-0.551352	4.7626e-05
ENSMUSG00000026208	Des	-0.55168	0.0276138
ENSMUSG00000039062	Anpep	-0.552305	0.000520168
ENSMUSG00000021892	Sh3bp5	-0.552678	0.0138888
ENSMUSG00000024654	Asrgl1	-0.553615	0.00341466
ENSMUSG00000032038	St3gal4	-0.554063	0.00768371
ENSMUSG00000033420	Antxr1	-0.554303	0.0346768
ENSMUSG00000024325	Ring1	-0.554307	0.00760578
ENSMUSG00000033174	Mgll	-0.554734	0.00625253
ENSMUSG00000032320	Rcn2	-0.554866	5.84586e-05
ENSMUSG00000038517	Tbkbp1	-0.555814	0.0105353
ENSMUSG00000029125	Stx18	-0.55589	0.000798073
ENSMUSG00000021567	Nkd2	-0.55606	0.0548025
ENSMUSG00000074916	Chst14	-0.556194	0.00461477
ENSMUSG00000032565	Nudt16	-0.556359	0.0845285
ENSMUSG00000046694	Fam46b	-0.556621	0.0270288
ENSMUSG00000074282	Zfp94	-0.556678	0.0172663
ENSMUSG00000031099	Smarca1	-0.556924	0.0137362
ENSMUSG00000031987	Egln1	-0.557143	0.000752286
ENSMUSG00000040272	Accs	-0.557486	0.0218384
ENSMUSG00000028830	AU040320	-0.558064	0.00058866
ENSMUSG00000037007	Zfp113	-0.558442	0.00184933
ENSMUSG00000029575	Mmab	-0.559675	0.00717903
ENSMUSG00000009621	Vav2	-0.559793	4.81233e-05
ENSMUSG00000054894	Atp5s	-0.560063	0.0188087
ENSMUSG00000068335	Dok1	-0.560124	0.00426722
ENSMUSG00000037085	Trmt12	-0.560504	0.0190929
ENSMUSG00000021902	Phf7	-0.560595	0.0168213
ENSMUSG00000034595	Ppp1r18	-0.560609	0.000500316
ENSMUSG00000002103	Acp2	-0.560671	0.00488362
ENSMUSG00000032192	Gnb5	-0.560681	0.0162536
ENSMUSG00000040441	Slc26a10	-0.560738	0.0127329
ENSMUSG00000041235	Chd7	-0.560857	0.000465047
ENSMUSG00000040703	Cyp2s1	-0.561272	0.00473083
ENSMUSG00000030409	Dmpk	-0.561384	0.0167857
ENSMUSG00000033712	2610301G19Rik	-0.561507	3.29859e-06
ENSMUSG00000010067	Rassf1	-0.561649	0.0177616
ENSMUSG00000028599	Tnfrsf1b	-0.562254	0.0269791
ENSMUSG00000012296	Tjap1	-0.5623	2.51123e-06
ENSMUSG00000002731	Prkra	-0.562449	0.00023239
ENSMUSG00000020441	2310033P09Rik	-0.563221	0.0079215
ENSMUSG00000046186	Cd109	-0.563387	0.0739785
ENSMUSG00000032322	Pstpip1	-0.563673	0.020172
ENSMUSG00000052151	Ppap2c	-0.56382	0.00038528
ENSMUSG00000039033	Tasp1	-0.565184	0.000661983
ENSMUSG00000025545	Clybl	-0.565466	0.00410954
ENSMUSG00000006464	Bbs1	-0.565718	0.0301481
ENSMUSG00000029641	Rasl11a	-0.565859	0.0588127
ENSMUSG00000021823	Vcl	-0.567312	0.0134302
ENSMUSG00000021340	Gpld1	-0.567905	0.0324093
ENSMUSG00000000378	Ccm2	-0.568839	7.4414e-06
ENSMUSG00000021972	Hmbox1	-0.569064	8.11501e-05
ENSMUSG00000068250	Amn1	-0.569131	0.00864554
ENSMUSG00000044794	9330133O14Rik	-0.569435	0.0575085
ENSMUSG00000030110	Ret	-0.570385	0.0804684
ENSMUSG00000032714	Syde1	-0.57039	0.0173323
ENSMUSG00000025241	Fyco1	-0.571346	0.00213333
ENSMUSG00000054843	Atrnl1	-0.571481	0.000665841
ENSMUSG00000041598	Cdc42ep4	-0.571673	2.47141e-07
ENSMUSG00000024776	Stambpl1	-0.572061	0.0474844
ENSMUSG00000045319	5430407P10Rik	-0.572233	0.0522774
ENSMUSG00000040524	Zfp609	-0.572425	0.000586126
ENSMUSG00000073421	H2-Ab1	-0.572547	0.0858421
ENSMUSG00000043110	Lrrn4	-0.572876	0.0142872
ENSMUSG00000027963	Extl2	-0.572978	0.000670483
ENSMUSG00000009563	Tor2a	-0.573034	6.48522e-05
ENSMUSG00000050912	Tmem123	-0.574418	0.000100409
ENSMUSG00000050721	Plekho2	-0.574663	0.0124168
ENSMUSG00000036968	Cnpy4	-0.575075	2.24307e-05
ENSMUSG00000026421	Csrp1	-0.575123	1.0212e-07
ENSMUSG00000055447	Cd47	-0.57588	0.00057946
ENSMUSG00000028214	Gem	-0.576028	0.0486027
ENSMUSG00000041329	Atp1b2	-0.576601	0.00301168
ENSMUSG00000026470	Stx6	-0.577411	2.41448e-05
ENSMUSG00000036606	Plxnb2	-0.577567	3.07095e-06
ENSMUSG00000040841	Six5	-0.578309	0.038275
ENSMUSG00000030653	Pde2a	-0.57876	0.00207552
ENSMUSG00000055745	Ldoc1l	-0.579066	0.00476152
ENSMUSG00000002043	Trappc6a	-0.579312	0.00578669
ENSMUSG00000039910	Cited2	-0.579472	0.000279239
ENSMUSG00000035671	Zswim4	-0.579482	1.12809e-06
ENSMUSG00000026437	Cdk18	-0.580521	0.00257959
ENSMUSG00000032349	Elovl5	-0.580848	5.82563e-05
ENSMUSG00000020381	3010026O09Rik	-0.580917	0.0190949
ENSMUSG00000068220	Lgals1	-0.581404	0.000415341
ENSMUSG00000021224	Numb	-0.581748	1.01327e-06
ENSMUSG00000021583	Erap1	-0.584589	0.00389741
ENSMUSG00000030111	A2m	-0.58474	0.00478689
ENSMUSG00000068580	Zfyve19	-0.584741	0.000306221
ENSMUSG00000046792	Zfp787	-0.584798	0.00965033
ENSMUSG00000032599	Ip6k2	-0.585214	1.6218e-05
ENSMUSG00000024426	Atat1	-0.585339	0.00065406
ENSMUSG00000001507	Itga3	-0.587515	0.0100071
ENSMUSG00000055202	Zfp811	-0.587886	0.048158
ENSMUSG00000002908	Kcnn1	-0.587979	0.0718326
ENSMUSG00000054178	Gm9938	-0.588176	0.082335
ENSMUSG00000023947	Nfkbie	-0.588229	0.0641779
ENSMUSG00000049577	Zfpm1	-0.588531	0.0261844
ENSMUSG00000078453	3110003A17Rik	-0.588868	7.37016e-05
ENSMUSG00000060802	B2m	-0.589249	0.00041384
ENSMUSG00000043257	Pigv	-0.589533	0.00195769
ENSMUSG00000001510	Dlx3	-0.590054	0.0275711
ENSMUSG00000042790	Rnf214	-0.590568	0.00187388
ENSMUSG00000027634	Ndrg3	-0.590579	0.000810231
ENSMUSG00000054863	Fam19a5	-0.590909	0.0194532
ENSMUSG00000029463	1500011H22Rik	-0.591228	0.000552914
ENSMUSG00000036943	Rab8b	-0.591352	0.000549356
ENSMUSG00000052560	Cpne8	-0.591476	0.000262257
ENSMUSG00000030036	Mogs	-0.592009	5.70084e-07
ENSMUSG00000066829	Zfp810	-0.592078	0.0721938
ENSMUSG00000026123	Plekhb2	-0.592618	0.000380557
ENSMUSG00000047123	Ticam1	-0.593419	0.00394639
ENSMUSG00000022940	Pigp	-0.593862	0.000234002
ENSMUSG00000039577	Nphp4	-0.594111	0.0160109
ENSMUSG00000028047	Thbs3	-0.594429	0.00171925
ENSMUSG00000031790	Mmp15	-0.594842	0.000123827
ENSMUSG00000045573	Penk	-0.595206	0.0666075
ENSMUSG00000022257	Laptm4b	-0.596226	2.7434e-06
ENSMUSG00000051675	Trim32	-0.596238	1.30439e-06
ENSMUSG00000058070	Eml1	-0.597173	0.012021
ENSMUSG00000025283	Sat1	-0.597874	8.85137e-06
ENSMUSG00000069895	Atxn1l	-0.598944	1.99362e-05
ENSMUSG00000023047	Amhr2	-0.599177	0.0107145
ENSMUSG00000031451	Gas6	-0.601162	9.97485e-05
ENSMUSG00000029710	Ephb4	-0.601357	4.25025e-07
ENSMUSG00000030397	Mark4	-0.601494	6.39638e-05
ENSMUSG00000002233	Rhoc	-0.602228	0.000205088
ENSMUSG00000033423	Eri3	-0.602335	6.60366e-07
ENSMUSG00000047604	Frat2	-0.602733	0.000351155
ENSMUSG00000079429	Heatr7b1	-0.602814	0.0530471
ENSMUSG00000022701	2610015P09Rik	-0.603007	0.0120432
ENSMUSG00000028085	Pet112l	-0.603541	0.000137315
ENSMUSG00000005533	Igf1r	-0.603827	0.00107922
ENSMUSG00000046854	Pip5kl1	-0.604168	0.0614643
ENSMUSG00000047003	Zfp41	-0.604274	4.83114e-05
ENSMUSG00000041135	Ripk2	-0.604497	0.0202097
ENSMUSG00000029392	Rilpl1	-0.604869	0.000348164
ENSMUSG00000020137	Thap2	-0.604896	0.0165667
ENSMUSG00000050394	Armcx6	-0.605356	0.0241908
ENSMUSG00000022637	Cblb	-0.605957	0.000447913
ENSMUSG00000019806	Aig1	-0.606102	0.00312787
ENSMUSG00000000385	Tmprss2	-0.606327	0.000267775
ENSMUSG00000022971	Ifnar2	-0.606602	0.0128379
ENSMUSG00000043162	Pigy	-0.606676	0.000979906
ENSMUSG00000025278	Flnb	-0.606903	5.18013e-06
ENSMUSG00000051379	Flrt3	-0.607216	0.000370494
ENSMUSG00000035021	Baz1a	-0.607314	3.05286e-05
ENSMUSG00000037907	Ankrd13b	-0.607662	0.00775871
ENSMUSG00000026335	Pam	-0.607719	2.47197e-05
ENSMUSG00000021203	Otub2	-0.607953	0.0390014
ENSMUSG00000026675	Hsd17b7	-0.608271	9.78904e-05
ENSMUSG00000022208	Jph4	-0.608303	0.0563516
ENSMUSG00000047749	Zc3hav1l	-0.609122	0.00109912
ENSMUSG00000034974	Dapk3	-0.609323	0.00048018
ENSMUSG00000025870	Arl10	-0.610176	0.0370809
ENSMUSG00000075592	Nynrin	-0.610359	0.0142961
ENSMUSG00000022414	Tab1	-0.611138	7.65151e-05
ENSMUSG00000033781	Asb13	-0.61178	0.0125689
ENSMUSG00000038555	Reep2	-0.611929	0.0717457
ENSMUSG00000023150	Ivns1abp	-0.612438	8.21703e-08
ENSMUSG00000090100	Ttbk2	-0.613146	7.82273e-05
ENSMUSG00000025352	Gdf11	-0.615102	0.0235267
ENSMUSG00000090035	Galnt4	-0.615443	0.0536942
ENSMUSG00000048503	Tmem136	-0.616308	0.000776065
ENSMUSG00000021013	Ttc8	-0.617023	0.00551365
ENSMUSG00000003154	Foxj2	-0.617206	0.00375648
ENSMUSG00000018470	Kcnab3	-0.617805	0.0702551
ENSMUSG00000056671	Prelid2	-0.618624	0.00171056
ENSMUSG00000020212	Mdm1	-0.619192	0.000166436
ENSMUSG00000085013	4930556M19Rik	-0.619233	0.0958739
ENSMUSG00000008855	Hdac5	-0.619652	2.21293e-06
ENSMUSG00000040795	Iqcc	-0.619766	0.002087
ENSMUSG00000038718	Pbx3	-0.620187	0.000652609
ENSMUSG00000033209	Ttc28	-0.620296	0.00192467
ENSMUSG00000079709	9030025P20Rik	-0.620461	0.0502985
ENSMUSG00000021366	Hivep1	-0.620746	9.04583e-05
ENSMUSG00000027938	Creb3l4	-0.621131	0.0869753
ENSMUSG00000019864	Rtn4ip1	-0.621569	0.00619408
ENSMUSG00000032280	Tle3	-0.623821	4.78513e-06
ENSMUSG00000047205	Dusp18	-0.623838	0.019398
ENSMUSG00000032064	Dixdc1	-0.624809	0.00755195
ENSMUSG00000022263	Trio	-0.625361	2.15094e-05
ENSMUSG00000032121	Tmem218	-0.625816	0.0290411
ENSMUSG00000030555	Ttc23	-0.625888	0.001693
ENSMUSG00000025176	Hoga1	-0.626188	0.0413208
ENSMUSG00000005057	Sh2b2	-0.626457	0.0372613
ENSMUSG00000043073	Dub3	-0.62695	0.0128089
ENSMUSG00000036864	BC053749	-0.627057	0.000730024
ENSMUSG00000036854	Hspb6	-0.627211	0.0778889
ENSMUSG00000039601	Rcan2	-0.627665	0.01454
ENSMUSG00000001098	Kctd10	-0.627684	0.000805646
ENSMUSG00000038936	Sccpdh	-0.628423	4.59182e-05
ENSMUSG00000020230	Prmt2	-0.628642	0.000136022
ENSMUSG00000045464	2810002D19Rik	-0.6297	0.0671022
ENSMUSG00000004040	Stat3	-0.630018	0.000286232
ENSMUSG00000085396	6720401G13Rik	-0.630401	2.07552e-05
ENSMUSG00000011958	Bnip2	-0.631282	1.09671e-06
ENSMUSG00000025328	Padi3	-0.631561	0.0103019
ENSMUSG00000038564	Ift172	-0.632679	1.32827e-05
ENSMUSG00000007041	Clic1	-0.633132	1.27728e-05
ENSMUSG00000026796	Fam129b	-0.633337	1.90333e-07
ENSMUSG00000021948	Prkcd	-0.633388	1.19079e-06
ENSMUSG00000002881	Nab1	-0.634165	5.90137e-05
ENSMUSG00000024049	Myom1	-0.634364	0.097121
ENSMUSG00000042349	Ikbke	-0.634634	0.0770488
ENSMUSG00000022623	Shank3	-0.634687	0.000268222
ENSMUSG00000041115	Iqsec2	-0.634842	0.0316361
ENSMUSG00000029524	Sirt4	-0.635759	0.00135966
ENSMUSG00000071547	Nt5dc2	-0.6372	1.13662e-05
ENSMUSG00000046658	Zfp316	-0.637604	0.0131555
ENSMUSG00000046435	Gm13078	-0.63815	0.0256459
ENSMUSG00000032393	Dpp8	-0.638154	2.8006e-05
ENSMUSG00000038827	BC026590	-0.639938	7.39889e-05
ENSMUSG00000085936	2610307P16Rik	-0.642942	0.0843971
ENSMUSG00000034685	Fam171a2	-0.643034	0.0264355
ENSMUSG00000066456	Hmgn3	-0.643077	0.00131512
ENSMUSG00000021240	Abcd4	-0.643449	2.31264e-05
ENSMUSG00000015452	Ager	-0.643457	0.042755
ENSMUSG00000032290	Ptpn9	-0.644199	0.00149123
ENSMUSG00000003282	Plag1	-0.645397	0.00393548
ENSMUSG00000035451	Foxa1	-0.645951	0.0358475
ENSMUSG00000028497	Ptplad2	-0.646045	0.0559323
ENSMUSG00000028108	Ecm1	-0.646793	0.0108716
ENSMUSG00000048490	Nrip1	-0.646897	2.96575e-05
ENSMUSG00000029061	Mmp23	-0.647191	0.0775537
ENSMUSG00000021176	2610021K21Rik	-0.647336	0.0321626
ENSMUSG00000023224	Serping1	-0.647355	0.0205747
ENSMUSG00000030323	Ift122	-0.647493	0.000276875
ENSMUSG00000059022	Kcp	-0.647546	0.0131623
ENSMUSG00000031561	Odz3	-0.647751	0.000530684
ENSMUSG00000030019	Fbxl14	-0.648127	4.42871e-07
ENSMUSG00000061666	Gdpd1	-0.648594	0.0177144
ENSMUSG00000073538	E330020D12Rik	-0.648786	0.00559781
ENSMUSG00000061731	Ext1	-0.649103	0.000852756
ENSMUSG00000047414	Flrt2	-0.64916	0.0691497
ENSMUSG00000026347	Tmem163	-0.64936	0.097121
ENSMUSG00000030748	Il4ra	-0.649477	0.0865156
ENSMUSG00000050029	Rap2c	-0.649916	5.73718e-06
ENSMUSG00000032666	1700025G04Rik	-0.649947	5.26786e-05
ENSMUSG00000075045	Gm4981	-0.650075	0.0919991
ENSMUSG00000036099	Vezt	-0.650247	1.48777e-05
ENSMUSG00000024299	Adamts10	-0.650415	0.000322725
ENSMUSG00000053897	Slc39a8	-0.650573	6.51944e-06
ENSMUSG00000046997	Spsb4	-0.650575	0.0782648
ENSMUSG00000025647	Shisa5	-0.650708	3.05356e-07
ENSMUSG00000021815	Zmynd17	-0.651054	0.0424449
ENSMUSG00000030319	Cand2	-0.651552	2.78776e-06
ENSMUSG00000031897	Psmb10	-0.6518	0.000586758
ENSMUSG00000039824	Myl6b	-0.652071	0.00724659
ENSMUSG00000041679	Lrrc29	-0.652718	0.0881191
ENSMUSG00000054520	Sh3bp2	-0.652784	0.00290908
ENSMUSG00000078484	Klhl17	-0.653506	6.90004e-05
ENSMUSG00000026657	Frmd4a	-0.653547	0.00206961
ENSMUSG00000045854	Lyrm2	-0.654016	0.00038528
ENSMUSG00000029189	Sel1l3	-0.654483	0.00258705
ENSMUSG00000015027	Galns	-0.65482	0.00217461
ENSMUSG00000070031	Sp140	-0.655619	0.0348047
ENSMUSG00000024851	Pitpnm1	-0.656303	0.000107327
ENSMUSG00000025257	Ribc1	-0.656529	0.00659494
ENSMUSG00000063382	Bcl9l	-0.656569	0.00575461
ENSMUSG00000083816	Gm13033	-0.656842	0.0950696
ENSMUSG00000004383	Large	-0.65695	8.19956e-06
ENSMUSG00000026482	Rgl1	-0.657108	0.00562092
ENSMUSG00000043311	D17H6S53E	-0.657323	0.00185906
ENSMUSG00000020808	Fam64a	-0.657366	1.24312e-05
ENSMUSG00000051413	Plagl2	-0.657981	1.3667e-05
ENSMUSG00000037001	Zfp39	-0.658847	0.0056195
ENSMUSG00000033871	Ppargc1b	-0.659082	0.0417374
ENSMUSG00000028184	Lphn2	-0.659492	1.56325e-06
ENSMUSG00000030035	Wbp1	-0.659722	7.25913e-06
ENSMUSG00000028277	Ube2j1	-0.659781	0.000124077
ENSMUSG00000037221	Mospd3	-0.659814	0.000406396
ENSMUSG00000048310	Pskh1	-0.660275	3.49048e-07
ENSMUSG00000037363	Letm2	-0.660395	0.0822331
ENSMUSG00000031642	Sh3rf1	-0.660408	0.000375999
ENSMUSG00000030796	Tead2	-0.66046	7.43843e-11
ENSMUSG00000020828	Pld2	-0.660703	0.000385673
ENSMUSG00000040591	1110051M20Rik	-0.661007	2.79116e-05
ENSMUSG00000039452	Snx22	-0.661596	0.0666467
ENSMUSG00000027230	Creb3l1	-0.661939	0.000659124
ENSMUSG00000037818	3110057O12Rik	-0.66216	0.0121268
ENSMUSG00000056493	Foxk1	-0.66432	8.4299e-07
ENSMUSG00000019832	Rab32	-0.664428	0.0348045
ENSMUSG00000073434	Wdr90	-0.664632	5.07265e-05
ENSMUSG00000035458	Tnni3	-0.665324	0.0135467
ENSMUSG00000019188	H13	-0.666534	0.00468643
ENSMUSG00000021589	Rhobtb3	-0.667502	9.57668e-08
ENSMUSG00000034248	Slc25a37	-0.667957	0.000201695
ENSMUSG00000087138	Gm15545	-0.668197	0.000787238
ENSMUSG00000026525	Opn3	-0.668941	0.0911576
ENSMUSG00000023927	Satb1	-0.669124	0.000631542
ENSMUSG00000031093	Dock11	-0.669301	9.82043e-06
ENSMUSG00000028476	Reck	-0.670575	0.000320584
ENSMUSG00000028063	Lmna	-0.670667	0.00147125
ENSMUSG00000030465	Psd3	-0.670892	0.0264355
ENSMUSG00000034903	Cobll1	-0.67119	0.000779388
ENSMUSG00000071648	Rom1	-0.671859	0.0315469
ENSMUSG00000035551	Igfbpl1	-0.672551	0.00185287
ENSMUSG00000039747	Orai2	-0.672747	0.0509893
ENSMUSG00000056043	Rgs9bp	-0.672947	0.0159334
ENSMUSG00000022867	Usp25	-0.674204	7.11937e-05
ENSMUSG00000029822	Osbpl3	-0.67434	0.000726488
ENSMUSG00000021118	Plek2	-0.674663	0.0523972
ENSMUSG00000036136	Fam110c	-0.675234	0.0470479
ENSMUSG00000029185	Fam114a1	-0.67589	0.0223666
ENSMUSG00000025648	Pfkfb4	-0.67684	0.00728982
ENSMUSG00000049775	Tmsb4x	-0.677571	5.61802e-07
ENSMUSG00000056091	St3gal5	-0.67827	2.69321e-05
ENSMUSG00000002803	Btbd6	-0.678688	2.32474e-05
ENSMUSG00000087177	E130307A14Rik	-0.678834	0.0247009
ENSMUSG00000013997	Nit1	-0.679723	3.69266e-06
ENSMUSG00000091219	Gm17254	-0.680395	0.0106562
ENSMUSG00000057176	Gm166	-0.680592	0.0255655
ENSMUSG00000040374	Pxmp3	-0.68073	5.04628e-06
ENSMUSG00000002668	Dennd1c	-0.681205	0.0320062
ENSMUSG00000039831	Arhgap29	-0.682344	2.40037e-05
ENSMUSG00000001227	Sema6b	-0.682544	0.0473348
ENSMUSG00000019866	Aim1	-0.682794	0.00833233
ENSMUSG00000022564	Grina	-0.683213	6.38405e-07
ENSMUSG00000034664	Itga2b	-0.683551	0.0119317
ENSMUSG00000043587	Acpl2	-0.684197	0.0495618
ENSMUSG00000022799	Arhgap31	-0.6846	0.0962765
ENSMUSG00000070828	Zscan4f	-0.684693	0.00438593
ENSMUSG00000037638	Zbtb42	-0.684779	0.00904291
ENSMUSG00000021464	Ror2	-0.686831	9.78601e-06
ENSMUSG00000025212	Sfxn3	-0.687084	0.000158758
ENSMUSG00000032596	Uba7	-0.688178	0.0931304
ENSMUSG00000045193	Cirbp	-0.688297	8.52229e-07
ENSMUSG00000044786	Zfp36	-0.688737	0.000448038
ENSMUSG00000045038	Prkce	-0.688934	0.0363211
ENSMUSG00000029385	Ccng2	-0.689895	3.51377e-07
ENSMUSG00000020363	Gfpt2	-0.690312	1.2701e-06
ENSMUSG00000061232	H2-K1	-0.690614	2.34003e-06
ENSMUSG00000032014	Oaf	-0.690731	0.00121644
ENSMUSG00000039763	Dnajc28	-0.690942	0.0269536
ENSMUSG00000023484	Prph	-0.691283	0.0419703
ENSMUSG00000054519	Zfp867	-0.691399	0.000159424
ENSMUSG00000037971	1110032A03Rik	-0.691498	0.00105974
ENSMUSG00000031134	Rbmx	-0.691832	4.2386e-05
ENSMUSG00000023495	Pcbp4	-0.692173	9.28427e-07
ENSMUSG00000091243	Vgll3	-0.692448	0.0280927
ENSMUSG00000033737	Fndc3c1	-0.692687	0.00273127
ENSMUSG00000022092	Ppp3cc	-0.69373	0.0364487
ENSMUSG00000033102	Cdc14b	-0.694023	2.96678e-06
ENSMUSG00000087368	BC065397	-0.694285	0.0207607
ENSMUSG00000050908	Fam18a	-0.694746	0.0665563
ENSMUSG00000025140	Pycr1	-0.695508	0.00168242
ENSMUSG00000035863	Palm	-0.696017	8.63874e-07
ENSMUSG00000025791	Pgm2	-0.69641	3.0899e-09
ENSMUSG00000050957	Insl6	-0.697375	0.0401682
ENSMUSG00000035199	Arl6ip5	-0.697576	1.43283e-06
ENSMUSG00000026600	Soat1	-0.697651	8.76423e-09
ENSMUSG00000028223	Decr1	-0.69766	7.78019e-06
[truncated: 1,420 more rows]

## Sheet: Neil1-knockout EBsRA
Differentially expressed genes in Neil1-knockout compared to control embryoid bodies treated with retinoic-acid, top hits with more than 2-fold deregulation are highlighted in bold
Ensembl ID	Gene Symbol	log2Fold Change	BH-adjusted P-value
ENSMUSG00000086503	Xist	6.06351	1.69854e-46
ENSMUSG00000058328	Xlr5a	4.32134	2.07298e-27
ENSMUSG00000092622	2410004A20Rik	4.22948	4.52677e-17
ENSMUSG00000079584	Gm364	4.17389	2.03494e-34
ENSMUSG00000035395	Pet2	3.9541	5.57317e-08
ENSMUSG00000067764	Xlr5c	3.78825	3.15308e-07
ENSMUSG00000072479	Xlr5b	3.69631	5.74196e-11
ENSMUSG00000045802	Hsf3	3.50052	1.43319e-06
ENSMUSG00000091251	Kiss1	3.40484	2.9834e-05
ENSMUSG00000025838	Pramel6	3.27315	4.28496e-25
ENSMUSG00000067399	Trim43a	3.26685	2.92831e-12
ENSMUSG00000031362	Xlr4c	3.24923	1.35263e-09
ENSMUSG00000053856	Dnajc5g	3.20876	9.47876e-08
ENSMUSG00000024313	Mep1b	3.19951	8.33777e-11
ENSMUSG00000025038	Efhc2	3.18323	1.38196e-12
ENSMUSG00000046287	Pnma3	3.17926	3.13654e-24
ENSMUSG00000025839	Pramel7	3.15735	2.08367e-16
ENSMUSG00000058147	Xlr3c	3.15027	4.4488e-10
ENSMUSG00000079845	Xlr4a	3.14545	3.11704e-11
ENSMUSG00000035427	Mageb4	3.13687	3.59519e-15
ENSMUSG00000067768	Xlr4b	3.12765	5.2231e-10
ENSMUSG00000029816	Gpnmb	3.07871	2.45222e-10
ENSMUSG00000050424	Pnma5	3.05719	1.27829e-14
ENSMUSG00000057901	Tdpoz2	3.04846	0.000160138
ENSMUSG00000078035	Mir293	2.99156	9.72282e-05
ENSMUSG00000087107	AI662270	2.97191	1.68221e-07
ENSMUSG00000062737	Prl3d2	2.94011	3.26789e-05
ENSMUSG00000038598	AI481877	2.93058	1.90653e-20
ENSMUSG00000079244	Gm5622	2.91941	4.29296e-06
ENSMUSG00000051582	Otud6a	2.88641	6.68065e-10
ENSMUSG00000067338	Tuba3b	2.88393	5.47407e-15
ENSMUSG00000049350	Zg16	2.88106	3.62052e-13
ENSMUSG00000071745	DXBay18	2.8603	0.000565142
ENSMUSG00000038508	Gdf15	2.84587	3.38223e-10
ENSMUSG00000084034	Gm12617	2.83477	7.25701e-08
ENSMUSG00000021322	Aoah	2.81945	3.46292e-05
ENSMUSG00000033343	Magea4	2.81763	3.63499e-05
ENSMUSG00000045404	Kcnk13	2.80082	6.42509e-05
ENSMUSG00000021456	Fbp2	2.79917	1.5092e-14
ENSMUSG00000090981	Olfr718-ps1	2.78235	0.000757214
ENSMUSG00000031397	Tktl1	2.76801	1.56791e-09
ENSMUSG00000086052	Gm11802	2.76701	0.00126765
ENSMUSG00000053797	Krt16	2.75965	2.45649e-05
ENSMUSG00000046133	C130073F10Rik	2.75899	9.58438e-09
ENSMUSG00000025090	1700011F14Rik	2.7542	4.00152e-07
ENSMUSG00000067771	Gm14685	2.75084	0.000828125
ENSMUSG00000045010	Gm4779	2.73328	1.08366e-23
ENSMUSG00000060685	Gm14511	2.72951	6.50141e-07
ENSMUSG00000071537	Klrg2	2.6904	6.2599e-08
ENSMUSG00000037910	1700018B24Rik	2.68479	7.01374e-11
ENSMUSG00000069805	Fbp1	2.67784	1.57459e-05
ENSMUSG00000060180	Myh13	2.6687	2.77033e-06
ENSMUSG00000074593	Gm14316	2.66725	6.85938e-06
ENSMUSG00000077886	Mir295	2.66461	3.659e-09
ENSMUSG00000016626	Nlrp14	2.62699	6.00795e-05
ENSMUSG00000021208	Ifi27l2b	2.61692	1.06075e-05
ENSMUSG00000083161	Gm11427	2.61574	0.00190895
ENSMUSG00000031898	Dpep3	2.61172	8.8145e-12
ENSMUSG00000048636	A730049H05Rik	2.59961	5.46737e-11
ENSMUSG00000070645	Ren1	2.58664	0.000202639
ENSMUSG00000048003	Catsper4	2.5796	0.00150778
ENSMUSG00000026246	Alppl2	2.57145	6.69661e-11
ENSMUSG00000045625	Pigz	2.57095	1.23704e-08
ENSMUSG00000032356	Rasgrf1	2.56193	0.000401117
ENSMUSG00000090440	Gm9732	2.54917	1.94233e-05
ENSMUSG00000032894	1700031F05Rik	2.54697	1.99608e-06
ENSMUSG00000032496	Ltf	2.54328	1.41017e-06
ENSMUSG00000015001	Oc90	2.54135	0.000383424
ENSMUSG00000058669	Nkx2-9	2.53846	5.65738e-09
ENSMUSG00000046774	8030474K03Rik	2.53675	4.63487e-27
ENSMUSG00000092109	Gm9376	2.52962	2.40679e-05
ENSMUSG00000083620	Gm15529	2.52431	0.000682146
ENSMUSG00000028109	Hormad1	2.52216	8.56705e-12
ENSMUSG00000062170	Fmr1nb	2.51243	6.18304e-16
ENSMUSG00000091523	AU040972	2.50261	0.00109792
ENSMUSG00000039138	4930591A17Rik	2.49947	0.00226
ENSMUSG00000027703	Lrriq4	2.49616	0.00105702
ENSMUSG00000030769	Slc5a11	2.48531	3.96741e-09
ENSMUSG00000020774	Aspa	2.48232	2.05385e-06
ENSMUSG00000072595	4930503E14Rik	2.47118	1.92923e-05
ENSMUSG00000024526	Cidea	2.46739	4.12876e-07
ENSMUSG00000033255	Gm5134	2.46169	0.000404215
ENSMUSG00000050917	Fgf4	2.46091	1.47503e-13
ENSMUSG00000047674	Pdha2	2.44541	2.64978e-07
ENSMUSG00000034792	Gna15	2.445	3.02486e-10
ENSMUSG00000066007	Zfp600	2.44301	1.08e-07
ENSMUSG00000006056	Calcoco2	2.4416	5.01751e-12
ENSMUSG00000020437	Myo1g	2.43868	2.41593e-09
ENSMUSG00000066319	Rtp3	2.42375	1.12245e-08
ENSMUSG00000031844	Hsd17b2	2.42032	2.13811e-06
ENSMUSG00000021278	Amn	2.41958	2.33181e-06
ENSMUSG00000044430	Klk12	2.41929	0.00514094
ENSMUSG00000074768	Bhmt	2.41623	9.18648e-09
ENSMUSG00000072259	Gm5592	2.41355	0.00277963
ENSMUSG00000031877	Ces2g	2.4082	0.000272303
ENSMUSG00000027068	Dhrs9	2.39471	9.27489e-08
ENSMUSG00000029618	Ocm	2.39154	0.000705025
ENSMUSG00000032572	Col6a4	2.37702	2.21011e-07
ENSMUSG00000024912	Fosl1	2.37186	0.0022281
ENSMUSG00000074895	Eif4e1b	2.37087	2.38115e-07
ENSMUSG00000025952	Crygc	2.3668	2.781e-07
ENSMUSG00000079000	7530422B04Rik	2.366	0.00445795
ENSMUSG00000081998	Gm13245	2.36548	0.000131692
ENSMUSG00000069053	Ube1y1	2.36351	1.23281e-31
ENSMUSG00000024575	Pde6a	2.36221	0.00206092
ENSMUSG00000083576	Gm16411	2.35732	1.43319e-06
ENSMUSG00000091923	Gm8267	2.3478	4.43122e-06
ENSMUSG00000026288	Inpp5d	2.34767	9.83521e-17
ENSMUSG00000091497	Gm44	2.33821	3.4212e-07
ENSMUSG00000075122	Cd80	2.33655	7.83476e-06
ENSMUSG00000032523	Hhatl	2.33041	0.00474971
ENSMUSG00000030785	Cox6a2	2.3303	0.000456039
ENSMUSG00000078306	Gm16493	2.3264	0.00593632
ENSMUSG00000081766	2210409E12Rik	2.31943	1.03034e-08
ENSMUSG00000038415	Foxq1	2.31755	1.15687e-06
ENSMUSG00000078689	Mup6	2.30857	0.000363633
ENSMUSG00000025279	Dnase1l3	2.30798	0.000207769
ENSMUSG00000079536	Gm6880	2.30666	0.000176185
ENSMUSG00000027048	Abcb11	2.30436	0.000101483
ENSMUSG00000078869	Gm14409	2.304	0.000729202
ENSMUSG00000026979	Psd4	2.30392	4.14447e-11
ENSMUSG00000022487	Gtsf1	2.29828	5.56668e-06
ENSMUSG00000045330	4933402E13Rik	2.29811	6.03504e-08
ENSMUSG00000073012	Fnd3c2	2.29275	0.000217807
ENSMUSG00000060508	Nlrp9b	2.2811	7.58842e-07
ENSMUSG00000074796	Slc4a11	2.28108	9.48731e-19
ENSMUSG00000035057	4933434I20Rik	2.28039	0.00414896
ENSMUSG00000010796	Asz1	2.28029	2.06887e-05
ENSMUSG00000086236	5830418P13Rik	2.27841	9.48914e-08
ENSMUSG00000087030	Gm16143	2.26711	0.00462257
ENSMUSG00000062201	Prl3d3	2.26569	0.00404403
ENSMUSG00000024935	Slc1a1	2.26307	9.01199e-10
ENSMUSG00000086706	Gm15848	2.26226	0.00970063
ENSMUSG00000021404	Serpinb9c	2.25407	5.21268e-05
ENSMUSG00000022113	Trim52	2.25222	7.8081e-06
ENSMUSG00000029195	Klb	2.24553	3.15095e-07
ENSMUSG00000074432	Gm4858	2.24541	3.94884e-08
ENSMUSG00000044021	Muc19	2.24433	0.0015226
ENSMUSG00000024485	Slc4a9	2.24273	2.09017e-07
ENSMUSG00000021768	Dusp13	2.23991	0.00022845
ENSMUSG00000050368	Hoxd10	2.23774	0.00219708
ENSMUSG00000024503	Spink3	2.23456	7.11366e-07
ENSMUSG00000027229	4933406J08Rik	2.23443	5.88871e-08
ENSMUSG00000024731	Ms4a10	2.23213	4.64156e-06
ENSMUSG00000005268	Prlr	2.22666	1.62938e-06
ENSMUSG00000087455	5330411J11Rik	2.22497	0.00179978
ENSMUSG00000002100	Mybpc3	2.2211	1.19772e-07
ENSMUSG00000034634	Ly6d	2.21636	0.00014784
ENSMUSG00000034391	Fbxo15	2.21571	8.18666e-11
ENSMUSG00000020059	Sycp3	2.20841	3.39495e-09
ENSMUSG00000047502	Heatr8	2.20761	1.67855e-06
ENSMUSG00000035522	Tsga8	2.2053	0.00201038
ENSMUSG00000037428	Vgf	2.20483	2.20262e-05
ENSMUSG00000084919	C330008G21Rik	2.20285	0.0106623
ENSMUSG00000081249	Gm11517	2.19732	2.14241e-06
ENSMUSG00000024957	Kcnk4	2.1969	0.00632721
ENSMUSG00000033491	Prss35	2.19603	8.31153e-05
ENSMUSG00000033368	Trim69	2.19072	0.00113894
ENSMUSG00000027297	Ltk	2.18993	4.03077e-11
ENSMUSG00000051900	Abca16	2.1896	7.86818e-05
ENSMUSG00000051159	Cited1	2.18824	2.72429e-13
ENSMUSG00000070837	Aurkc	2.18668	4.04385e-09
ENSMUSG00000021795	Sftpd	2.18629	0.00516844
ENSMUSG00000073894	Rbmxl2	2.18583	5.24251e-13
ENSMUSG00000093617	4933438K21Rik	2.18536	2.62182e-07
ENSMUSG00000026874	Hc	2.18353	0.000606748
ENSMUSG00000005355	Casp14	2.18269	4.3253e-05
ENSMUSG00000034855	Cxcl10	2.18262	1.67017e-11
ENSMUSG00000070345	Hsf5	2.18249	4.32895e-06
ENSMUSG00000016356	Col20a1	2.18195	1.9367e-06
ENSMUSG00000072249	Gm5635	2.18084	0.00124378
ENSMUSG00000030717	Nupr1	2.17801	2.54487e-09
ENSMUSG00000000938	Hoxa10	2.17499	5.98776e-07
ENSMUSG00000085715	Tsix	2.16985	7.77816e-05
ENSMUSG00000084174	Sycn	2.15801	0.00367332
ENSMUSG00000060224	Pyroxd2	2.15649	2.21382e-05
ENSMUSG00000025165	Sectm1a	2.15372	0.0020611
ENSMUSG00000024806	Mlana	2.14932	2.69735e-05
ENSMUSG00000054065	Pkp3	2.14718	1.51352e-10
ENSMUSG00000081343	Gm16071	2.14501	0.0154121
ENSMUSG00000050335	Lgals3	2.14416	0.0036476
ENSMUSG00000056300	Gm13247	2.14086	3.51206e-10
ENSMUSG00000037185	Krt80	2.13771	6.22523e-05
ENSMUSG00000022652	Morc1	2.13687	1.23274e-09
ENSMUSG00000040605	Bace2	2.1324	0.00014953
ENSMUSG00000032591	Mst1	2.13219	4.8794e-05
ENSMUSG00000021953	Tdh	2.1318	0.00718815
ENSMUSG00000058523	Mup5	2.13067	0.0174567
ENSMUSG00000035277	Arx	2.127	0.00215161
ENSMUSG00000087244	Gm7284	2.12361	0.000151251
ENSMUSG00000067231	Cyp2c65	2.1235	0.00183406
ENSMUSG00000052157	Gm650	2.12037	0.0180965
ENSMUSG00000086844	B230206H07Rik	2.11863	4.26642e-05
ENSMUSG00000085843	A730085A09Rik	2.11538	0.000736739
ENSMUSG00000079350	Magea8	2.1153	0.0183575
ENSMUSG00000093692	Vmn1r14	2.11372	0.0184165
ENSMUSG00000085881	Gm15912	2.11372	0.0184165
ENSMUSG00000010592	Dazl	2.11259	6.08853e-14
ENSMUSG00000043822	Adamtsl5	2.11242	2.49795e-06
ENSMUSG00000085515	C630028M04Rik	2.1109	0.0149839
ENSMUSG00000029602	Rasal1	2.10995	3.45872e-07
ENSMUSG00000093688	Gm8488	2.10837	0.00871365
ENSMUSG00000043943	Naalad2	2.10403	4.2534e-05
ENSMUSG00000079532	Gm6890	2.10224	0.00165007
ENSMUSG00000046180	4930550L24Rik	2.1016	0.000980857
ENSMUSG00000029235	Pdcl2	2.09984	8.19858e-05
ENSMUSG00000015966	Il17rb	2.09921	0.000332493
ENSMUSG00000029272	Sult1e1	2.09702	0.00734057
ENSMUSG00000090374	Gm17232	2.09463	0.0188543
ENSMUSG00000055632	Hmcn2	2.09256	1.36446e-14
ENSMUSG00000048155	1700014N06Rik	2.09184	0.000370419
ENSMUSG00000055609	Hba-x	2.0869	0.0190711
ENSMUSG00000081778	Gm6325	2.08244	0.00188475
ENSMUSG00000068009	Bpifb6	2.08169	0.0194617
ENSMUSG00000067642	Gpr113	2.08136	0.0150453
ENSMUSG00000060499	Rpl10l	2.08009	8.04631e-10
ENSMUSG00000026523	Wdr64	2.0786	2.68576e-07
ENSMUSG00000030134	Rasgef1a	2.07391	6.77296e-09
ENSMUSG00000043448	Gjc2	2.0708	0.0117158
ENSMUSG00000031297	Slc7a3	2.07061	5.10763e-11
ENSMUSG00000001025	S100a6	2.06992	1.9683e-07
ENSMUSG00000023263	9530002B09Rik	2.06849	0.0145238
ENSMUSG00000029314	Agpat9	2.06516	5.61719e-15
ENSMUSG00000031803	B3gnt3	2.06396	0.000179465
ENSMUSG00000034690	Nlrp4c	2.06218	2.55419e-05
ENSMUSG00000005493	Msh4	2.05859	0.00608296
ENSMUSG00000009596	Taf7l	2.05849	9.65276e-10
ENSMUSG00000091415	Akd1	2.0582	0.000837617
ENSMUSG00000033726	Emx1	2.05533	0.00876168
ENSMUSG00000076438	Oxct2b	2.04762	0.00171499
ENSMUSG00000001655	Hoxc13	2.04694	9.14881e-09
ENSMUSG00000044734	Serpinb1a	2.04517	8.45595e-05
ENSMUSG00000017002	Slpi	2.04407	0.0157063
ENSMUSG00000013562	4833413E03Rik	2.04334	0.0131447
ENSMUSG00000021940	Ptpn20	2.04191	1.79112e-11
ENSMUSG00000081858	Gm14514	2.03968	0.0233719
ENSMUSG00000062438	Adam1b	2.03775	0.0230604
ENSMUSG00000025936	Gm4956	2.03775	0.0227108
ENSMUSG00000038155	Gstp2	2.03702	1.00886e-08
ENSMUSG00000074923	Pak6	2.03485	3.12303e-06
ENSMUSG00000038354	Ankrd35	2.03324	3.30406e-07
ENSMUSG00000024659	Anxa1	2.03272	1.60869e-07
ENSMUSG00000024292	Cyp4f14	2.0307	0.017165
ENSMUSG00000025002	Cyp2c55	2.02909	0.00843969
ENSMUSG00000038147	Cd84	2.02715	1.69359e-10
ENSMUSG00000086825	Gm15675	2.02526	0.000154492
ENSMUSG00000081941	Gm11218	2.02476	0.000473944
ENSMUSG00000087380	2210408F21Rik	2.02415	0.0121006
ENSMUSG00000056436	Cyct	2.02412	2.03343e-06
ENSMUSG00000074838	Gm16512	2.02291	0.00061797
ENSMUSG00000026432	Avpr1b	2.02214	0.0136002
ENSMUSG00000062007	Hsh2d	2.02206	0.0017939
ENSMUSG00000091184	Gm17059	2.02131	0.0242676
ENSMUSG00000029727	Cyp3a13	2.02088	0.000314071
ENSMUSG00000010601	Apol7a	2.01794	0.000185098
ENSMUSG00000084762	Gm14074	2.01634	5.32617e-05
ENSMUSG00000062309	Rpp25	2.01406	4.79426e-12
ENSMUSG00000068859	Sp9	2.01286	0.0141697
ENSMUSG00000000094	Tbx4	2.01185	1.90527e-05
ENSMUSG00000031762	Mt2	2.0116	1.29521e-09
ENSMUSG00000021095	Gsc	2.01144	0.000192504
ENSMUSG00000035491	1600014K23Rik	2.0113	1.47278e-09
ENSMUSG00000064010	Dppa1	2.00724	0.00139942
ENSMUSG00000085940	4930405D11Rik	2.00684	0.0224563
ENSMUSG00000051747	Ttn	2.00643	4.08353e-08
ENSMUSG00000001656	Hoxc11	2.00601	0.0182032
ENSMUSG00000075602	Ly6a	2.00535	2.5419e-06
ENSMUSG00000020617	1700012B07Rik	2.00374	0.0221496
ENSMUSG00000031995	St14	2.00246	8.39354e-23
ENSMUSG00000055298	Ctsj	2.00163	0.0119938
ENSMUSG00000034555	Tex16	2.00155	3.55014e-06
ENSMUSG00000032068	1600029D21Rik	2.00033	0.00742882
ENSMUSG00000075070	4932412D23Rik	2.00016	0.026396
ENSMUSG00000034416	Pkd1l2	1.99957	0.000926593
ENSMUSG00000057836	Xlr3a	1.99689	2.91272e-06
ENSMUSG00000028600	Podn	1.99666	3.84876e-10
ENSMUSG00000029408	Abcb9	1.99629	9.70131e-07
ENSMUSG00000001819	Hoxd13	1.9958	1.39667e-05
ENSMUSG00000040405	Havcr1	1.99543	0.0033527
ENSMUSG00000042386	Tex13	1.99466	2.47688e-07
ENSMUSG00000034427	Myo15b	1.99193	4.6787e-08
ENSMUSG00000078868	Gm14412	1.99176	0.00195241
ENSMUSG00000004948	Zp3	1.99108	0.000487707
ENSMUSG00000025348	Itga7	1.98988	8.82553e-05
ENSMUSG00000043549	4932442L08Rik	1.98888	5.35245e-07
ENSMUSG00000070568	1700039E15Rik	1.98822	0.0022598
ENSMUSG00000082515	Gm12902	1.9862	0.0232107
ENSMUSG00000029403	Cdkl2	1.98405	2.35039e-09
ENSMUSG00000034145	Tmem63c	1.98175	1.57104e-06
ENSMUSG00000053338	Tarm1	1.98031	0.00199274
ENSMUSG00000056380	Gpr50	1.98	2.97641e-08
ENSMUSG00000069720	4930572O03Rik	1.97893	0.0163862
ENSMUSG00000026304	Rab17	1.97759	3.55657e-05
ENSMUSG00000013766	Ly6g6e	1.97456	0.00667606
ENSMUSG00000049515	Espnl	1.97276	0.00196721
ENSMUSG00000000244	Tspan32	1.96863	0.00295524
ENSMUSG00000027022	Xirp2	1.96763	0.000607194
ENSMUSG00000048148	Nwd1	1.96759	0.0012584
ENSMUSG00000005917	Otx1	1.96733	0.000324181
ENSMUSG00000073177	Gm773	1.96563	0.0297598
ENSMUSG00000027233	Patl2	1.965	5.61502e-08
ENSMUSG00000002190	Clgn	1.965	2.34815e-12
ENSMUSG00000075269	Bex6	1.96359	0.00135575
ENSMUSG00000043681	Fam25c	1.9635	8.1194e-07
ENSMUSG00000068099	1500009C09Rik	1.96343	0.0188005
ENSMUSG00000040181	Fmo1	1.96319	0.000339101
ENSMUSG00000034871	Fam151a	1.96215	0.0225727
ENSMUSG00000009292	Trpm2	1.96203	0.000625676
ENSMUSG00000031765	Mt1	1.95922	5.75138e-08
ENSMUSG00000007379	Dennd2c	1.95757	8.1654e-19
ENSMUSG00000058186	Gm13242	1.9566	3.15532e-08
ENSMUSG00000002111	Sfpi1	1.9554	0.0100249
ENSMUSG00000058385	Hist1h2bg	1.95418	0.025293
ENSMUSG00000020419	Hormad2	1.95291	5.44535e-09
ENSMUSG00000087474	Gm12100	1.95239	0.0302123
ENSMUSG00000034645	Zyg11a	1.9511	0.00118198
ENSMUSG00000063354	Slc39a4	1.95088	7.8004e-07
ENSMUSG00000038600	Atp6v0a4	1.95036	0.000103536
ENSMUSG00000087283	Gm13580	1.95026	0.00659174
ENSMUSG00000049387	Cox7b2	1.94873	0.00338843
ENSMUSG00000041771	Slc24a4	1.94805	0.0054534
ENSMUSG00000026576	Atp1b1	1.94782	3.04176e-08
ENSMUSG00000086839	Gm11973	1.9455	0.0107695
ENSMUSG00000067299	Crygd	1.94312	0.000108633
ENSMUSG00000047797	Gjb1	1.9428	2.40958e-05
ENSMUSG00000000386	Mx1	1.94269	0.009899
ENSMUSG00000026726	Cubn	1.94214	4.78998e-05
ENSMUSG00000031212	Pgr15l	1.93966	0.00163496
ENSMUSG00000071229	Timm8a2	1.93856	4.19811e-05
ENSMUSG00000083338	Gm12475	1.93555	0.0154552
ENSMUSG00000040703	Cyp2s1	1.93457	2.07906e-06
ENSMUSG00000032596	Uba7	1.93336	3.92959e-09
ENSMUSG00000019558	Slc6a8	1.93243	2.2291e-17
ENSMUSG00000024786	1700123I01Rik	1.93219	0.0042285
ENSMUSG00000055148	Klf2	1.93084	3.93741e-12
ENSMUSG00000041359	Tcl1	1.93041	0.000951661
ENSMUSG00000066000	2610305D13Rik	1.92909	3.87627e-11
ENSMUSG00000075010	AW112010	1.92779	0.000411146
ENSMUSG00000041827	Oasl1	1.92497	0.00177115
ENSMUSG00000024521	Pmaip1	1.92376	3.52183e-15
ENSMUSG00000036749	Pramel5	1.9227	0.0284125
ENSMUSG00000042306	S100a14	1.92244	0.00198258
ENSMUSG00000079012	Serpina3m	1.92209	0.00698828
ENSMUSG00000034825	Nrip3	1.92159	1.85773e-08
ENSMUSG00000026450	Chit1	1.92104	0.0167654
ENSMUSG00000001095	Slc13a2	1.92098	0.011675
ENSMUSG00000031383	Dusp9	1.92096	2.0755e-09
ENSMUSG00000046727	0610010O12Rik	1.91924	8.1221e-14
ENSMUSG00000082082	Gm13230	1.91924	4.44464e-05
ENSMUSG00000067835	Gm14661	1.91524	0.0336683
ENSMUSG00000074804	AU015228	1.91387	0.000116957
ENSMUSG00000071047	Ces1a	1.91366	0.0348231
ENSMUSG00000026420	Il24	1.91187	0.0234365
ENSMUSG00000027171	Prrg4	1.91185	5.55448e-08
ENSMUSG00000043760	Pkhd1	1.91028	8.40733e-06
ENSMUSG00000027855	Sycp1	1.90963	2.00133e-11
ENSMUSG00000027082	Tfpi	1.90908	3.3614e-05
ENSMUSG00000027317	Ppp1r14d	1.90907	9.44565e-06
ENSMUSG00000044678	Ly6k	1.90733	2.91933e-09
ENSMUSG00000064057	Scgb3a1	1.907	0.0321491
ENSMUSG00000060924	Csmd1	1.90695	0.00776566
ENSMUSG00000060985	Tdrd5	1.90552	2.12051e-07
ENSMUSG00000030834	Abcc6	1.90342	0.000383424
ENSMUSG00000052212	Cd177	1.90295	0.0199572
ENSMUSG00000029103	Lrpap1	1.9022	6.30626e-06
ENSMUSG00000028386	Slc46a2	1.90185	0.0313219
ENSMUSG00000031451	Gas6	1.90114	8.26048e-08
ENSMUSG00000031304	Il2rg	1.90008	5.04658e-10
ENSMUSG00000087132	A930001C03Rik	1.89874	4.77783e-05
ENSMUSG00000020600	Slc7a15	1.89792	0.0222588
ENSMUSG00000001827	Folr1	1.89774	1.76647e-08
ENSMUSG00000020447	Npc1l1	1.89761	6.9424e-06
ENSMUSG00000004296	Il12b	1.89718	0.0156737
ENSMUSG00000090535	Gm8540	1.89695	0.000167712
ENSMUSG00000076430	Hus1b	1.89474	0.00221872
ENSMUSG00000040471	Ggt6	1.89455	0.0170972
ENSMUSG00000004359	Spic	1.89448	0.000138169
ENSMUSG00000070291	Ddx43	1.89404	3.28503e-07
ENSMUSG00000045629	Sh3tc2	1.89397	3.14275e-05
ENSMUSG00000027399	Il1a	1.89368	0.0261812
ENSMUSG00000060256	Tdpoz4	1.893	1.39492e-06
ENSMUSG00000060275	Nrg2	1.89295	0.00128958
ENSMUSG00000022780	Mfi2	1.8919	0.00107119
ENSMUSG00000039196	Orm1	1.89043	0.0364914
ENSMUSG00000032999	Nlrp4f	1.89018	6.53497e-05
ENSMUSG00000079492	Gm11127	1.88955	0.0113857
ENSMUSG00000042678	Myo15	1.8886	2.88734e-05
ENSMUSG00000052353	9930013L23Rik	1.88803	1.08981e-05
ENSMUSG00000048612	Myof	1.88784	7.65727e-10
ENSMUSG00000031204	Asb12	1.88721	3.97397e-05
ENSMUSG00000028435	Aqp3	1.8837	2.55681e-12
ENSMUSG00000034456	Uroc1	1.88299	0.00117009
ENSMUSG00000074758	Gm5535	1.88251	0.0325929
ENSMUSG00000054150	4831426I19Rik	1.88172	5.45619e-05
ENSMUSG00000031489	Adrb3	1.88063	2.96792e-14
ENSMUSG00000086228	Gm514	1.87934	0.00213173
ENSMUSG00000063881	Olfr376	1.87753	0.000187733
ENSMUSG00000029019	Nppb	1.87621	0.000541634
ENSMUSG00000011034	Slc5a1	1.87574	0.000869765
ENSMUSG00000026928	Card9	1.87496	0.00079727
ENSMUSG00000008193	Spib	1.87411	9.58827e-05
ENSMUSG00000007034	Slc44a4	1.87246	0.000293803
ENSMUSG00000053687	Dpep2	1.87084	0.0394925
ENSMUSG00000039745	Htatip2	1.87016	0.000396197
ENSMUSG00000074109	Mrgprx2	1.86999	0.00028543
ENSMUSG00000046372	Gm5590	1.8683	0.00251843
ENSMUSG00000024727	Trpm6	1.86603	2.48073e-07
ENSMUSG00000032323	Cyp11a1	1.8652	0.0225758
ENSMUSG00000020614	Fam20a	1.86444	0.000153598
ENSMUSG00000000204	Slfn4	1.86393	0.033228
ENSMUSG00000091490	Triml2	1.86374	9.29484e-06
ENSMUSG00000041986	Elmod1	1.86192	0.00118198
ENSMUSG00000079096	Gm6309	1.86137	0.0107683
ENSMUSG00000069814	E130309D14Rik	1.86058	3.54328e-07
ENSMUSG00000064308	2410137M14Rik	1.85957	0.00440573
ENSMUSG00000092052	Gm5101	1.85807	5.36276e-06
ENSMUSG00000085974	4930444M15Rik	1.85802	0.0016152
ENSMUSG00000073568	Gm949	1.85689	4.46055e-06
ENSMUSG00000028575	4930579C15Rik	1.85654	0.00606563
ENSMUSG00000031179	3830417A13Rik	1.85594	4.74182e-10
ENSMUSG00000000308	Ckmt1	1.85565	2.07303e-15
ENSMUSG00000031402	Mpp1	1.85538	1.76616e-17
ENSMUSG00000057534	Gm15698	1.85512	0.000885523
ENSMUSG00000031325	4930519F16Rik	1.85466	0.0054314
ENSMUSG00000045775	Slc16a5	1.85379	0.0101662
ENSMUSG00000002847	Pla1a	1.85328	5.1226e-06
ENSMUSG00000034209	Rasl10a	1.85323	0.00206292
ENSMUSG00000057933	Gsta2	1.85187	0.0374079
ENSMUSG00000026114	Cnga3	1.85109	1.43148e-05
ENSMUSG00000031216	Stard8	1.85072	1.07337e-09
ENSMUSG00000066515	Klk1b3	1.84854	0.0216801
ENSMUSG00000029304	Spp1	1.84745	1.0858e-11
ENSMUSG00000087691	Gm15674	1.84636	0.0426705
ENSMUSG00000048070	Pirt	1.84564	0.00486853
ENSMUSG00000074303	Gm10664	1.84432	4.15022e-08
ENSMUSG00000058354	Krt6a	1.84317	0.0332417
ENSMUSG00000073094	4930428E23Rik	1.84291	0.0270467
ENSMUSG00000052085	Dock8	1.84053	0.000479154
ENSMUSG00000020826	Nos2	1.84037	0.00627193
ENSMUSG00000085200	4930552P12Rik	1.83937	0.0107799
ENSMUSG00000072707	Olfr31	1.83707	0.00607708
ENSMUSG00000042417	Ccno	1.83315	0.000175529
ENSMUSG00000027070	Lrp2	1.83292	2.2449e-07
ENSMUSG00000030474	Siglece	1.83276	0.0177013
ENSMUSG00000028716	Pdzk1ip1	1.83084	0.0143424
ENSMUSG00000047631	Apof	1.83054	0.000860152
ENSMUSG00000019734	Tmc4	1.82784	1.92691e-08
ENSMUSG00000032691	Nlrp3	1.82782	0.0300206
ENSMUSG00000022938	Fam3b	1.82727	0.0042809
ENSMUSG00000087166	L1td1	1.82564	2.66825e-06
ENSMUSG00000069855	Slc47a2	1.82545	9.87775e-07
ENSMUSG00000051246	A930005I04Rik	1.82527	0.000956623
ENSMUSG00000037946	Fgd3	1.82346	8.18716e-07
ENSMUSG00000027463	Slc52a3	1.82306	9.15839e-06
ENSMUSG00000028268	Gbp3	1.82284	4.21112e-05
ENSMUSG00000091709	Gm17189	1.82227	0.0457985
ENSMUSG00000087616	Gm14257	1.82223	0.0168389
ENSMUSG00000028773	Fabp3	1.82211	7.08088e-09
ENSMUSG00000024992	Pde6c	1.82174	0.00277963
ENSMUSG00000054753	AU018091	1.82139	2.60966e-11
ENSMUSG00000067702	Tuba3a	1.82101	1.31175e-11
ENSMUSG00000054626	Xlr	1.81978	7.07591e-05
ENSMUSG00000037440	Vnn1	1.81892	1.99608e-06
ENSMUSG00000025129	Ppp1r27	1.8179	0.0346651
ENSMUSG00000056055	Sag	1.81787	0.00908154
ENSMUSG00000054662	Ano9	1.81724	2.85484e-11
ENSMUSG00000054258	Gm5082	1.81321	0.0117559
ENSMUSG00000042499	Hoxd11	1.81162	0.0110547
ENSMUSG00000068245	D14Ertd668e	1.81156	4.4791e-09
ENSMUSG00000024863	Mbl2	1.81137	0.0295433
ENSMUSG00000022382	Wnt7b	1.81108	1.30972e-12
ENSMUSG00000091971	Hspa1a	1.81031	6.52197e-06
ENSMUSG00000056162	Cndp1	1.80893	0.0235213
ENSMUSG00000030353	Tead4	1.80766	1.30326e-07
ENSMUSG00000086054	Gm13824	1.80762	0.00811557
ENSMUSG00000086305	Gm4262	1.80691	0.00160513
ENSMUSG00000039956	Mrap	1.80631	0.00460675
ENSMUSG00000025418	Bsnd	1.80586	0.0314505
ENSMUSG00000024371	C2	1.80549	8.79989e-05
ENSMUSG00000018920	Cxcl16	1.80478	1.89875e-09
ENSMUSG00000052180	Serpinb6c	1.80464	0.000496671
ENSMUSG00000020096	Tbata	1.80356	0.00852648
ENSMUSG00000024225	Clps	1.80284	0.000705131
ENSMUSG00000040808	S100g	1.80217	7.35851e-05
ENSMUSG00000057003	Myh4	1.80217	0.0444185
ENSMUSG00000060461	Dppa5a	1.80069	6.05278e-06
ENSMUSG00000031576	Kcnu1	1.799	0.0051418
ENSMUSG00000083114	Gm14790	1.79861	0.0141565
ENSMUSG00000074006	Omp	1.79858	1.83843e-06
ENSMUSG00000046942	Mageb16	1.79789	5.08522e-08
ENSMUSG00000081965	Gm11620	1.79693	1.17377e-05
ENSMUSG00000040705	A930016O22Rik	1.79609	0.0462337
ENSMUSG00000029054	Gabrd	1.79538	0.0308231
ENSMUSG00000029866	Kel	1.79494	0.0496091
ENSMUSG00000074497	A430078G23Rik	1.79466	0.0175607
ENSMUSG00000034394	Lif	1.79375	5.27386e-06
ENSMUSG00000091614	Gm17657	1.79219	0.00276203
ENSMUSG00000041377	Ninj2	1.79121	0.000146656
ENSMUSG00000033249	Hsf4	1.79034	0.000124024
ENSMUSG00000024810	Il33	1.79007	0.0193671
ENSMUSG00000032226	Gcnt3	1.78885	0.00251758
ENSMUSG00000043501	Lgals2	1.78875	4.74887e-05
ENSMUSG00000066652	Lefty2	1.78829	4.40772e-05
ENSMUSG00000047281	Sfn	1.78817	2.49625e-12
ENSMUSG00000033863	Klf9	1.78629	1.14806e-08
ENSMUSG00000025467	Prap1	1.78538	0.00726502
ENSMUSG00000073130	Gm1141	1.78537	0.000315512
ENSMUSG00000029553	Tfec	1.78353	9.73358e-06
ENSMUSG00000092125	AA543401	1.7826	0.0228672
ENSMUSG00000016942	Tmprss6	1.78246	0.0025611
ENSMUSG00000091556	Gm14569	1.7813	0.00887795
ENSMUSG00000011267	Zfp296	1.78006	8.93287e-07
ENSMUSG00000022900	Ildr1	1.77814	3.53113e-07
ENSMUSG00000034151	Zbbx	1.77748	1.80223e-05
ENSMUSG00000084848	4933408N05Rik	1.77711	0.00274769
ENSMUSG00000035831	Krt25	1.77681	0.032298
ENSMUSG00000085973	Gm14742	1.77427	0.000210563
ENSMUSG00000064294	Aox3	1.77405	0.00373872
ENSMUSG00000042414	Prdm14	1.77389	6.27165e-05
ENSMUSG00000031098	Syt8	1.77339	0.000351332
ENSMUSG00000072419	Dppa2	1.77312	7.45862e-06
ENSMUSG00000027377	Mall	1.77027	2.4605e-08
ENSMUSG00000028602	Tnfrsf8	1.76984	0.0243915
ENSMUSG00000025726	Slc28a1	1.76812	1.82584e-07
ENSMUSG00000059325	Hopx	1.76795	0.000238411
ENSMUSG00000078032	Mir291b	1.76756	0.0283717
ENSMUSG00000000817	Fasl	1.76732	0.0185781
ENSMUSG00000035592	Krt33a	1.76615	0.0348702
ENSMUSG00000086494	2210417A02Rik	1.76574	0.00112749
ENSMUSG00000026205	Slc23a3	1.76473	0.000411146
ENSMUSG00000018102	Hist1h2bc	1.76359	2.1349e-06
ENSMUSG00000030278	Cidec	1.76338	0.00562772
ENSMUSG00000029452	Tmem116	1.76335	4.62194e-06
ENSMUSG00000051237	9230109A22Rik	1.76329	0.0544599
ENSMUSG00000044703	Phf11	1.76324	7.18669e-05
ENSMUSG00000027869	Hsd3b6	1.76199	0.019841
ENSMUSG00000028841	Cnksr1	1.75964	8.90118e-14
ENSMUSG00000090039	Gm15894	1.75865	0.0280042
ENSMUSG00000027403	Tgm6	1.75865	0.0552039
ENSMUSG00000056413	Adap1	1.75845	5.27815e-08
ENSMUSG00000054422	Fabp1	1.75844	0.00660273
ENSMUSG00000083748	Gm11662	1.75773	0.0518719
ENSMUSG00000085142	Gm12702	1.75724	0.0326091
ENSMUSG00000086847	Gm16065	1.75707	0.00712775
ENSMUSG00000039391	Ccdc81	1.75699	0.00230715
ENSMUSG00000032060	Cryab	1.75628	1.13351e-10
ENSMUSG00000024406	Pou5f1	1.75555	1.50889e-06
ENSMUSG00000091119	Ccdc152	1.75462	0.0211082
ENSMUSG00000054266	Serpinb9d	1.75343	0.0202712
ENSMUSG00000020169	Best3	1.7529	0.0401372
ENSMUSG00000071425	Gm10332	1.7518	0.0347818
ENSMUSG00000025504	Eps8l2	1.75161	5.86879e-07
ENSMUSG00000074653	Lrrc31	1.75081	0.0475594
ENSMUSG00000055385	Rnf212	1.75045	0.0347482
ENSMUSG00000032257	Ankk1	1.74837	0.0165724
ENSMUSG00000047751	Utf1	1.74393	7.29985e-09
ENSMUSG00000067813	Xkr9	1.74304	0.00057971
ENSMUSG00000080069	Gm41	1.74277	0.0430773
ENSMUSG00000030342	Cd9	1.74179	2.15552e-09
ENSMUSG00000018427	Ypel2	1.74164	8.29804e-05
ENSMUSG00000036526	Card11	1.74159	0.0137352
ENSMUSG00000024034	Tmprss3	1.74092	0.0398461
ENSMUSG00000034591	Slc41a2	1.74034	0.00118504
ENSMUSG00000086649	Gm15286	1.73996	2.30234e-05
ENSMUSG00000018581	Dnahc11	1.73886	0.000166698
ENSMUSG00000025584	Pde8a	1.73701	2.25834e-07
ENSMUSG00000060586	H2-Eb1	1.73606	6.39071e-06
ENSMUSG00000022270	Fam134b	1.73436	6.14694e-05
ENSMUSG00000086058	Gm12575	1.7343	0.0405082
ENSMUSG00000046240	Hepacam	1.73259	0.0197765
ENSMUSG00000070799	Psg26	1.73203	0.0596493
ENSMUSG00000045009	Prrt3	1.7302	1.92009e-10
ENSMUSG00000022408	Fam83f	1.72805	9.0667e-09
ENSMUSG00000025408	Ddit3	1.72639	1.23643e-18
ENSMUSG00000021298	Gpr132	1.72635	0.0316843
ENSMUSG00000027562	Car2	1.72588	1.41741e-07
ENSMUSG00000073243	Gm9	1.7251	9.27489e-08
ENSMUSG00000066009	Gm13051	1.72507	1.75759e-06
ENSMUSG00000040950	Mgl2	1.72506	0.00633134
ENSMUSG00000021098	4930447C04Rik	1.7241	4.4791e-09
ENSMUSG00000028128	F3	1.7232	0.000156519
ENSMUSG00000015970	Chdh	1.72207	0.00315663
ENSMUSG00000027219	Slc28a2	1.7217	0.00660661
ENSMUSG00000086932	Gm11665	1.72145	0.0583678
ENSMUSG00000038891	Prl3b1	1.72144	0.018936
ENSMUSG00000086141	9030622O22Rik	1.72016	0.000709147
ENSMUSG00000032725	Folr2	1.72	3.9001e-06
ENSMUSG00000070777	Ceacam20	1.71925	0.00277667
ENSMUSG00000036553	Sh3tc1	1.71857	2.23915e-07
ENSMUSG00000046410	Kcnk6	1.71785	0.000522969
ENSMUSG00000050052	2610019F03Rik	1.7155	7.1722e-13
ENSMUSG00000020673	Tpo	1.71442	0.0101825
ENSMUSG00000073027	Dmrtc1b	1.71438	1.90364e-05
ENSMUSG00000024769	Cdc42bpg	1.71395	1.72776e-11
ENSMUSG00000024395	Lims2	1.71384	0.00195733
ENSMUSG00000082746	Gm9153	1.71353	0.0380442
ENSMUSG00000061126	Cyp4f39	1.71332	0.000214806
ENSMUSG00000033053	1700028P14Rik	1.71268	0.0588798
ENSMUSG00000026380	Tfcp2l1	1.71228	3.32413e-06
ENSMUSG00000029826	Zc3hav1	1.71153	1.45618e-09
ENSMUSG00000030560	Ctsc	1.711	0.000636375
ENSMUSG00000059434	Gckr	1.71078	0.00519205
ENSMUSG00000022947	Cbr3	1.71029	0.000165034
ENSMUSG00000055679	Ctsr	1.7099	0.013558
ENSMUSG00000083768	Gm15362	1.70818	0.0547497
ENSMUSG00000027359	Slc27a2	1.70646	1.17573e-06
ENSMUSG00000086474	9130204K15Rik	1.70609	0.0639237
ENSMUSG00000053654	Krt42	1.70585	0.00285064
ENSMUSG00000052131	Akr1b7	1.70452	0.0329364
ENSMUSG00000051769	Wfdc15a	1.70433	0.0454217
ENSMUSG00000072945	Ripply1	1.70409	0.0044862
ENSMUSG00000047728	BC025446	1.70398	0.0026127
ENSMUSG00000024386	Proc	1.70342	0.000929259
ENSMUSG00000029556	Hnf1a	1.70315	0.00659174
ENSMUSG00000021403	Serpinb9b	1.70227	0.000323058
ENSMUSG00000048534	Amica1	1.70222	0.033219
ENSMUSG00000011751	Spnb4	1.70199	5.68165e-09
ENSMUSG00000049721	Gal3st1	1.70121	0.000198749
ENSMUSG00000023902	Zscan10	1.70044	2.90479e-08
ENSMUSG00000028874	Fgr	1.70006	0.0179717
ENSMUSG00000078796	Zfp541	1.69918	0.00237948
ENSMUSG00000018486	Wnt9b	1.69878	0.00398209
ENSMUSG00000024036	Slc37a1	1.6986	4.28156e-07
ENSMUSG00000059900	Tmem40	1.69812	5.15059e-07
ENSMUSG00000024391	Apom	1.69729	0.000382845
ENSMUSG00000051669	AU021092	1.69671	0.0578266
ENSMUSG00000027186	Elf5	1.69669	0.000500175
ENSMUSG00000040584	Abcb1a	1.69638	8.67287e-08
ENSMUSG00000085148	2210403K04Rik	1.69617	2.50297e-08
ENSMUSG00000045631	Tmprss12	1.69614	0.0311857
ENSMUSG00000046856	Gpr1	1.69584	0.012827
ENSMUSG00000071773	Rhox1	1.69366	4.98233e-07
ENSMUSG00000067006	Serpinb5	1.69273	0.00977394
ENSMUSG00000074863	Gm5665	1.69205	0.000300227
ENSMUSG00000079387	Luzp4	1.69191	0.0591306
ENSMUSG00000062064	Slc2a7	1.69045	0.00778268
ENSMUSG00000060445	Sycp2	1.69008	2.0216e-07
ENSMUSG00000042510	AA986860	1.68951	0.000124206
ENSMUSG00000090542	Gm10814	1.68947	0.0361118
ENSMUSG00000034738	Nostrin	1.68784	0.00121374
ENSMUSG00000049123	Catsperg2	1.68756	0.00058977
ENSMUSG00000031886	Ces2e	1.68617	0.0677412
ENSMUSG00000061577	Gpr114	1.6836	0.01036
ENSMUSG00000037370	Enpp1	1.6833	0.000211134
ENSMUSG00000059456	Ptk2b	1.68192	1.41869e-10
ENSMUSG00000093507	RP24-201C14,11	1.68079	0.0346753
ENSMUSG00000056617	4931429L15Rik	1.68064	0.0505582
ENSMUSG00000045291	E330021D16Rik	1.6801	0.00787646
ENSMUSG00000050345	4930486L24Rik	1.6797	0.00704965
ENSMUSG00000005465	Il27ra	1.67929	0.0128566
ENSMUSG00000034457	Eda2r	1.67766	2.105e-13
ENSMUSG00000082454	Gm12183	1.67687	0.00718018
ENSMUSG00000055368	Slc6a2	1.67672	0.0560308
ENSMUSG00000021381	Barx1	1.67633	0.000103976
ENSMUSG00000050189	Etos1	1.67616	0.0659452
ENSMUSG00000031344	Gabrq	1.67545	0.0246763
ENSMUSG00000054659	Pm20d2	1.67516	0.0207923
ENSMUSG00000031387	Renbp	1.67391	1.79112e-11
ENSMUSG00000039981	Zc3h12d	1.67383	0.033498
ENSMUSG00000053742	Gm5114	1.67327	0.0273088
ENSMUSG00000006345	Ggt1	1.67045	0.000221608
ENSMUSG00000040650	Cyp2b23	1.67025	0.0132081
ENSMUSG00000017064	Prl5a1	1.66985	0.0387161
ENSMUSG00000028836	Slc30a2	1.66979	8.021e-06
ENSMUSG00000039395	Mreg	1.66944	6.13483e-12
ENSMUSG00000041323	Ak7	1.66877	3.9001e-06
ENSMUSG00000091594	Gm17067	1.66854	4.60258e-06
ENSMUSG00000044197	Gpr146	1.66825	0.000238859
ENSMUSG00000036136	Fam110c	1.66735	0.000129796
ENSMUSG00000020912	Krt12	1.6673	0.0359273
ENSMUSG00000037411	Serpine1	1.66559	0.0408054
ENSMUSG00000090293	Gm17034	1.66482	0.0687492
ENSMUSG00000050808	Muc15	1.66482	0.0687385
ENSMUSG00000039629	Fam40b	1.66336	7.60311e-05
ENSMUSG00000087611	4930458D05Rik	1.66313	0.0571582
ENSMUSG00000034320	Slc26a2	1.6612	9.84751e-06
ENSMUSG00000048626	Klf17	1.66096	0.0240536
ENSMUSG00000090624	Gm17060	1.66069	0.0557107
ENSMUSG00000032105	Pdzd3	1.66059	0.00666566
ENSMUSG00000071073	Gm88	1.65929	8.58408e-07
ENSMUSG00000033187	BC016579	1.65919	0.00761923
ENSMUSG00000050865	Olfr1494	1.65851	0.0693978
ENSMUSG00000082450	Mageb7-ps	1.6583	0.0694311
ENSMUSG00000049422	Chchd10	1.65801	1.40656e-11
ENSMUSG00000067597	Dgat2l6	1.65801	0.0580142
ENSMUSG00000021439	Ctsq	1.65746	0.0660887
ENSMUSG00000028940	Hes2	1.65711	0.0513334
ENSMUSG00000045730	Adrb2	1.65707	0.000854234
ENSMUSG00000018387	Shroom1	1.65675	0.00150317
ENSMUSG00000051457	Spn	1.65596	0.0523314
ENSMUSG00000034224	Slc38a8	1.6524	6.53468e-05
ENSMUSG00000092482	Gm20531	1.6517	0.0709364
ENSMUSG00000044086	Lmod3	1.65121	0.0723886
ENSMUSG00000061132	Blnk	1.65112	0.00258416
ENSMUSG00000023391	Dlx2	1.64951	0.00281239
ENSMUSG00000057719	Sh3rf2	1.64947	0.00136985
ENSMUSG00000039518	Cdsn	1.64939	7.06482e-06
ENSMUSG00000041717	Golt1a	1.64895	3.39616e-05
ENSMUSG00000021708	Rasgrf2	1.64768	0.000831129
ENSMUSG00000022096	Hr	1.64734	1.27592e-07
ENSMUSG00000002076	Hsf2bp	1.64732	3.9327e-07
ENSMUSG00000046056	Sbsn	1.64546	0.027207
ENSMUSG00000039084	Chad	1.64536	0.0405254
ENSMUSG00000025494	Sigirr	1.64514	8.75493e-09
ENSMUSG00000032561	Acpp	1.64486	0.00158
ENSMUSG00000021806	Nid2	1.64484	0.000149856
ENSMUSG00000030492	Slc7a9	1.64472	0.00267784
ENSMUSG00000028970	Abcb1b	1.64395	2.95878e-10
ENSMUSG00000047517	Dmbt1	1.64392	0.0360763
ENSMUSG00000000730	Dnmt3l	1.6428	1.55602e-07
ENSMUSG00000048988	Elfn1	1.64279	0.000113736
ENSMUSG00000066438	3830431G21Rik	1.64269	4.12876e-07
ENSMUSG00000059187	Fam19a1	1.6424	0.0107695
ENSMUSG00000019933	2310015B20Rik	1.64163	0.0299887
ENSMUSG00000030713	Klk7	1.64131	0.000163042
ENSMUSG00000016283	H2-M2	1.6408	0.0104487
ENSMUSG00000020057	Dram1	1.64074	0.00208968
ENSMUSG00000043629	1700019D03Rik	1.6393	0.000377255
ENSMUSG00000046337	Fam178b	1.63879	2.68128e-05
ENSMUSG00000075023	Accsl	1.63831	0.019164
ENSMUSG00000037188	Grhl3	1.63817	4.09218e-07
ENSMUSG00000018906	P4ha2	1.63796	0.000624036
ENSMUSG00000045693	Nlrp4e	1.63773	0.0772663
ENSMUSG00000050106	Tmc8	1.63739	0.000208991
ENSMUSG00000039349	C130074G19Rik	1.63684	2.8978e-06
ENSMUSG00000028581	Laptm5	1.63681	8.98701e-07
ENSMUSG00000026628	Atf3	1.63628	4.60442e-07
ENSMUSG00000082108	Gm13777	1.6361	0.0521619
ENSMUSG00000060470	Gpr97	1.63599	0.0183015
ENSMUSG00000079018	Ly6c1	1.63543	0.0735913
ENSMUSG00000031125	3830403N18Rik	1.63474	0.00527277
ENSMUSG00000041872	Il17f	1.6344	0.0386931
ENSMUSG00000072115	Ang	1.63437	0.000265311
ENSMUSG00000034842	Art3	1.6335	0.00587451
ENSMUSG00000032796	Lama1	1.63337	0.0446012
ENSMUSG00000069041	Slc25a31	1.63312	1.75607e-06
ENSMUSG00000024140	Epas1	1.63308	0.030146
ENSMUSG00000042349	Ikbke	1.6319	4.72115e-05
ENSMUSG00000043029	Trpv3	1.63105	0.0001432
ENSMUSG00000047641	Krt83	1.63033	0.0637876
ENSMUSG00000055912	Tmem150a	1.62976	1.13463e-07
ENSMUSG00000027978	Prss12	1.62973	0.000699181
ENSMUSG00000080783	Gm8250	1.6293	0.0595529
ENSMUSG00000026831	1700007K13Rik	1.62863	8.25702e-07
ENSMUSG00000042251	Pm20d1	1.62817	4.02139e-08
ENSMUSG00000068011	2510049J12Rik	1.6271	2.30946e-05
ENSMUSG00000015812	Gnrh1	1.62703	0.00335903
ENSMUSG00000086222	Gm11665	1.62632	0.0638437
ENSMUSG00000003309	Ap1m2	1.62551	3.30904e-08
ENSMUSG00000039209	Rpl39l	1.62519	1.96522e-07
ENSMUSG00000074861	1810034E14Rik	1.62498	0.0388278
ENSMUSG00000088772	SNORA81	1.62431	0.0474736
ENSMUSG00000026814	Eng	1.62188	1.90199e-13
ENSMUSG00000057137	Tmem140	1.62174	1.17323e-07
ENSMUSG00000027077	Smtnl1	1.62128	0.00267479
ENSMUSG00000038843	Gcnt1	1.62073	1.91106e-07
ENSMUSG00000031957	Ctrb1	1.62065	0.0606918
ENSMUSG00000022603	1700016M24Rik	1.62029	0.0762028
ENSMUSG00000061808	Ttr	1.62023	0.0226072
ENSMUSG00000031026	Trim66	1.61963	0.0250198
ENSMUSG00000050435	Ube2dnl	1.61866	0.0583536
ENSMUSG00000041287	Sox15	1.61714	8.44681e-10
ENSMUSG00000020709	Adap2	1.61627	9.84307e-05
ENSMUSG00000046971	Pla2g4f	1.61579	0.00233468
ENSMUSG00000026399	Cd55	1.61503	0.000400848
ENSMUSG00000086967	4930566F21Rik	1.61454	0.0453621
ENSMUSG00000002885	Cd97	1.614	6.07921e-08
ENSMUSG00000037600	1810019J16Rik	1.61368	6.53465e-11
ENSMUSG00000025588	Nat1	1.61365	0.0285837
ENSMUSG00000072791	Abcb5	1.61325	0.00367332
ENSMUSG00000087129	Gm16316	1.61312	0.0166581
ENSMUSG00000070732	Rbm44	1.61283	0.00022871
ENSMUSG00000037106	Fer1l6	1.61258	0.0346172
ENSMUSG00000025197	Cyp2c44	1.61252	0.0637553
ENSMUSG00000070280	Slc22a14	1.61211	0.0630621
ENSMUSG00000035694	Caps2	1.60985	1.40275e-07
ENSMUSG00000022683	Pla2g10	1.60971	0.000362497
ENSMUSG00000027296	Itpka	1.60964	0.000227547
ENSMUSG00000091243	Vgll3	1.6095	9.61755e-05
ENSMUSG00000086399	Gm16144	1.60916	0.0824918
ENSMUSG00000074359	Psg23	1.60901	0.000543866
ENSMUSG00000025396	Hsd17b6	1.60865	0.0750807
ENSMUSG00000031160	Eras	1.60861	0.000320252
ENSMUSG00000015968	Cacna1d	1.60849	0.000922981
ENSMUSG00000054951	9130008F23Rik	1.6079	0.000548614
ENSMUSG00000043661	Gm9785	1.60739	0.0820587
ENSMUSG00000087473	Gm13883	1.6054	0.0841586
ENSMUSG00000050357	Rltpr	1.60529	3.79927e-08
ENSMUSG00000017057	Il13ra1	1.60522	2.7971e-06
ENSMUSG00000020717	Pecam1	1.60501	4.25411e-07
ENSMUSG00000024300	Myo1f	1.60497	0.00161796
ENSMUSG00000036330	Slc18a1	1.60404	2.11517e-07
ENSMUSG00000040525	Cblc	1.6019	5.1864e-05
ENSMUSG00000086742	Gm16201	1.60066	0.00165142
ENSMUSG00000002900	Lamb1	1.60036	0.0361288
ENSMUSG00000027347	Rasgrp1	1.59961	4.08521e-05
ENSMUSG00000035420	Fam170a	1.59958	0.0832085
ENSMUSG00000090877	Hspa1b	1.59926	0.000162301
ENSMUSG00000037469	C330005M16Rik	1.59874	0.00476231
ENSMUSG00000044037	Als2cl	1.5987	4.17253e-08
ENSMUSG00000048752	Prss50	1.5984	0.000142222
ENSMUSG00000091311	Gm4934	1.59837	0.0844443
ENSMUSG00000026227	2810459M11Rik	1.59801	2.47886e-06
ENSMUSG00000038086	Hspb2	1.59712	6.26078e-05
ENSMUSG00000090797	Gm17335	1.59699	0.0168402
ENSMUSG00000006301	Tmbim1	1.59568	6.15575e-05
ENSMUSG00000038045	Sult6b1	1.59437	0.000202432
ENSMUSG00000037035	Inhbb	1.59388	0.0021048
ENSMUSG00000039337	Tex19,2	1.59386	0.000131319
ENSMUSG00000020080	Hkdc1	1.59269	0.0362397
ENSMUSG00000037887	Dusp8	1.59207	0.000881018
ENSMUSG00000079671	2610203C22Rik	1.59115	0.0291886
ENSMUSG00000020908	Myh3	1.59086	0.00498131
ENSMUSG00000031962	Cdh15	1.59033	0.000239233
ENSMUSG00000031351	Zfp185	1.58958	1.12871e-08
ENSMUSG00000031162	Gata1	1.5886	0.00171523
ENSMUSG00000032281	Acsbg1	1.58851	0.00685033
ENSMUSG00000006642	Tcf23	1.5882	0.0643076
ENSMUSG00000043088	Il17re	1.58811	1.44542e-06
ENSMUSG00000084943	Gm13014	1.5877	0.00654789
ENSMUSG00000040413	Timd2	1.58647	0.0391261
ENSMUSG00000060962	Dmkn	1.5856	0.000854082
ENSMUSG00000028776	Tinagl1	1.58547	0.000252869
ENSMUSG00000031750	Il34	1.58452	2.40952e-05
ENSMUSG00000020641	Rsad2	1.58318	0.000704593
ENSMUSG00000061086	Myl4	1.58274	0.00109792
ENSMUSG00000030214	Plbd1	1.58244	0.000148828
ENSMUSG00000021384	Susd3	1.58226	1.98813e-05
ENSMUSG00000070803	Cited4	1.58225	1.75896e-06
ENSMUSG00000020798	Spns3	1.58214	0.000566551
ENSMUSG00000054431	Olfr450	1.58165	0.0728873
ENSMUSG00000062563	Cys1	1.5814	0.000374094
ENSMUSG00000034063	4930590J08Rik	1.58132	0.0513241
ENSMUSG00000021211	Akr1c12	1.58075	0.000453889
ENSMUSG00000001604	Tcea3	1.58065	2.66399e-05
ENSMUSG00000040569	Slc26a7	1.58062	0.00739023
ENSMUSG00000021950	Anxa8	1.57834	0.000464567
ENSMUSG00000079645	Gm17193	1.5783	0.0800341
ENSMUSG00000030468	Siglecg	1.57828	0.0217612
ENSMUSG00000036743	Psma8	1.5779	0.00243325
ENSMUSG00000082776	Gm7061	1.57786	0.00784581
ENSMUSG00000091080	Prr23a	1.57731	0.00292755
ENSMUSG00000026062	Slc9a2	1.57711	0.0507088
ENSMUSG00000010825	Grid2ip	1.57692	0.00977234
ENSMUSG00000073794	I0C0044D17Rik	1.57645	0.064142
ENSMUSG00000040616	Tmem51	1.57635	0.000481132
ENSMUSG00000039116	Gpr126	1.57633	0.000831129
ENSMUSG00000022488	Nckap1l	1.57566	2.30625e-08
ENSMUSG00000067242	Lgi1	1.57529	0.0573175
ENSMUSG00000092012	Gm4782	1.57481	0.0155986
ENSMUSG00000022484	Hoxc10	1.574	0.00253887
ENSMUSG00000048442	2210020M01Rik	1.57208	0.00130103
ENSMUSG00000067833	2900097C17Rik	1.57206	0.0398654
ENSMUSG00000045053	Kcng3	1.57206	0.00886721
ENSMUSG00000084862	Gm16278	1.57181	0.0756023
ENSMUSG00000021207	Akr1c21	1.57154	0.0559793
ENSMUSG00000086748	Gm13261	1.57107	3.18895e-05
ENSMUSG00000026984	Il1f6	1.57038	0.0383805
ENSMUSG00000057726	Serpinb9g	1.56976	0.0621655
ENSMUSG00000062017	Abca14	1.56942	0.0441009
ENSMUSG00000024421	Lama3	1.5694	3.08489e-05
ENSMUSG00000063268	Parp10	1.56935	4.74442e-09
ENSMUSG00000049404	Rarres1	1.56922	0.0116811
ENSMUSG00000010080	Epn3	1.56906	0.000544907
ENSMUSG00000038963	Slco4a1	1.56893	0.045495
ENSMUSG00000025497	Cdhr5	1.56882	0.019698
ENSMUSG00000022696	Sidt1	1.56868	0.0910462
ENSMUSG00000039236	Isg20	1.56832	9.61755e-05
ENSMUSG00000005672	Kit	1.56829	0.000165865
ENSMUSG00000039321	Uts2r	1.56814	0.00231258
ENSMUSG00000089989	Flt3l	1.56766	0.00107696
ENSMUSG00000044681	Cnpy1	1.56748	2.67638e-08
ENSMUSG00000078487	E230028L10Rik	1.56707	0.0925012
ENSMUSG00000021185	9030617O03Rik	1.5667	0.00188769
ENSMUSG00000038507	Parp12	1.56662	2.14241e-06
ENSMUSG00000063548	Gm4825	1.56648	0.0643904
ENSMUSG00000061877	BC048679	1.56576	4.65295e-06
ENSMUSG00000043439	E130012A19Rik	1.56571	1.17614e-08
ENSMUSG00000056487	Mettl7a2	1.56545	0.0189968
ENSMUSG00000022304	Dpys	1.56495	0.0592708
ENSMUSG00000092104	Gm17713	1.56461	0.0934757
ENSMUSG00000022150	Dab2	1.56402	1.24635e-05
ENSMUSG00000051022	Hs3st1	1.56376	0.033219
ENSMUSG00000068129	Cst7	1.56139	0.091987
ENSMUSG00000038793	Lefty1	1.56084	0.000350793
ENSMUSG00000040013	Fkbp6	1.56075	4.30828e-05
ENSMUSG00000052819	Best2	1.56074	0.047943
ENSMUSG00000031831	Lrrc50	1.56039	4.68022e-05
ENSMUSG00000061961	Olfr815	1.56029	0.011838
ENSMUSG00000086390	1810019D21Rik	1.55978	2.36007e-06
ENSMUSG00000046215	Rprml	1.55913	0.0926546
ENSMUSG00000025194	Abcc2	1.55859	0.0214243
ENSMUSG00000084843	B230312C02Rik	1.55832	0.0724914
ENSMUSG00000043286	Pnpla1	1.55805	1.63102e-05
ENSMUSG00000062773	Tex101	1.5577	0.000464567
ENSMUSG00000000290	Itgb2	1.55758	0.000164881
ENSMUSG00000024846	Cst6	1.55721	0.00478508
ENSMUSG00000030672	Mylpf	1.55693	0.000314828
ENSMUSG00000029370	Rassf6	1.55477	0.000124206
ENSMUSG00000031775	Pllp	1.55431	0.00338839
ENSMUSG00000061322	Dnaic1	1.55355	0.000370704
ENSMUSG00000047155	Cyp4x1	1.5534	0.0959771
ENSMUSG00000021411	1300014I06Rik	1.55113	0.00118878
ENSMUSG00000061186	Sfmbt2	1.54868	2.01207e-06
ENSMUSG00000031503	Col4a2	1.54811	0.0562794
ENSMUSG00000072049	Vmn2r121	1.54771	0.0941215
ENSMUSG00000040829	Zmynd15	1.54731	0.000436694
ENSMUSG00000000706	Btn1a1	1.54651	0.000247803
ENSMUSG00000030041	D6Mm5e	1.54569	5.34156e-06
ENSMUSG00000020325	Fstl3	1.54565	0.0854345
ENSMUSG00000035699	Osta	1.54539	0.000665721
ENSMUSG00000023959	Clic5	1.54533	0.00060994
ENSMUSG00000010122	Slc47a1	1.54498	4.4941e-05
ENSMUSG00000085058	8030453O22Rik	1.54481	0.00786018
ENSMUSG00000051343	Rab11fip5	1.54471	6.51688e-06
ENSMUSG00000082999	Gm13238	1.54376	0.00472822
ENSMUSG00000030587	2200002D01Rik	1.5437	1.72974e-06
ENSMUSG00000033965	Slc16a2	1.54369	1.10852e-09
ENSMUSG00000009646	Pla2g12b	1.5427	0.00336772
ENSMUSG00000047361	Gm973	1.54226	0.00521808
ENSMUSG00000045838	A430105I19Rik	1.54199	0.00334874
ENSMUSG00000082406	Gm5401	1.5413	0.090732
ENSMUSG00000029359	Tesc	1.5409	0.0121744
ENSMUSG00000032087	Dscaml1	1.5387	3.37184e-05
ENSMUSG00000053765	Oas1f	1.53833	0.0357169
ENSMUSG00000087169	C330002G04Rik	1.53796	0.0510478
ENSMUSG00000001020	S100a4	1.53759	0.0876712
ENSMUSG00000001930	Vwf	1.53691	0.00345416
ENSMUSG00000037279	Ovol2	1.53675	3.119e-06
ENSMUSG00000017868	Sgk2	1.53643	0.00238351
ENSMUSG00000046717	Igbp1b	1.53539	0.0987971
ENSMUSG00000028536	2610528J11Rik	1.5349	9.87766e-06
ENSMUSG00000021553	Slc28a3	1.53336	0.000685808
ENSMUSG00000087320	Gm16613	1.53315	0.0311467
ENSMUSG00000000792	Slc5a5	1.53275	0.000272547
ENSMUSG00000028738	Tas1r2	1.53219	0.0868419
ENSMUSG00000038651	Sycp2l	1.53109	0.0941053
ENSMUSG00000079550	Mpp4	1.53107	0.00316426
ENSMUSG00000078920	Ifi47	1.53079	0.0139384
ENSMUSG00000021190	Lgmn	1.53014	0.000354551
ENSMUSG00000050150	Nhedc1	1.5297	1.78213e-05
ENSMUSG00000082532	Rpl31-ps6	1.5296	0.0882255
ENSMUSG00000041577	Prelp	1.52924	0.0701247
ENSMUSG00000063646	Jakmip1	1.52913	0.00137731
ENSMUSG00000040770	Il25	1.52848	0.0826238
ENSMUSG00000074259	Gramd2	1.52796	1.47781e-05
ENSMUSG00000037025	Foxa2	1.52721	6.81841e-05
ENSMUSG00000042228	Lyn	1.5264	7.30422e-06
ENSMUSG00000033174	Mgll	1.5264	3.38206e-05
ENSMUSG00000079479	Gm9112	1.52562	2.44559e-06
ENSMUSG00000001348	Acp5	1.52561	3.28576e-08
ENSMUSG00000039813	Tbc1d2	1.52445	4.00101e-11
ENSMUSG00000090176	Cd200r2	1.52398	0.040899
ENSMUSG00000029015	Slc26a5	1.5238	0.0863407
ENSMUSG00000031139	Mcf2	1.52365	0.000106849
ENSMUSG00000072109	A530040E14Rik	1.52284	0.0374887
ENSMUSG00000024516	Sec11c	1.5225	1.1651e-07
ENSMUSG00000074004	B3gnt6	1.52228	0.076681
ENSMUSG00000026072	Il1r1	1.52167	0.00153133
ENSMUSG00000092225	Gm2381	1.521	3.20131e-06
ENSMUSG00000059412	Fxyd2	1.52022	0.000349826
ENSMUSG00000024486	Hbegf	1.51983	0.00276537
ENSMUSG00000086810	Gm13110	1.51852	0.000238144
ENSMUSG00000029330	Cds1	1.51809	1.64457e-06
ENSMUSG00000036585	Fgf1	1.51621	9.56539e-05
ENSMUSG00000087047	1700110K17Rik	1.51597	0.0558693
ENSMUSG00000051596	Otop1	1.51572	0.0691105
ENSMUSG00000073125	Xlr3b	1.51508	0.0769169
ENSMUSG00000042345	Ubash3a	1.5149	0.00345031
ENSMUSG00000028558	Calr4	1.51458	0.0011946
ENSMUSG00000038840	Birc7	1.51413	0.00630397
ENSMUSG00000041488	Stx3	1.51406	2.82627e-07
ENSMUSG00000023484	Prph	1.51343	4.60893e-06
ENSMUSG00000032015	Pou2f3	1.51271	1.64457e-06
ENSMUSG00000030281	Il17rc	1.512	1.29955e-07
ENSMUSG00000033644	Piwil2	1.51172	1.00177e-07
ENSMUSG00000074063	Osgin1	1.51164	0.0490125
ENSMUSG00000042554	Zp3r	1.51113	0.0885031
ENSMUSG00000053886	Sh2d4a	1.50803	0.000187733
ENSMUSG00000030681	Mvp	1.50751	0.000180088
ENSMUSG00000054727	1700013H16Rik	1.50692	0.000810328
ENSMUSG00000026479	Lamc2	1.50591	3.12351e-06
ENSMUSG00000086471	A530020G20Rik	1.50492	0.0015226
ENSMUSG00000031788	Kifc3	1.50478	5.90604e-10
ENSMUSG00000025902	Sox17	1.50456	3.70748e-05
ENSMUSG00000076433	BC100451	1.50436	0.0654225
ENSMUSG00000075312	Gm13597	1.50378	0.00598841
ENSMUSG00000032517	Mobp	1.50326	0.0166296
ENSMUSG00000049676	Catsperg1	1.50208	3.50353e-08
ENSMUSG00000074828	Gm10768	1.50185	0.035964
ENSMUSG00000039329	Tex19,1	1.50143	1.84303e-07
ENSMUSG00000012396	Nanog	1.5014	9.67822e-05
ENSMUSG00000030549	Rhcg	1.50113	0.0114881
ENSMUSG00000044816	D630023F18Rik	1.49914	2.52981e-06
ENSMUSG00000028158	Mttp	1.49897	0.000523087
ENSMUSG00000056028	Ovol3	1.49895	0.0676981
ENSMUSG00000027536	Chmp4c	1.49824	2.40478e-06
ENSMUSG00000028972	Car6	1.49824	0.0432876
ENSMUSG00000034903	Cobll1	1.49747	6.34194e-08
ENSMUSG00000013418	B4galnt2	1.49647	0.00838063
ENSMUSG00000012519	Mlkl	1.49641	1.92644e-05
ENSMUSG00000015787	Abo	1.49629	0.0371186
ENSMUSG00000031845	Bcmo1	1.49562	0.00809459
ENSMUSG00000029762	Akr1b8	1.4955	0.00144341
ENSMUSG00000035686	Thrsp	1.49465	0.0463359
ENSMUSG00000079738	Snx29	1.49445	0.00781273
ENSMUSG00000045314	Sowahb	1.49435	3.28355e-05
ENSMUSG00000029095	Ablim2	1.49402	0.00022084
ENSMUSG00000074183	Gsta1	1.49288	0.0366483
ENSMUSG00000047428	Dlk2	1.49243	0.000207465
ENSMUSG00000030088	Aldh1l1	1.49157	2.37916e-05
ENSMUSG00000018821	Avpi1	1.49151	3.18946e-09
ENSMUSG00000026478	Lamc1	1.49143	0.0540863
ENSMUSG00000086261	Gm3765	1.49138	0.0747195
ENSMUSG00000074179	Gm10639	1.49133	0.093673
ENSMUSG00000018569	Cldn7	1.49089	9.73709e-09
ENSMUSG00000045034	Ankrd34b	1.49077	0.00179701
ENSMUSG00000022237	Ankrd33b	1.49061	0.000228133
ENSMUSG00000037171	Nodal	1.49032	5.69734e-06
ENSMUSG00000049871	Nlrc3	1.49008	0.00496749
ENSMUSG00000015312	Gadd45b	1.48977	3.40231e-13
ENSMUSG00000039194	Rlbp1	1.48857	0.000164013
ENSMUSG00000033577	Myo6	1.4884	2.3069e-05
ENSMUSG00000030117	Gdf3	1.48597	1.80168e-05
ENSMUSG00000026692	Fmo4	1.48595	0.0751298
ENSMUSG00000026365	Cfh	1.48558	0.00440573
ENSMUSG00000022468	Endou	1.48553	0.0479883
ENSMUSG00000030162	Olr1	1.4848	0.00826555
ENSMUSG00000054702	Ap1s3	1.4841	0.000105971
ENSMUSG00000070704	Ugt2b36	1.48396	0.0293261
ENSMUSG00000041583	Obox6	1.48381	0.0135941
ENSMUSG00000025357	Dgka	1.48334	3.3308e-10
ENSMUSG00000035852	9130017N09Rik	1.48252	0.00612872
ENSMUSG00000009628	Tex15	1.48237	1.29459e-08
ENSMUSG00000033268	Duox1	1.48025	0.000567816
ENSMUSG00000031089	Slc6a14	1.47979	0.00211116
ENSMUSG00000086427	Hoxa11as	1.47964	0.0970925
ENSMUSG00000078817	Nlrp12	1.47939	0.0999511
ENSMUSG00000002475	Abhd3	1.47848	2.2272e-10
ENSMUSG00000028307	Aldob	1.47795	0.0101353
ENSMUSG00000040016	Ptger3	1.47761	0.00976788
ENSMUSG00000023393	Slc17a9	1.47755	0.002295
ENSMUSG00000040264	Gbp5	1.47713	0.0886478
ENSMUSG00000051176	Zfp42	1.47649	1.70914e-11
ENSMUSG00000078498	Gm13151	1.47409	0.00962575
ENSMUSG00000064612	SNORD51	1.47356	0.00896266
ENSMUSG00000062518	Zfp534	1.4728	3.65906e-06
ENSMUSG00000023057	Fabp2	1.47276	0.031926
ENSMUSG00000037348	Paqr7	1.4727	0.000423643
ENSMUSG00000070719	Pla2g4d	1.47234	0.0615475
ENSMUSG00000000544	Gpa33	1.47195	4.26356e-06
ENSMUSG00000020689	Itgb3	1.471	0.0801912
ENSMUSG00000020068	Pbld2	1.47047	0.000276711
ENSMUSG00000019088	Dnase1l1	1.47025	8.26986e-06
ENSMUSG00000026389	Steap3	1.47022	1.41292e-05
ENSMUSG00000001583	Tnk1	1.4701	9.99038e-05
ENSMUSG00000090893	Gm4840	1.46961	0.00174124
ENSMUSG00000031551	Ido1	1.46884	0.0436842
ENSMUSG00000037390	Muc3	1.46857	0.0872427
ENSMUSG00000056737	Capg	1.46833	0.000613005
ENSMUSG00000024154	Gtf2a1l	1.46809	0.00912861
ENSMUSG00000001750	Tcirg1	1.46806	4.08058e-07
ENSMUSG00000062342	Serpinb9e	1.4669	0.0747607
ENSMUSG00000020806	Rhbdf2	1.46603	3.07202e-07
ENSMUSG00000040693	Slco4c1	1.46538	0.0234877
ENSMUSG00000063060	Sox7	1.46513	0.00146478
ENSMUSG00000027579	Srms	1.46457	0.00387105
ENSMUSG00000085364	Gm16641	1.4641	0.00206292
ENSMUSG00000006649	Nphs1	1.46283	0.00368707
ENSMUSG00000000732	Icosl	1.46145	1.06075e-05
ENSMUSG00000020758	Itgb4	1.46142	2.80934e-06
ENSMUSG00000044006	Cilp2	1.46107	4.46787e-05
ENSMUSG00000031502	Col4a1	1.46105	0.0733643
ENSMUSG00000046607	Hrk	1.46062	2.4235e-06
ENSMUSG00000078496	Gm13152	1.46045	1.91467e-05
ENSMUSG00000069825	Spata22	1.45896	0.00653648
ENSMUSG00000029120	Ppp2r2c	1.45896	6.32108e-05
ENSMUSG00000032322	Pstpip1	1.45886	0.000824706
ENSMUSG00000038135	Crygn	1.45835	0.0121514
ENSMUSG00000085939	Cd63-ps	1.45785	0.0312649
ENSMUSG00000064016	Gm648	1.45768	0.00291641
ENSMUSG00000041062	Mslnl	1.45702	0.0862792
ENSMUSG00000032690	Oas2	1.45698	0.0130527
ENSMUSG00000038327	Serpinb9f	1.4562	0.0723886
ENSMUSG00000079471	Gm7325	1.45479	0.022407
ENSMUSG00000031443	F7	1.45459	0.0935626
ENSMUSG00000039616	Mocos	1.45363	0.00185753
ENSMUSG00000040466	Blvrb	1.45277	6.33539e-08
ENSMUSG00000073771	Btbd19	1.45242	1.35229e-10
ENSMUSG00000087358	4930453H23Rik	1.45242	0.0854426
ENSMUSG00000043924	A330049M08Rik	1.45181	0.00047494
ENSMUSG00000031330	Zcchc13	1.4518	0.096016
ENSMUSG00000022102	Dok2	1.4512	1.11951e-05
ENSMUSG00000019368	Sec14l4	1.44939	0.0164489
ENSMUSG00000046991	Wdr27	1.44935	0.00385521
ENSMUSG00000046761	Fam83h	1.44836	5.95827e-06
ENSMUSG00000079639	Rhox4a	1.44746	0.000440701
ENSMUSG00000005320	Fgfr4	1.44735	0.000506156
ENSMUSG00000018507	Trpv2	1.44724	0.00608364
ENSMUSG00000005148	Klf5	1.44633	2.55927e-05
ENSMUSG00000000078	Klf6	1.44614	4.67003e-06
ENSMUSG00000052861	Dnahc6	1.44514	0.00225958
ENSMUSG00000076441	Ass1	1.44456	4.46825e-07
ENSMUSG00000031504	Rab20	1.44446	9.41626e-07
ENSMUSG00000022824	Muc13	1.44443	0.0573938
ENSMUSG00000086331	Gm16310	1.44412	0.046706
ENSMUSG00000036492	Rnf39	1.44341	0.0300433
ENSMUSG00000046173	Pabpc6	1.44306	0.0292796
ENSMUSG00000033419	Snap91	1.4427	5.75919e-05
ENSMUSG00000024663	Rab3il1	1.44266	0.000526762
ENSMUSG00000075296	Aldh3b2	1.44133	0.000304695
ENSMUSG00000031376	Atp2b3	1.44101	0.0151985
ENSMUSG00000052392	Acot4	1.44069	0.0199537
ENSMUSG00000028838	Extl1	1.44041	0.0032507
ENSMUSG00000020067	Mypn	1.44011	0.00318125
ENSMUSG00000028640	Tfap2c	1.44007	9.84307e-05
ENSMUSG00000026958	Dpp7	1.43917	7.08088e-09
ENSMUSG00000070990	Foxe1	1.43912	0.0236643
ENSMUSG00000022871	Fetub	1.43819	0.00246111
ENSMUSG00000028341	Nr4a3	1.4379	0.0392932
ENSMUSG00000083489	Gm11784	1.43658	0.00227834
ENSMUSG00000024209	1700061G19Rik	1.43613	0.00145092
ENSMUSG00000017009	Sdc4	1.43564	8.3684e-07
ENSMUSG00000037145	2210407C18Rik	1.43519	0.0297751
ENSMUSG00000074151	Nlrc5	1.43495	0.0195446
ENSMUSG00000052075	1700029F12Rik	1.43484	0.075297
ENSMUSG00000024725	Ostf1	1.4348	2.13575e-11
ENSMUSG00000085011	Gm16880	1.43373	0.0124152
ENSMUSG00000062496	4930431F12Rik	1.43366	0.00034032
ENSMUSG00000041362	4930506M07Rik	1.43366	2.86531e-05
ENSMUSG00000030895	Hpx	1.43354	0.00247945
ENSMUSG00000052087	Rgs14	1.43227	0.022431
ENSMUSG00000031659	Adcy7	1.43219	0.000749845
ENSMUSG00000078954	Arhgap8	1.43177	1.58228e-07
ENSMUSG00000079173	Zan	1.43133	0.00385763
ENSMUSG00000085733	Gm11641	1.43064	0.00131565
ENSMUSG00000074896	Ifit3	1.43029	0.0458122
ENSMUSG00000036528	Ppfibp2	1.42993	0.000505938
ENSMUSG00000027360	Hdc	1.42952	1.76813e-06
ENSMUSG00000037661	Gpr160	1.42934	0.000699181
ENSMUSG00000022123	Scel	1.42906	0.0270467
ENSMUSG00000041649	Klf8	1.42891	2.4388e-06
ENSMUSG00000039865	Slc44a3	1.42845	0.0050508
ENSMUSG00000073474	A330023F24Rik	1.42751	0.0105648
ENSMUSG00000041757	Plekha6	1.42727	0.00126429
ENSMUSG00000077903	Mir294	1.42555	0.016986
ENSMUSG00000074277	Phldb3	1.42521	0.000674419
ENSMUSG00000023039	Krt7	1.42441	0.000353739
ENSMUSG00000005580	Adcy9	1.42426	0.0075197
ENSMUSG00000086023	2810011L19Rik	1.42394	0.0022588
ENSMUSG00000044220	Nkx2-3	1.42307	0.0159032
ENSMUSG00000074652	Myh7b	1.42202	0.000947296
ENSMUSG00000046207	Pik3r6	1.42131	0.00659174
ENSMUSG00000063683	Glyat	1.41978	0.082484
ENSMUSG00000019429	Ffar3	1.41865	0.0212573
ENSMUSG00000062609	Kcnj15	1.41843	0.0164082
ENSMUSG00000039193	Nlrc4	1.41599	0.0554614
ENSMUSG00000039330	Tsga10ip	1.41552	0.0668928
ENSMUSG00000079243	Xirp1	1.41523	0.0809526
ENSMUSG00000006310	Zbtb32	1.41443	4.78243e-05
ENSMUSG00000050854	Tmem125	1.41397	1.93094e-05
ENSMUSG00000017311	Pyy	1.41319	0.0254257
ENSMUSG00000038400	Pmepa1	1.41317	2.93132e-06
ENSMUSG00000034255	Arhgap27	1.41315	0.000642407
ENSMUSG00000030220	Arhgdib	1.41248	0.0646312
ENSMUSG00000047878	A4galt	1.41238	0.000732923
ENSMUSG00000029074	Ttll10	1.41208	0.000440791
ENSMUSG00000019577	Pdk4	1.41194	0.000975596
ENSMUSG00000086090	Gm12531	1.4118	0.0632064
ENSMUSG00000037280	Galnt6	1.41169	0.000132984
ENSMUSG00000091345	Col6a5	1.41149	0.0255868
ENSMUSG00000055403	4933427D06Rik	1.41051	0.000299306
ENSMUSG00000046957	Spz1	1.41029	0.00221502
ENSMUSG00000034947	Tmem106a	1.40974	0.000221401
ENSMUSG00000075555	Gm10863	1.40964	0.0506809
ENSMUSG00000074217	2210011C24Rik	1.40932	0.00175108
ENSMUSG00000053909	Rhox10	1.4092	0.0024618
ENSMUSG00000026796	Fam129b	1.40882	0.000986889
ENSMUSG00000079242	C730034F03Rik	1.40871	0.0236548
ENSMUSG00000086606	Gm13205	1.40719	0.00799586
ENSMUSG00000022886	Prl2a1	1.40566	0.0947126
ENSMUSG00000075225	Ccdc162	1.40561	0.000355759
ENSMUSG00000029813	1600015I10Rik	1.4053	0.0995135
ENSMUSG00000022415	Syngr1	1.40497	2.63794e-07
ENSMUSG00000031937	2200002K05Rik	1.40418	8.84207e-05
ENSMUSG00000072774	Zfp951	1.4037	0.00016999
ENSMUSG00000024029	Tff3	1.40338	0.0145047
ENSMUSG00000019851	Perp	1.40331	9.82282e-08
ENSMUSG00000030263	Lrmp	1.40309	0.0129784
ENSMUSG00000091255	Speer4e	1.4025	0.0238277
ENSMUSG00000025993	Slc40a1	1.40158	0.000145022
ENSMUSG00000050211	Pla2g4e	1.40149	0.0473548
ENSMUSG00000018774	Cd68	1.40083	1.03079e-05
ENSMUSG00000022949	Clic6	1.40025	0.00374018
ENSMUSG00000037446	Tulp1	1.39981	0.00299072
ENSMUSG00000025432	Avil	1.39975	0.00222117
ENSMUSG00000029413	Naaa	1.39942	0.000628675
ENSMUSG00000028124	Gclm	1.39894	1.65304e-06
ENSMUSG00000034353	Ramp1	1.39805	0.00488094
ENSMUSG00000021255	Esrrb	1.39783	0.00109089
ENSMUSG00000031257	Nox1	1.39775	0.0312618
ENSMUSG00000054598	9130230L23Rik	1.39762	0.0221829
ENSMUSG00000058550	Dppa4	1.39744	0.000180088
ENSMUSG00000035615	Frmpd1	1.39725	1.09194e-05
ENSMUSG00000020805	Slc13a5	1.39674	0.0327996
ENSMUSG00000061082	Plac1	1.39547	0.0041097
ENSMUSG00000024030	Abcg1	1.39507	4.00414e-05
ENSMUSG00000002346	Slc25a42	1.39506	3.35827e-09
ENSMUSG00000020681	Ace	1.39501	0.0194671
ENSMUSG00000086775	5730588L14Rik	1.39475	0.0198846
ENSMUSG00000072572	Slc39a2	1.39474	8.66578e-05
ENSMUSG00000044279	Crb3	1.39431	7.61358e-12
ENSMUSG00000024266	Adad2	1.39306	0.00467828
ENSMUSG00000032769	Trpa1	1.39284	0.0166144
ENSMUSG00000029084	Cd38	1.39258	3.29425e-06
ENSMUSG00000060519	Tor3a	1.39243	0.00307697
ENSMUSG00000083534	H2-M6-ps	1.39194	0.046797
ENSMUSG00000090962	Dio3os	1.39192	0.00152087
ENSMUSG00000056888	Glipr1	1.39177	0.0635014
ENSMUSG00000002015	Bcap31	1.3915	4.04894e-11
ENSMUSG00000035349	Mia2	1.3908	0.0472289
ENSMUSG00000020593	Lpin1	1.38994	4.80295e-05
ENSMUSG00000022139	Mbnl2	1.38868	1.46121e-05
ENSMUSG00000087106	Gm13964	1.38837	0.000346221
ENSMUSG00000034616	Ssh3	1.3875	7.70118e-06
ENSMUSG00000030200	Bcl2l14	1.38742	0.000554324
ENSMUSG00000037033	Clca4	1.38682	0.00136543
ENSMUSG00000069833	Ahnak	1.38609	8.13261e-06
ENSMUSG00000067714	Lpar5	1.38603	0.0476709
ENSMUSG00000067144	Slc22a7	1.38595	0.000558583
ENSMUSG00000026170	Cyp27a1	1.3856	0.000262867
ENSMUSG00000038011	Dnahc10	1.38531	2.40762e-05
ENSMUSG00000042195	Slc35f2	1.38524	1.311e-09
ENSMUSG00000038580	Sct	1.38522	0.0666199
ENSMUSG00000086046	1700095A21Rik	1.38502	0.0573938
ENSMUSG00000016239	Lonrf3	1.38501	0.000626671
ENSMUSG00000045005	Fzd5	1.38437	3.48721e-07
ENSMUSG00000026255	Efhd1	1.38435	0.000243925
ENSMUSG00000081593	Gm11841	1.38406	0.0665015
ENSMUSG00000039131	Gipc2	1.38358	0.00123139
ENSMUSG00000026483	Fam129a	1.38317	0.000330242
ENSMUSG00000031838	Ifi30	1.38308	0.000294605
ENSMUSG00000037139	Myom3	1.38231	0.0128505
ENSMUSG00000007888	Crlf1	1.3818	0.00648965
ENSMUSG00000086392	A330050B17Rik	1.38161	0.0118548
ENSMUSG00000066918	Gm17644	1.38017	0.000228142
ENSMUSG00000020633	Dcdc2c	1.38015	0.000391093
ENSMUSG00000041653	Pnpla3	1.37969	0.000125826
ENSMUSG00000026567	Adcy10	1.37924	0.0637876
ENSMUSG00000000303	Cdh1	1.3789	2.77033e-06
ENSMUSG00000030873	Scnn1b	1.37834	0.0018356
ENSMUSG00000028610	Dmrtb1	1.3782	0.00285889
ENSMUSG00000046317	BC107364	1.37716	0.0450235
ENSMUSG00000026621	Mosc1	1.37666	0.00977124
ENSMUSG00000040855	Reps2	1.37654	0.00258412
ENSMUSG00000086357	1700112J16Rik	1.37615	0.0791274
ENSMUSG00000024131	Slc3a1	1.37604	0.0154631
ENSMUSG00000018166	Erbb3	1.37598	4.1314e-05
ENSMUSG00000050370	Ch25h	1.37579	0.0948455
ENSMUSG00000033788	Dysf	1.37537	0.000752692
ENSMUSG00000000275	Trim25	1.37439	2.44725e-05
ENSMUSG00000037321	Tap1	1.37439	1.29521e-09
ENSMUSG00000049281	Scn3b	1.37421	0.0022553
ENSMUSG00000028584	Lrrc38	1.37354	0.0234672
ENSMUSG00000020023	Tmcc3	1.37315	9.57502e-05
ENSMUSG00000086454	4930500J02Rik	1.37288	0.000711385
ENSMUSG00000052415	Tchh	1.37174	3.40141e-06
ENSMUSG00000091358	Speer5-ps1	1.37147	0.0358052
ENSMUSG00000043388	Tmem130	1.37128	0.000234905
ENSMUSG00000035000	Dpp4	1.3703	8.08162e-07
ENSMUSG00000064215	Ifi27l1	1.36937	0.00244238
ENSMUSG00000020469	Myl7	1.36808	7.53818e-05
ENSMUSG00000041556	Fbxo2	1.36808	2.44427e-06
ENSMUSG00000026202	Tuba4a	1.36793	2.93412e-05
ENSMUSG00000028392	Bspry	1.36778	3.77525e-07
ENSMUSG00000085096	B230217O12Rik	1.36762	0.0606408
ENSMUSG00000030107	Usp18	1.36756	0.000216235
ENSMUSG00000031378	Abcd1	1.3668	3.35755e-08
ENSMUSG00000024644	Cndp2	1.36648	8.18716e-07
ENSMUSG00000023045	Soat2	1.36608	0.000978069
ENSMUSG00000015093	Clic3	1.36555	0.00706804
ENSMUSG00000024837	Dmrt1	1.3654	0.000975308
ENSMUSG00000017607	Tns4	1.36517	0.00354097
ENSMUSG00000079355	Ccrl1	1.36502	0.0395247
ENSMUSG00000034282	Evpl	1.3645	4.71791e-06
ENSMUSG00000018500	Adora2b	1.36422	0.00160464
ENSMUSG00000027947	Il6ra	1.3633	0.000578688
ENSMUSG00000036598	Ccdc113	1.3627	0.0318853
ENSMUSG00000056492	Gpr116	1.36203	0.0945883
ENSMUSG00000022146	Osmr	1.36162	0.011246
ENSMUSG00000064194	Zfp936	1.36111	0.000329324
ENSMUSG00000025934	Gsta3	1.36107	0.000222956
ENSMUSG00000040659	Efhd2	1.36103	0.000288661
ENSMUSG00000032359	Ctsh	1.36058	0.0613857
ENSMUSG00000041193	Pla2g5	1.35994	0.00242087
ENSMUSG00000007030	D17H6S56E-3	1.35966	0.0245028
ENSMUSG00000005413	Hmox1	1.35915	0.00074404
ENSMUSG00000020892	Aloxe3	1.35767	3.17988e-05
ENSMUSG00000043415	Otud1	1.35754	0.000183398
ENSMUSG00000036196	Slc26a8	1.3572	0.000678398
ENSMUSG00000071766	Rhox12	1.35695	0.0418302
ENSMUSG00000055692	Tmem191c	1.35621	1.4955e-05
ENSMUSG00000073738	Gm10567	1.3559	0.00184616
ENSMUSG00000026770	Il2ra	1.35535	0.0337142
ENSMUSG00000039782	Cpeb2	1.35501	3.32564e-10
ENSMUSG00000055805	Fmnl1	1.35424	0.000731036
ENSMUSG00000024990	Rbp4	1.35412	0.00474254
ENSMUSG00000090613	Gm17630	1.35411	1.87392e-06
ENSMUSG00000034258	Mfsd7c	1.35369	8.26127e-05
ENSMUSG00000042268	Slc26a9	1.35331	0.00780245
ENSMUSG00000027956	Tmem144	1.35268	0.000103911
ENSMUSG00000082088	Gm15753	1.35247	0.0463072
ENSMUSG00000031389	Arhgap4	1.35188	6.09801e-06
ENSMUSG00000049382	Krt8	1.35146	0.000246382
ENSMUSG00000028518	Prkaa2	1.35002	0.00251249
ENSMUSG00000029859	Epha1	1.34989	0.000167689
ENSMUSG00000003283	Hck	1.34901	0.0038326
ENSMUSG00000044352	Sowaha	1.3489	0.00165266
ENSMUSG00000050876	Fam75d3	1.34816	0.0113835
ENSMUSG00000024805	Pcgf5	1.34756	2.95408e-05
ENSMUSG00000075611	Gm11545	1.34719	0.00288666
ENSMUSG00000050197	Rhox13	1.34522	2.9616e-05
ENSMUSG00000033386	Frrs1	1.34445	8.53631e-07
ENSMUSG00000073481	Mosc2	1.34444	1.61577e-07
ENSMUSG00000034758	Tle6	1.34414	1.93327e-05
ENSMUSG00000019087	Atp6ap1	1.34329	1.60218e-10
ENSMUSG00000021280	1200009I06Rik	1.34291	0.00585681
ENSMUSG00000023048	Prr13	1.34182	0.00045397
ENSMUSG00000060393	Gm5580	1.34169	0.0319917
ENSMUSG00000037578	Pkd2l1	1.34033	0.00146211
ENSMUSG00000059898	Dsc3	1.33985	0.0588993
ENSMUSG00000029201	Ugdh	1.33955	0.000213707
ENSMUSG00000025537	Phkg1	1.33849	0.00131343
ENSMUSG00000042312	S100a13	1.33627	6.01974e-07
ENSMUSG00000026117	Zap70	1.33549	0.0138164
ENSMUSG00000040606	Kazn	1.33545	0.000154101
ENSMUSG00000038670	Mybpc2	1.33492	0.0137053
ENSMUSG00000027871	Hsd3b1	1.33492	0.0236408
ENSMUSG00000086549	Gm13648	1.33441	0.00288198
ENSMUSG00000030825	Hsd17b14	1.33435	8.0961e-05
ENSMUSG00000078612	1700024P16Rik	1.33403	0.045184
ENSMUSG00000065999	Gm13154	1.33375	5.36753e-06
ENSMUSG00000078502	Gm13212	1.33336	0.00390639
ENSMUSG00000036181	Hist1h1c	1.33318	0.000221608
ENSMUSG00000044393	Dsg2	1.33304	8.14054e-06
ENSMUSG00000026222	Sp100	1.33293	0.0298472
ENSMUSG00000029273	Sult1d1	1.33228	0.0791347
ENSMUSG00000020940	1700023F06Rik	1.33195	0.0244525
ENSMUSG00000022432	Smc1b	1.33179	0.00183158
ENSMUSG00000029369	Afm	1.33176	0.0904933
ENSMUSG00000036131	Frmd7	1.33148	0.0786817
ENSMUSG00000054263	Lifr	1.33119	0.0029533
ENSMUSG00000037921	Ddx60	1.33111	0.020331
ENSMUSG00000000037	Scml2	1.33019	1.14359e-06
ENSMUSG00000002020	Ltbp2	1.3297	0.000240963
ENSMUSG00000085143	Gm11520	1.32928	0.0209732
ENSMUSG00000050747	Trim15	1.32852	0.0392378
ENSMUSG00000027315	Spint1	1.32847	4.51657e-11
ENSMUSG00000032122	Slc37a2	1.32841	6.07463e-06
ENSMUSG00000037224	Zfyve28	1.32827	8.11357e-05
ENSMUSG00000084128	Esrp2	1.32764	2.23625e-07
ENSMUSG00000040345	Arhgap9	1.3273	4.06418e-05
ENSMUSG00000031258	Xkrx	1.3269	2.34705e-05
ENSMUSG00000022149	C9	1.32645	0.0665291
ENSMUSG00000032401	Lctl	1.32619	0.0842868
ENSMUSG00000032462	Pik3cb	1.32594	7.58842e-07
ENSMUSG00000020226	Slc5a4b	1.32568	0.0329759
ENSMUSG00000043999	Gpr75	1.32544	0.00192349
ENSMUSG00000042377	Fam83g	1.32527	8.24718e-05
ENSMUSG00000024818	Slc25a45	1.32456	0.0123519
ENSMUSG00000056596	Trnp1	1.32421	3.35503e-06
ENSMUSG00000058028	Zscan5b	1.32392	0.0641837
ENSMUSG00000035441	Myo1d	1.32249	0.000736376
ENSMUSG00000026398	Nr5a2	1.3214	0.0017677
ENSMUSG00000087050	A030003K02Rik	1.3208	0.0481595
ENSMUSG00000040498	2210010C17Rik	1.32045	1.87636e-05
ENSMUSG00000032718	Mansc1	1.32037	0.000873619
ENSMUSG00000028601	Echdc2	1.31822	3.30395e-08
ENSMUSG00000031410	Nxf7	1.31764	0.00175675
ENSMUSG00000026107	Obfc2a	1.31655	4.80361e-05
ENSMUSG00000039263	Npepl1	1.3163	6.67564e-08
ENSMUSG00000022218	Tgm1	1.31624	0.000307635
ENSMUSG00000039168	Dap	1.31604	0.00191046
ENSMUSG00000039208	Metrnl	1.31566	0.0180319
ENSMUSG00000033213	AA467197	1.31464	0.0115126
ENSMUSG00000051397	Tacstd2	1.31416	0.000536933
ENSMUSG00000024952	Rps6ka4	1.31388	0.000219853
ENSMUSG00000032065	Tex12	1.31381	0.00713693
ENSMUSG00000027895	Kcnc4	1.31361	0.00285036
ENSMUSG00000043085	Tmem82	1.31319	0.000149171
ENSMUSG00000015085	Entpd2	1.31314	0.00603753
ENSMUSG00000025921	Rdh10	1.31298	2.12367e-06
ENSMUSG00000079112	C86695	1.31288	0.00110413
ENSMUSG00000010609	Psen2	1.31266	5.25472e-06
ENSMUSG00000027318	Adam33	1.3124	0.0750599
ENSMUSG00000035504	Reep6	1.31144	1.87636e-05
ENSMUSG00000035498	Cdcp1	1.3114	0.000240612
ENSMUSG00000005054	Cstb	1.31016	1.97517e-11
ENSMUSG00000054362	BC055111	1.31014	0.0284338
ENSMUSG00000020911	Krt19	1.31002	0.0713543
ENSMUSG00000020690	Efcab3	1.30971	0.0649311
ENSMUSG00000042759	Apobr	1.30947	0.00977394
ENSMUSG00000031337	Mtm1	1.30939	9.24934e-05
ENSMUSG00000041372	B4galnt3	1.30925	0.000320547
ENSMUSG00000021509	Slc25a48	1.3083	0.0372986
ENSMUSG00000074734	4933416C03Rik	1.30717	0.0420487
ENSMUSG00000027215	Cd82	1.30703	0.00365897
ENSMUSG00000000915	Hip1r	1.30698	4.54948e-06
ENSMUSG00000029576	Radil	1.30675	0.000411824
ENSMUSG00000020679	Hnf1b	1.30619	1.5624e-05
ENSMUSG00000024331	Dsc2	1.30584	1.03162e-05
ENSMUSG00000078776	9530053A07Rik	1.30547	0.00266194
ENSMUSG00000025977	Boll	1.30358	0.00950806
ENSMUSG00000020435	Osbp2	1.3026	0.00537224
ENSMUSG00000035435	Abca17	1.30253	0.0606918
ENSMUSG00000081769	Gm12216	1.30147	0.0846101
ENSMUSG00000036928	Stag3	1.3007	1.95403e-09
ENSMUSG00000026430	Rassf5	1.30022	0.000109388
ENSMUSG00000022419	Deptor	1.2999	0.000491528
ENSMUSG00000020865	Abcc3	1.29869	0.00109046
ENSMUSG00000050440	Hamp	1.29687	0.0176246
ENSMUSG00000051578	Cmtm4	1.29638	0.00184616
ENSMUSG00000046449	C77370	1.29587	0.000461275
ENSMUSG00000030217	Art4	1.2958	0.0567513
ENSMUSG00000041237	Pklr	1.29538	0.0445937
ENSMUSG00000021062	Rab15	1.29505	4.02546e-06
ENSMUSG00000020407	Upp1	1.29484	2.10026e-07
ENSMUSG00000005125	Ndrg1	1.29481	0.000191812
ENSMUSG00000070708	Gtsf1l	1.29469	0.0161516
ENSMUSG00000092390	Gm20541	1.29459	0.00320824
ENSMUSG00000044468	Fam46c	1.294	0.00136029
ENSMUSG00000083988	Gm15633	1.29348	0.0992403
ENSMUSG00000073062	Zxdb	1.29177	3.55889e-08
ENSMUSG00000085114	1600025M17Rik	1.29046	0.0240632
ENSMUSG00000032715	Trib3	1.29006	0.00019105
ENSMUSG00000022747	St3gal6	1.28971	0.00643584
ENSMUSG00000066975	Cryba4	1.28968	0.0194029
ENSMUSG00000022912	Pros1	1.28939	0.000444668
ENSMUSG00000030909	Anks4b	1.28899	0.0720588
ENSMUSG00000027227	Sord	1.28864	3.30075e-05
ENSMUSG00000032174	Icam5	1.28851	0.0662444
ENSMUSG00000025885	Myo5b	1.28706	0.000384667
ENSMUSG00000025083	Afap1l2	1.28655	0.0059172
ENSMUSG00000068762	Gstm6	1.28464	0.0166329
ENSMUSG00000051998	Lax1	1.28453	0.0179019
ENSMUSG00000032346	Ooep	1.28428	0.0138145
ENSMUSG00000040435	Ppp1r15a	1.28407	7.74246e-08
ENSMUSG00000030921	Trim30a	1.28306	0.0204797
ENSMUSG00000043782	Ccdc64b	1.28241	0.00762728
ENSMUSG00000006342	Susd2	1.28179	0.000581623
ENSMUSG00000039578	Fam190a	1.28164	5.55046e-05
ENSMUSG00000074227	Spint2	1.28156	2.23833e-08
ENSMUSG00000093489	RP23-425D13,4	1.28147	0.0238787
ENSMUSG00000074502	Ubtfl1	1.28071	0.032935
ENSMUSG00000031621	Isx	1.28045	0.0217848
ENSMUSG00000021573	Tppp	1.28036	0.0227823
ENSMUSG00000027690	Slc2a2	1.28032	0.0801523
ENSMUSG00000052477	C130026I21Rik	1.28006	0.0310085
ENSMUSG00000028591	Pramef12	1.27892	2.3459e-05
ENSMUSG00000061815	Rufy4	1.2786	0.0267895
ENSMUSG00000035486	Plk5	1.27792	0.00587104
ENSMUSG00000056222	Spock1	1.27783	0.0116283
ENSMUSG00000015837	Sqstm1	1.27776	3.58423e-06
ENSMUSG00000029605	Oas1b	1.27719	1.2425e-05
ENSMUSG00000028860	Sytl1	1.2766	0.00452114
ENSMUSG00000079507	H2-Q1	1.27619	0.00660661
ENSMUSG00000030793	Pycard	1.2747	0.00117182
ENSMUSG00000049807	Arhgap23	1.27467	0.00210802
ENSMUSG00000050222	Il17d	1.27466	0.0238823
ENSMUSG00000068252	Apol7b	1.27432	0.0374512
ENSMUSG00000009670	Tex11	1.27395	0.000171935
ENSMUSG00000037731	BC013712	1.27372	0.00364107
ENSMUSG00000030737	Slco2b1	1.27363	0.0475594
ENSMUSG00000051455	Gm1564	1.27343	8.06898e-06
ENSMUSG00000024190	Dusp1	1.27332	7.9414e-06
ENSMUSG00000026166	Ccl20	1.27291	0.0708485
ENSMUSG00000024910	Ctsw	1.27201	0.0144164
ENSMUSG00000030688	Stard10	1.27174	0.000122715
ENSMUSG00000083556	Gm9043	1.2716	0.0801615
ENSMUSG00000032224	Fam81a	1.27059	0.0102655
ENSMUSG00000039195	1110008P14Rik	1.27033	2.54018e-05
ENSMUSG00000087207	Gm13147	1.26971	0.0516309
ENSMUSG00000019852	D10Bwg1379e	1.26965	0.00207814
ENSMUSG00000014791	Elmo3	1.26943	0.00126765
ENSMUSG00000000359	Rem1	1.26913	0.0311271
ENSMUSG00000058135	Gstm1	1.26771	0.0991319
ENSMUSG00000004098	Col5a3	1.26726	0.000141882
ENSMUSG00000026387	Sctr	1.2664	0.0756089
ENSMUSG00000025017	Pik3ap1	1.26619	0.0194617
ENSMUSG00000031329	Tsx	1.266	0.0273237
ENSMUSG00000091705	H2-Q2	1.26599	0.000952155
ENSMUSG00000052566	Hook2	1.26594	8.06898e-06
ENSMUSG00000023043	Krt18	1.26473	0.000267358
ENSMUSG00000085998	AW822252	1.26459	0.0460996
ENSMUSG00000029032	Arhgef16	1.26407	2.81323e-06
ENSMUSG00000046352	Gjb2	1.26327	0.00344872
ENSMUSG00000002983	Relb	1.26281	1.06075e-05
ENSMUSG00000032431	Crtap	1.26259	0.000599793
ENSMUSG00000024897	Apba1	1.262	0.00115688
ENSMUSG00000038496	Slc19a3	1.26192	0.0104425
ENSMUSG00000038298	Pdzk1	1.26157	0.0315485
ENSMUSG00000048138	Dmrt2	1.25955	0.00206246
ENSMUSG00000033684	Qsox1	1.25925	0.0920305
ENSMUSG00000030276	Ttll3	1.25913	0.000624036
ENSMUSG00000029586	4933411G11Rik	1.25908	0.0995098
ENSMUSG00000086568	9130020K20Rik	1.25837	0.0514845
ENSMUSG00000041189	Chrnb1	1.25824	6.63252e-06
ENSMUSG00000006724	Cyp27b1	1.25806	0.0235543
ENSMUSG00000057421	Las1l	1.25775	1.45711e-06
ENSMUSG00000015721	Nlrp5	1.25723	0.0971735
ENSMUSG00000021477	Ctsl	1.25711	0.000840173
ENSMUSG00000087651	1500009L16Rik	1.25667	2.34413e-05
ENSMUSG00000018143	Mafk	1.25581	0.000262945
ENSMUSG00000026220	Slc16a14	1.25576	0.079027
ENSMUSG00000052837	Junb	1.25533	0.00758153
ENSMUSG00000054083	Capn12	1.25519	0.00252693
ENSMUSG00000046031	Fam26f	1.25451	0.0453262
ENSMUSG00000025557	Slc15a1	1.2541	0.0121183
ENSMUSG00000045725	Prr15	1.25394	0.0213909
ENSMUSG00000024354	Slc23a1	1.25384	0.000393934
ENSMUSG00000044250	Fam113b	1.25351	7.21417e-06
ENSMUSG00000078503	Gm13225	1.25339	2.61377e-07
ENSMUSG00000027452	Acss1	1.25268	2.23051e-05
ENSMUSG00000024180	Tmem8	1.25206	2.51099e-07
ENSMUSG00000022090	Pdlim2	1.25179	0.000443201
ENSMUSG00000021591	Glrx	1.25158	4.63402e-06
ENSMUSG00000015224	Cyp2j9	1.25135	0.0539974
ENSMUSG00000033016	Nfatc1	1.25126	0.000164881
ENSMUSG00000073728	Gm10565	1.25117	0.0182112
ENSMUSG00000036912	Piwil4	1.24939	0.0490075
ENSMUSG00000017204	Gsdma	1.24901	0.0441394
ENSMUSG00000020377	Ltc4s	1.24896	0.0151634
ENSMUSG00000044948	Wdr96	1.24839	0.0229493
ENSMUSG00000021998	Lcp1	1.24831	0.00188199
ENSMUSG00000029468	P2rx7	1.2482	0.00619121
ENSMUSG00000044005	Gls2	1.24769	1.83843e-06
ENSMUSG00000068227	Il2rb	1.2475	0.0632598
ENSMUSG00000021895	Arhgef3	1.24668	0.000728353
ENSMUSG00000029134	Plb1	1.24662	0.0210424
ENSMUSG00000028661	Epha8	1.24654	0.0113913
ENSMUSG00000041351	Rap1gap	1.24608	0.0156726
ENSMUSG00000047501	Cldn4	1.24607	6.76818e-08
ENSMUSG00000056537	Rlim	1.24605	1.51106e-08
ENSMUSG00000001962	Fam50a	1.24575	1.83934e-09
ENSMUSG00000041836	Ptpre	1.24439	0.0195724
ENSMUSG00000039004	Bmp6	1.24425	0.00565695
ENSMUSG00000030670	Cyp2r1	1.24423	0.0227878
ENSMUSG00000024084	Qpct	1.24413	0.00274505
ENSMUSG00000039529	Atp8b1	1.24401	0.00106502
ENSMUSG00000044139	Prss53	1.24398	0.0359652
ENSMUSG00000040694	Apobec2	1.24397	0.0282177
ENSMUSG00000037405	Icam1	1.24339	0.000231005
ENSMUSG00000038366	Lasp1	1.24333	0.00112985
ENSMUSG00000035429	Ptprh	1.24328	0.0334435
ENSMUSG00000028784	Spocd1	1.24312	0.0699379
ENSMUSG00000041911	Dlx1	1.24296	0.0730193
ENSMUSG00000029287	Tgfbr3	1.24252	0.00169806
ENSMUSG00000021136	Smoc1	1.24127	0.0089426
ENSMUSG00000027249	F2	1.24078	0.0204486
ENSMUSG00000016758	Bik	1.24029	1.812e-05
ENSMUSG00000023120	Gm853	1.23981	0.0435436
ENSMUSG00000051257	Trap1a	1.23952	0.000800368
ENSMUSG00000033060	Lmo7	1.23892	0.000234905
ENSMUSG00000058620	Adra2b	1.23877	0.0100257
ENSMUSG00000059816	Fam159a	1.23873	0.00634252
ENSMUSG00000058216	BC021614	1.2386	0.000824706
ENSMUSG00000010142	Tnfrsf13b	1.23835	0.0634484
ENSMUSG00000029119	Man2b2	1.23752	0.00301512
ENSMUSG00000022180	Slc7a8	1.23706	0.00151469
ENSMUSG00000020299	4930524B15Rik	1.23587	0.0593343
ENSMUSG00000078952	Gm11019	1.23559	0.00390266
ENSMUSG00000067049	Unc93a	1.23555	0.0884008
ENSMUSG00000057092	Fxyd3	1.23513	0.0224916
ENSMUSG00000042903	Foxo4	1.23509	2.5069e-07
ENSMUSG00000021696	Elovl7	1.23495	0.00177953
ENSMUSG00000047117	Ankdd1b	1.23488	0.00207854
ENSMUSG00000022562	Oplah	1.23417	1.41989e-05
ENSMUSG00000023861	Brp44l	1.23398	1.75231e-07
ENSMUSG00000025915	Sgk3	1.2331	2.34706e-09
ENSMUSG00000026589	Sec16b	1.23297	0.0651641
ENSMUSG00000031662	Snx20	1.23132	0.0728868
ENSMUSG00000022575	Gsdmd	1.23131	0.00282112
ENSMUSG00000087135	Gm16096	1.23071	0.0363331
ENSMUSG00000050069	Grem2	1.23026	0.0986133
ENSMUSG00000034459	Ifit1	1.22953	0.0261153
ENSMUSG00000027580	BC006779	1.22824	0.000671938
ENSMUSG00000046811	Gltpd2	1.22799	0.0460025
ENSMUSG00000085769	D230017M19Rik	1.22782	0.000986297
ENSMUSG00000079633	Rhox4d	1.22692	0.00588795
ENSMUSG00000005952	Trpv1	1.2269	0.0496975
ENSMUSG00000042367	Gjb3	1.22613	0.000640361
ENSMUSG00000037822	1110003E01Rik	1.22596	0.000111625
ENSMUSG00000057454	Lypd3	1.2256	0.0519069
ENSMUSG00000027719	Adad1	1.22554	0.0743793
ENSMUSG00000019997	Ctgf	1.22531	7.52608e-05
ENSMUSG00000025579	Gaa	1.22486	0.00744245
ENSMUSG00000052026	Slc6a7	1.2246	0.0802956
ENSMUSG00000025207	Sema4g	1.22457	0.004501
ENSMUSG00000040187	Arntl2	1.22407	0.000222119
ENSMUSG00000035476	Tab3	1.22378	4.43366e-05
ENSMUSG00000020432	Tcn2	1.22311	0.00108969
ENSMUSG00000029260	Ugt2b34	1.22221	0.0231139
ENSMUSG00000074272	Ceacam1	1.22177	0.00758708
ENSMUSG00000073858	Itpripl2	1.2216	0.0717287
ENSMUSG00000005968	Tuft1	1.22157	8.51528e-05
ENSMUSG00000003849	Nqo1	1.22103	0.00120975
ENSMUSG00000024784	Gpha2	1.22099	0.00861015
ENSMUSG00000022844	Pdia5	1.22017	0.00214053
ENSMUSG00000038194	Lhb	1.22014	0.0828392
ENSMUSG00000023906	Cldn6	1.21934	2.05246e-07
ENSMUSG00000044664	Prss42	1.21862	0.00197243
ENSMUSG00000071470	Ccnb1ip1	1.21721	0.00118989
ENSMUSG00000069044	Usp9y	1.21569	0.0205594
ENSMUSG00000030256	Bhlhe41	1.2152	8.4371e-06
ENSMUSG00000026407	Cacna1s	1.21505	0.0015335
ENSMUSG00000027412	Lpin3	1.21432	7.24263e-06
ENSMUSG00000016256	Ctsz	1.21355	0.00246111
ENSMUSG00000050623	1700019N12Rik	1.21323	0.0147084
ENSMUSG00000086291	Gm15513	1.21211	0.015442
ENSMUSG00000044519	Zfp488	1.21148	0.00319446
ENSMUSG00000034275	Igsf9b	1.21142	0.0165605
ENSMUSG00000038967	Pdk2	1.21137	0.00607792
ENSMUSG00000031805	Jak3	1.21113	0.00127209
ENSMUSG00000030543	Mesp2	1.21098	0.0107934
ENSMUSG00000015766	Eps8	1.21065	1.60695e-05
ENSMUSG00000039450	Dcxr	1.21035	5.10816e-08
ENSMUSG00000035778	Ggta1	1.2097	0.00783956
ENSMUSG00000074071	Fam169b	1.20964	0.00190394
ENSMUSG00000090637	Gm6189	1.20918	0.00449883
ENSMUSG00000050473	Slc35d3	1.20879	0.0446892
ENSMUSG00000062542	Syt9	1.20868	0.00279029
ENSMUSG00000089876	Tmem102	1.20848	0.000890809
ENSMUSG00000019789	Hey2	1.20726	0.00250783
ENSMUSG00000042684	Npl	1.20655	0.00441827
ENSMUSG00000039652	Cpeb3	1.20608	0.000442363
ENSMUSG00000074788	5830416P10Rik	1.20575	0.00653706
ENSMUSG00000012042	4930579F01Rik	1.20474	0.0189968
ENSMUSG00000079110	Capn3	1.20364	0.0239423
ENSMUSG00000073779	B230314M03Rik	1.20316	0.00587104
ENSMUSG00000060429	Sntb1	1.20302	0.00850493
ENSMUSG00000038264	Sema7a	1.20272	0.00586842
ENSMUSG00000026688	Mgst3	1.20234	6.27984e-05
ENSMUSG00000003518	Dusp3	1.1999	0.000120204
ENSMUSG00000042289	Hsd3b7	1.1997	6.22137e-05
ENSMUSG00000083258	Gm5939	1.19881	0.0877213
ENSMUSG00000009687	Fxyd5	1.19877	0.0163073
ENSMUSG00000030739	Myh14	1.19825	0.00260726
ENSMUSG00000028088	Fmo5	1.19799	0.0184933
ENSMUSG00000038879	Nipal2	1.19604	0.00162925
ENSMUSG00000035385	Ccl2	1.19591	0.0597627
ENSMUSG00000040726	Hesx1	1.19527	0.025647
ENSMUSG00000047730	Fcgbp	1.19497	0.0246581
ENSMUSG00000060260	Pwwp2b	1.19406	0.0064008
ENSMUSG00000035506	Slc12a8	1.19385	0.00364436
ENSMUSG00000086151	Gm5698	1.1938	0.00762728
ENSMUSG00000091045	Vmn2r55	1.19348	0.0298779
ENSMUSG00000088835	snoU89	1.19342	0.0986819
ENSMUSG00000079260	Glb1	1.19284	0.000791228
ENSMUSG00000047898	Ccr4	1.19267	0.0209625
ENSMUSG00000024388	Myo7b	1.1926	0.0687002
ENSMUSG00000017774	Myo1c	1.1926	0.00157725
ENSMUSG00000050063	Klk6	1.19224	0.0202622
ENSMUSG00000001510	Dlx3	1.19166	0.000789522
ENSMUSG00000047547	Cltb	1.19137	4.1017e-06
ENSMUSG00000035811	Ugt2b35	1.19136	0.0363214
ENSMUSG00000024308	Tapbp	1.19055	0.000133994
ENSMUSG00000000958	Slc7a7	1.19042	0.00126503
ENSMUSG00000024922	Ovol1	1.18994	0.000841503
ENSMUSG00000046323	Dppa3	1.18978	0.0116016
ENSMUSG00000079635	Rhox4c	1.18887	0.030524
ENSMUSG00000071217	Gm2022	1.18883	0.0113857
ENSMUSG00000005686	Ampd3	1.18876	0.000817433
ENSMUSG00000091761	Gm4349	1.18825	0.0257661
ENSMUSG00000002257	Def6	1.18813	1.36365e-07
ENSMUSG00000025795	Rassf3	1.18734	0.000476229
ENSMUSG00000010803	Gabra1	1.18718	0.00250113
ENSMUSG00000091071	1700030C10Rik	1.18699	0.0297167
ENSMUSG00000070473	Cldn3	1.18693	4.44552e-06
ENSMUSG00000039176	Polg	1.18635	9.10166e-07
ENSMUSG00000020777	Acox1	1.18634	0.000635731
ENSMUSG00000054509	Parp4	1.18604	2.86738e-07
ENSMUSG00000006731	B4galnt1	1.18572	0.0121183
ENSMUSG00000052724	Gm9888	1.18539	0.0845786
ENSMUSG00000030087	Klf15	1.18524	0.000825953
ENSMUSG00000029161	Cgref1	1.18521	9.85077e-06
ENSMUSG00000044017	Gpr133	1.18521	0.00547249
ENSMUSG00000082164	Gm13360	1.18518	0.034473
ENSMUSG00000086622	Gm16701	1.185	0.0278012
ENSMUSG00000067860	Zic3	1.18495	0.00637907
ENSMUSG00000030494	Rhpn2	1.1835	0.000102443
ENSMUSG00000038859	Baiap2l1	1.18309	0.000459319
ENSMUSG00000028024	Enpep	1.18267	0.0041381
ENSMUSG00000028834	Trim63	1.1826	0.0478425
ENSMUSG00000021187	Tc2n	1.18191	0.078998
ENSMUSG00000005892	Trh	1.18123	0.00587803
ENSMUSG00000007279	Scube2	1.18076	0.0166854
ENSMUSG00000020905	Usp43	1.1806	4.06783e-06
ENSMUSG00000016995	Matn4	1.18025	0.0305995
ENSMUSG00000031441	Atp11a	1.17947	0.000215983
ENSMUSG00000029026	Trp73	1.17924	0.0113266
ENSMUSG00000058952	Cfi	1.17899	0.0665291
ENSMUSG00000025473	Adam8	1.17854	0.0196725
ENSMUSG00000070034	Sp110	1.17849	0.01165
ENSMUSG00000091647	Gm4971	1.17718	0.0165707
ENSMUSG00000015214	Mtmr1	1.1763	2.77033e-06
ENSMUSG00000020634	Ubxn2a	1.17628	2.71028e-06
ENSMUSG00000043929	Klhl15	1.17564	6.16716e-09
ENSMUSG00000074832	2410141K09Rik	1.17531	0.0236408
ENSMUSG00000026126	Ptpn18	1.17527	0.000722026
ENSMUSG00000033379	Atp6v0b	1.17455	1.11731e-07
ENSMUSG00000050944	Efcab5	1.17442	0.0626692
ENSMUSG00000030109	Slc6a12	1.1738	0.0017922
ENSMUSG00000066721	Zfp575	1.1738	0.0543634
ENSMUSG00000029648	Flt1	1.17369	0.0163358
ENSMUSG00000032515	Csrnp1	1.17364	2.14187e-06
ENSMUSG00000056234	Ncoa4	1.17321	5.48939e-05
ENSMUSG00000052616	Ccdc79	1.17196	0.00843686
ENSMUSG00000034226	Rhov	1.1717	0.0234838
ENSMUSG00000068876	Cgn	1.17143	0.000143207
ENSMUSG00000078706	Gm53	1.17143	5.76944e-05
ENSMUSG00000035725	Prkx	1.17069	0.000171349
ENSMUSG00000054499	Dedd2	1.17036	0.000251906
ENSMUSG00000055116	Arntl	1.17027	3.49053e-05
ENSMUSG00000072825	AW555464	1.16991	1.01848e-06
ENSMUSG00000037295	Ldlrap1	1.16987	0.00401007
ENSMUSG00000090599	AL626783,1	1.16969	0.0923851
ENSMUSG00000023403	Stk31	1.16968	0.00227333
ENSMUSG00000025701	Alox5	1.16875	0.0105912
ENSMUSG00000034422	Parp14	1.1687	0.0246515
ENSMUSG00000031169	Porcn	1.16855	3.7255e-07
ENSMUSG00000039224	D1Pas1	1.16826	0.00555408
ENSMUSG00000034308	Sdr42e1	1.1678	0.00583143
ENSMUSG00000037580	Gch1	1.16638	0.00128938
ENSMUSG00000023982	Guca1a	1.16605	0.00197645
ENSMUSG00000021944	Gata4	1.16605	0.0127044
ENSMUSG00000000318	Clec10a	1.1653	0.00821841
ENSMUSG00000028699	Tspan1	1.16501	0.000378901
ENSMUSG00000005045	Chd5	1.165	0.000442363
ENSMUSG00000031271	Serpina7	1.16447	0.0723886
ENSMUSG00000034708	Grn	1.16444	0.000165034
ENSMUSG00000035697	Hmha1	1.16423	0.00382902
ENSMUSG00000005373	Mlxipl	1.16388	0.000991757
ENSMUSG00000037960	1110007C09Rik	1.16361	0.000517492
ENSMUSG00000026519	Tmem63a	1.16338	0.00198229
ENSMUSG00000061633	1700029P11Rik	1.1632	0.002052
ENSMUSG00000055826	1700008P20Rik	1.16296	0.0525342
ENSMUSG00000030116	Mfap5	1.16151	0.0042285
ENSMUSG00000074397	Foxr1	1.16148	0.01165
ENSMUSG00000026173	Plcd4	1.16119	0.00888075
ENSMUSG00000006641	Slc5a6	1.16063	1.34474e-08
ENSMUSG00000073805	Fam196a	1.16	0.0151501
ENSMUSG00000029695	Aass	1.15993	0.0067535
ENSMUSG00000029994	Anxa4	1.15978	0.00160812
ENSMUSG00000038776	Ephx1	1.1592	0.00263597
ENSMUSG00000091844	Gm8251	1.15916	0.0841586
ENSMUSG00000046818	Ddit4l	1.15871	0.00024258
ENSMUSG00000007038	Neu1	1.15817	0.00237841
ENSMUSG00000054418	2900041M22Rik	1.15807	0.0643076
ENSMUSG00000073538	E330020D12Rik	1.1575	4.24855e-05
ENSMUSG00000038515	Grtp1	1.15688	0.00020068
ENSMUSG00000028211	Trp53inp1	1.15654	7.08469e-05
ENSMUSG00000023990	Tfeb	1.15651	0.00320703
ENSMUSG00000028950	Tas1r1	1.15611	0.0108858
ENSMUSG00000022853	Ehhadh	1.15605	0.00657084
ENSMUSG00000040896	Kcnd3	1.156	0.0314933
ENSMUSG00000036461	Elf1	1.15587	1.16773e-05
ENSMUSG00000074269	2410076I21Rik	1.15521	0.0122957
ENSMUSG00000004846	Plod3	1.15358	0.0146316
ENSMUSG00000074665	Bpifb4	1.15336	0.0183757
ENSMUSG00000033427	Upb1	1.15323	0.0226513
ENSMUSG00000060782	Gm8994	1.15291	0.00416642
ENSMUSG00000030364	Clec2h	1.15237	0.0802692
ENSMUSG00000043592	Unc5cl	1.15191	0.0108366
ENSMUSG00000001943	Vsig2	1.15163	0.0380207
ENSMUSG00000089696	Gm4778	1.15152	0.0234838
ENSMUSG00000035517	Tdrd7	1.15137	6.15575e-05
ENSMUSG00000012123	Aim1l	1.15104	6.86516e-07
ENSMUSG00000018238	Gdf9	1.151	0.0768005
ENSMUSG00000053559	Smagp	1.15015	8.60907e-05
ENSMUSG00000030708	Dnajb13	1.14929	0.021919
ENSMUSG00000031849	Comp	1.14913	0.00210678
ENSMUSG00000062296	Trank1	1.14887	0.00043484
ENSMUSG00000030539	Sema4b	1.14879	0.000322059
ENSMUSG00000038893	Fam117a	1.14825	0.000171352
ENSMUSG00000040420	Cdh18	1.14692	0.0468556
ENSMUSG00000011305	Plin5	1.14651	0.0020266
ENSMUSG00000092212	Slc22a13b	1.14646	0.0394088
ENSMUSG00000071564	Gm5989	1.14644	0.074229
ENSMUSG00000028744	Pqlc2	1.1464	1.37897e-05
ENSMUSG00000021186	Fbln5	1.14459	0.0634875
ENSMUSG00000018822	Sfrp5	1.14442	0.00330382
ENSMUSG00000072566	Pvt1	1.14428	2.55525e-05
ENSMUSG00000071604	Fam189a2	1.14379	0.000159812
ENSMUSG00000005949	Ctns	1.14343	0.00311301
ENSMUSG00000039110	Mycbpap	1.14294	0.000721437
ENSMUSG00000049493	Pls1	1.14293	0.00163268
ENSMUSG00000026875	Traf1	1.14273	0.0218069
ENSMUSG00000068758	Il3ra	1.14237	0.00202389
ENSMUSG00000085761	4930455G09Rik	1.14219	0.00668771
ENSMUSG00000001240	Ramp2	1.14194	0.0305941
ENSMUSG00000020990	Cdkl1	1.1418	0.0670355
ENSMUSG00000010358	Ifi35	1.14175	0.000230557
ENSMUSG00000073758	1700029G01Rik	1.14167	0.0016577
ENSMUSG00000019779	Frk	1.14124	0.000291889
ENSMUSG00000026956	Uap1l1	1.14031	6.96726e-05
ENSMUSG00000036931	Nfkbid	1.13937	0.00138275
ENSMUSG00000023905	Tnfrsf12a	1.13937	3.85494e-10
ENSMUSG00000041609	Ccdc64	1.13861	2.39386e-06
ENSMUSG00000072244	Trim6	1.13859	0.000605499
ENSMUSG00000039720	Got1l1	1.13837	7.85919e-05
ENSMUSG00000092019	Gm4027	1.13763	0.0100711
ENSMUSG00000055150	Zfp78	1.13701	0.0111142
ENSMUSG00000032750	Gab3	1.13588	0.0157668
ENSMUSG00000060183	Cxcl11	1.13433	0.0206063
ENSMUSG00000028962	Slc4a2	1.13383	0.000252636
ENSMUSG00000090470	2410012M07Rik	1.13369	0.000123541
ENSMUSG00000020423	Btg2	1.13364	2.96058e-07
ENSMUSG00000020937	Plcd3	1.13326	0.00798792
ENSMUSG00000021228	Acot3	1.13304	0.0373329
ENSMUSG00000018865	Sult4a1	1.13285	1.22938e-05
ENSMUSG00000021604	Irx4	1.13285	0.00142877
ENSMUSG00000031022	BC051019	1.13213	0.0159206
ENSMUSG00000018648	Dusp14	1.13212	1.6687e-06
ENSMUSG00000008167	Fbxw9	1.13199	1.68977e-05
ENSMUSG00000041445	Mmrn2	1.13122	2.50149e-08
ENSMUSG00000044349	Snhg11	1.13057	6.35702e-05
ENSMUSG00000091207	Purb	1.13048	0.0347622
ENSMUSG00000067203	H2-K2	1.13017	0.00497996
ENSMUSG00000087346	Gm5699	1.12978	0.00351581
ENSMUSG00000051243	Islr2	1.12949	0.0412258
ENSMUSG00000038167	Plekhg6	1.12908	0.00720104
ENSMUSG00000028082	Sh3d19	1.12796	8.55379e-05
ENSMUSG00000032062	2310030G06Rik	1.12725	0.000607378
ENSMUSG00000032493	Prss44	1.12719	0.0788245
ENSMUSG00000040511	Pvr	1.12708	0.000624036
ENSMUSG00000073294	AU022751	1.12683	0.057216
ENSMUSG00000038094	Atp13a4	1.12628	0.072171
ENSMUSG00000025372	Baiap2	1.1258	3.41687e-05
ENSMUSG00000040548	Tex2	1.12511	7.10732e-06
ENSMUSG00000038172	Ttc39b	1.12422	0.0010412
ENSMUSG00000036687	Tmem184a	1.12394	0.000351648
ENSMUSG00000027447	Cst3	1.12245	0.00283642
ENSMUSG00000056665	4930572J05Rik	1.12224	4.39618e-06
ENSMUSG00000055301	Adh7	1.12155	0.00477218
ENSMUSG00000061947	Serpina10	1.1215	0.035084
ENSMUSG00000073018	Gm1070	1.12141	0.0189286
ENSMUSG00000068522	Aard	1.11922	0.00254864
ENSMUSG00000037820	Tgm2	1.11844	0.00842637
ENSMUSG00000079445	B3gnt7	1.11812	9.42685e-07
ENSMUSG00000047040	Prr15l	1.118	0.0160821
ENSMUSG00000027514	Zbp1	1.11793	0.0388557
ENSMUSG00000038756	Ttll6	1.11772	0.00985445
ENSMUSG00000031399	Fam3a	1.11738	1.35229e-10
ENSMUSG00000021638	Ocln	1.11738	4.22738e-06
ENSMUSG00000004207	Psap	1.11736	0.00483204
ENSMUSG00000021814	Anxa7	1.11731	3.03867e-05
ENSMUSG00000079419	Ms4a6c	1.11719	0.000746333
ENSMUSG00000039457	Ppl	1.11714	0.00022871
ENSMUSG00000045374	Wdr81	1.11689	7.32063e-05
ENSMUSG00000038009	Dnajc22	1.115	0.0323584
ENSMUSG00000032092	Mpzl2	1.11473	0.00119685
ENSMUSG00000074744	Gm807	1.1147	0.0437727
ENSMUSG00000030747	Dgat2	1.11394	6.88504e-05
ENSMUSG00000023176	Cpn2	1.11341	0.0980718
ENSMUSG00000052271	Bhlha15	1.11341	0.000269216
ENSMUSG00000004221	Ikbkg	1.11269	1.12367e-10
ENSMUSG00000027134	Lpcat4	1.11244	0.00177286
ENSMUSG00000028269	Gbp1	1.11232	0.0188543
ENSMUSG00000033906	Zdhhc15	1.11216	1.29208e-05
ENSMUSG00000086807	C330013F16Rik	1.11211	0.0206028
ENSMUSG00000028641	Lepre1	1.11153	0.0298045
ENSMUSG00000060716	Plekhh1	1.11145	0.000243787
ENSMUSG00000027173	Depdc7	1.11117	0.00179537
ENSMUSG00000039878	Slc39a5	1.1101	0.0136002
ENSMUSG00000020396	Nefh	1.11002	0.000807898
ENSMUSG00000063568	Jazf1	1.10985	0.00865132
ENSMUSG00000009487	Otog	1.109	0.0909973
ENSMUSG00000059334	Zfp36l3	1.1088	0.00289439
ENSMUSG00000025723	Nmb	1.10752	0.00300794
ENSMUSG00000087501	Gm12116	1.10726	0.0476709
ENSMUSG00000038550	Gm129	1.10655	0.000847805
ENSMUSG00000078564	Gm9631	1.10644	0.0261674
ENSMUSG00000057697	Vmn1r53	1.10641	0.0544994
ENSMUSG00000027456	Sdcbp2	1.10581	0.0229472
ENSMUSG00000079363	Gbp4	1.10565	0.0453262
ENSMUSG00000032776	Mctp2	1.10563	0.000325651
ENSMUSG00000035557	Krt17	1.10447	0.0413494
ENSMUSG00000026542	Apcs	1.10434	0.0935626
ENSMUSG00000047767	Atg16l2	1.1041	2.90747e-06
ENSMUSG00000026751	Nr5a1	1.10353	0.0875512
ENSMUSG00000006360	Crip1	1.10338	2.50393e-07
ENSMUSG00000018919	Tm4sf5	1.10337	0.0115662
ENSMUSG00000046718	Bst2	1.10275	0.00195733
ENSMUSG00000022558	Heatr7a	1.10153	0.0010427
ENSMUSG00000023987	Pgc	1.10104	0.0408043
ENSMUSG00000001270	Ckb	1.10072	2.87423e-10
ENSMUSG00000036381	P2ry14	1.10056	0.0773229
ENSMUSG00000026308	Klhl30	1.09966	0.0576455
ENSMUSG00000031133	Arhgef6	1.09956	0.0311369
ENSMUSG00000032418	Me1	1.09938	0.000424652
ENSMUSG00000048905	4930539E08Rik	1.09934	0.0265059
ENSMUSG00000056501	Cebpb	1.09904	9.1128e-05
ENSMUSG00000005951	Shpk	1.09861	0.0118235
ENSMUSG00000020061	Mybpc1	1.09834	0.0784332
ENSMUSG00000011632	2310033E01Rik	1.09814	0.0274787
ENSMUSG00000042817	Flt3	1.09806	0.0669251
ENSMUSG00000024039	Cbs	1.09762	0.0158326
ENSMUSG00000007783	Cpt1c	1.09737	1.848e-06
ENSMUSG00000024987	Cyp26a1	1.09617	0.000182511
ENSMUSG00000034449	Dhrs11	1.09614	4.81066e-05
ENSMUSG00000032849	Abcc4	1.09594	0.00135905
ENSMUSG00000051297	2410124H12Rik	1.09569	0.0782894
ENSMUSG00000006179	Prss16	1.09511	0.000117072
ENSMUSG00000002014	Ssr4	1.09479	1.93402e-09
ENSMUSG00000003644	Rps6ka1	1.09471	0.00129298
ENSMUSG00000057069	Ero1lb	1.0944	4.90972e-05
ENSMUSG00000035121	Neil2	1.09395	1.20695e-05
ENSMUSG00000042118	Bhmt2	1.09363	0.059119
ENSMUSG00000074604	Mgst2	1.09355	0.0374107
ENSMUSG00000039543	Ttc18	1.09292	0.0278091
ENSMUSG00000030800	Prss8	1.09289	0.00364436
ENSMUSG00000037999	Arap2	1.09205	0.00017042
ENSMUSG00000086040	Wipf3	1.09187	0.000125158
ENSMUSG00000028378	Ptgr1	1.09103	0.000695962
ENSMUSG00000078816	Prkcc	1.09101	0.000524179
ENSMUSG00000074968	Ano3	1.0909	0.000800368
ENSMUSG00000014198	Zfp385c	1.09033	0.0649574
ENSMUSG00000090942	F830016B08Rik	1.09013	0.0209997
ENSMUSG00000020227	Irak3	1.08973	0.00730454
ENSMUSG00000025762	Larp1b	1.0897	0.0334934
ENSMUSG00000031757	Mt4	1.08962	0.0740382
ENSMUSG00000025764	Phf17	1.08894	5.4439e-05
ENSMUSG00000043631	Ecm2	1.08859	0.0234697
ENSMUSG00000034918	Cdhr2	1.08817	0.040883
ENSMUSG00000079034	Gm8300	1.08772	0.0260115
ENSMUSG00000030792	Dkkl1	1.08757	0.000117723
ENSMUSG00000026630	Batf3	1.08747	0.0100362
ENSMUSG00000002985	Apoe	1.08736	0.0113813
ENSMUSG00000075511	1700001L05Rik	1.08658	0.00038577
ENSMUSG00000079071	Gm14085	1.08622	0.049095
ENSMUSG00000086370	B230206F22Rik	1.08614	1.27498e-05
ENSMUSG00000074424	Gm10696	1.08601	0.00288737
ENSMUSG00000041779	Tram2	1.08561	0.0117124
ENSMUSG00000026131	Dst	1.08499	1.4526e-06
ENSMUSG00000032446	Eomes	1.08441	0.000469866
ENSMUSG00000041774	Ydjc	1.08437	0.00141993
ENSMUSG00000020566	Atp6v1c2	1.08412	0.0479883
ENSMUSG00000048616	Nog	1.084	0.0141259
ENSMUSG00000045294	Insig1	1.08354	0.0152444
ENSMUSG00000086782	E130102H24Rik	1.0833	0.012544
ENSMUSG00000030513	Pcsk6	1.08316	0.000181102
ENSMUSG00000009145	Dqx1	1.08306	0.000682673
ENSMUSG00000035653	Lrfn5	1.0818	0.0915148
ENSMUSG00000044813	Shb	1.08163	0.0031394
ENSMUSG00000034312	Iqsec1	1.08139	0.00163268
ENSMUSG00000006587	Snai3	1.08083	0.0127269
ENSMUSG00000010025	Aldh3a2	1.08006	2.39386e-06
ENSMUSG00000031485	Prosc	1.08005	4.61095e-06
ENSMUSG00000021668	Polk	1.07998	1.41712e-07
ENSMUSG00000000385	Tmprss2	1.07951	0.00623049
ENSMUSG00000049872	Fam26e	1.07831	0.0299038
ENSMUSG00000001418	0610031J06Rik	1.07808	0.00134287
ENSMUSG00000040164	Kcns1	1.07741	0.0851715
ENSMUSG00000002799	Jag2	1.07715	2.8488e-06
ENSMUSG00000021056	Tex21	1.07611	0.0132435
ENSMUSG00000030352	Tspan9	1.07593	0.00280176
ENSMUSG00000003153	Slc2a3	1.07589	0.000616863
ENSMUSG00000037636	Slc25a43	1.07453	0.0384396
ENSMUSG00000050931	Sgms2	1.07362	8.71277e-05
ENSMUSG00000063531	Sema3e	1.07304	0.00111637
ENSMUSG00000070605	Gm13251	1.07156	0.000414831
ENSMUSG00000051076	Vtcn1	1.07149	0.00886284
ENSMUSG00000045826	Ptprcap	1.07143	0.0208476
ENSMUSG00000007891	Ctsd	1.07105	0.000624142
ENSMUSG00000022946	Dopey2	1.07104	1.83571e-05
ENSMUSG00000049604	Hoxb13	1.07097	0.00127374
ENSMUSG00000019970	Sgk1	1.07092	1.17236e-05
ENSMUSG00000047810	Ccdc88b	1.07061	0.00302567
ENSMUSG00000020300	Cpeb4	1.07055	1.83766e-05
ENSMUSG00000022474	Pmm1	1.07028	1.15687e-06
ENSMUSG00000032540	Abhd5	1.06956	0.000306392
ENSMUSG00000041161	Otud3	1.06924	0.00016395
ENSMUSG00000027004	Frzb	1.06805	0.0251606
ENSMUSG00000020098	Pcbd1	1.0679	0.000125158
ENSMUSG00000028766	Alpl	1.06726	0.000575645
ENSMUSG00000085776	5430402O13Rik	1.06635	0.010876
ENSMUSG00000039096	Rsad1	1.06628	0.00186738
ENSMUSG00000031965	Tbx20	1.06596	0.0411136
ENSMUSG00000040918	Slc19a2	1.06582	7.08088e-09
ENSMUSG00000057615	Ldoc1	1.06566	0.0281178
ENSMUSG00000059866	Tnip2	1.06501	4.17191e-05
ENSMUSG00000055027	Smyd1	1.06443	0.0156394
ENSMUSG00000079029	Gm2016	1.06434	0.0189719
ENSMUSG00000030491	Tdrd12	1.06366	0.0376002
ENSMUSG00000020184	Mdm2	1.06334	3.08052e-09
ENSMUSG00000041309	Nkx6-2	1.06281	0.0338051
ENSMUSG00000024948	Map4k2	1.06252	4.07194e-05
ENSMUSG00000026893	Gca	1.06222	0.000749379
[truncated: 4,743 more rows]
