# Supplementary material for: NEIL1 and NEIL2 DNA glycosylases protect neural crest development against mitochondrial oxidative stress
Source: eLife. 2019 Sep 30;8:e49044. doi: 10.7554/eLife.49044 (PMC6768664; doi:10.7554/eLife.49044)
Supplement: Supplementary file 4. [file elife-49044-supp4.xlsx]

## Sheet: Neil2-knockout mESC
Differentially expressed genes in Neil2-knockout compared to control mESCs, top hits with more than 2-fold deregulation are highlighted in bold
Ensembl ID	Gene Symbol	log2Fold Change	BH-adjusted P-value
ENSMUSG00000079584	Gm364	2.42845	2.4238e-48
ENSMUSG00000033343	Magea4	2.01446	3.58652e-15
ENSMUSG00000072479	Xlr5b	1.93007	1.36072e-11
ENSMUSG00000050424	Pnma5	1.81733	6.57531e-12
ENSMUSG00000063011	Msln	1.67045	3.42165e-10
ENSMUSG00000079845	Xlr4a	1.65829	5.91237e-09
ENSMUSG00000046287	Pnma3	1.60973	1.13293e-11
ENSMUSG00000025431	Crisp1	1.48097	1.04773e-06
ENSMUSG00000067768	Xlr4b	1.45495	1.97631e-06
ENSMUSG00000073125	Xlr3b	1.44053	1.48462e-06
ENSMUSG00000062170	Fmr1nb	1.38925	8.26836e-11
ENSMUSG00000090613	Gm17630	1.38067	6.00008e-06
ENSMUSG00000092622	2410004A20Rik	1.36166	1.22897e-06
ENSMUSG00000024659	Anxa1	1.31944	2.15658e-06
ENSMUSG00000022054	Nefm	1.30958	4.89445e-07
ENSMUSG00000051582	Otud6a	1.30944	4.95798e-09
ENSMUSG00000035910	Dcdc2a	1.26969	2.26179e-06
ENSMUSG00000038155	Gstp2	1.2386	2.38181e-06
ENSMUSG00000079481	Nhsl2	1.23802	4.36436e-06
ENSMUSG00000031362	Xlr4c	1.22903	0.000143275
ENSMUSG00000073243	Gm9	1.18464	5.1738e-05
ENSMUSG00000060685	Gm14511	1.17975	0.000213166
ENSMUSG00000059327	Eda	1.1691	3.05844e-07
ENSMUSG00000042386	Tex13	1.16284	0.000213109
ENSMUSG00000026548	Slamf9	1.15454	2.3766e-05
ENSMUSG00000030220	Arhgdib	1.14468	0.000136927
ENSMUSG00000031337	Mtm1	1.13377	7.7262e-07
ENSMUSG00000059305	Vpreb1	1.12771	0.000598599
ENSMUSG00000032068	1600029D21Rik	1.12324	1.46863e-05
ENSMUSG00000006784	Ttc25	1.10886	9.39697e-09
ENSMUSG00000060586	H2-Eb1	1.10754	8.33452e-05
ENSMUSG00000072249	Gm5635	1.1072	0.000568738
ENSMUSG00000031387	Renbp	1.09829	1.12121e-06
ENSMUSG00000002012	Pnck	1.09614	5.60488e-05
ENSMUSG00000028109	Hormad1	1.08858	6.21304e-10
ENSMUSG00000075370	Igll1	1.08195	0.00113676
ENSMUSG00000031304	Il2rg	1.08059	0.0012233
ENSMUSG00000050737	Ptges	1.07375	3.82115e-08
ENSMUSG00000073062	Zxdb	1.06857	0.00121989
ENSMUSG00000045330	4933402E13Rik	1.0574	0.000166967
ENSMUSG00000031399	Fam3a	1.05712	3.83242e-05
ENSMUSG00000031227	Magee1	1.03919	0.000295336
ENSMUSG00000032418	Me1	1.03747	3.15664e-06
ENSMUSG00000031216	Stard8	1.03048	3.83257e-06
ENSMUSG00000045010	Gm4779	1.03038	0.000143275
ENSMUSG00000041583	Obox6	1.02986	0.000344575
ENSMUSG00000022432	Smc1b	1.02646	2.62821e-05
ENSMUSG00000015217	Hmgb3	1.02636	7.95089e-07
ENSMUSG00000042228	Lyn	1.01939	6.86181e-07
ENSMUSG00000087556	Gm15764	1.00693	0.00364107
ENSMUSG00000071347	C1qtnf9	1.00546	0.00367345
ENSMUSG00000043929	Klhl15	1.00483	5.06813e-05
ENSMUSG00000053211	Zfy1	1.0039	0.000241944
ENSMUSG00000035776	Cd99l2	1.00098	5.63092e-05
ENSMUSG00000033361	Prrg3	0.998531	0.000486117
ENSMUSG00000086503	Xist	0.995667	0.000344575
ENSMUSG00000046774	8030474K03Rik	0.994063	0.000162372
ENSMUSG00000085843	A730085A09Rik	0.992478	0.000493869
ENSMUSG00000040723	Rcsd1	0.983636	0.00133671
ENSMUSG00000083620	Gm15529	0.983357	0.00275816
ENSMUSG00000033906	Zdhhc15	0.975648	5.60488e-05
ENSMUSG00000053856	Dnajc5g	0.974044	0.00466437
ENSMUSG00000044303	Cdkn2a	0.965135	0.000829322
ENSMUSG00000031378	Abcd1	0.958501	5.91462e-05
ENSMUSG00000031197	Vbp1	0.952449	1.96496e-06
ENSMUSG00000024391	Apom	0.951002	0.00515498
ENSMUSG00000021381	Barx1	0.948047	0.00781416
ENSMUSG00000039116	Gpr126	0.945408	0.00295543
ENSMUSG00000079480	Pin4	0.944986	2.25104e-05
ENSMUSG00000092109	Gm9376	0.939272	0.00712527
ENSMUSG00000038291	Snx25	0.938944	1.87194e-05
ENSMUSG00000070526	Peg12	0.93587	0.000412948
ENSMUSG00000022303	Dcstamp	0.931417	0.00281691
ENSMUSG00000044017	Gpr133	0.930139	8.33452e-05
ENSMUSG00000074863	Gm5665	0.929537	0.00580715
ENSMUSG00000031327	Chic1	0.926074	6.86181e-07
ENSMUSG00000038598	AI481877	0.924489	0.000344575
ENSMUSG00000058672	Tubb2a	0.922891	4.89445e-07
ENSMUSG00000034055	Phka1	0.917065	5.60488e-05
ENSMUSG00000067702	Tuba3a	0.915209	2.01225e-05
ENSMUSG00000073131	Vma21	0.913686	5.7633e-05
ENSMUSG00000015668	Pdzd11	0.913526	0.000213109
ENSMUSG00000046942	Mageb16	0.910089	0.000177999
ENSMUSG00000031397	Tktl1	0.909864	0.000542904
ENSMUSG00000074365	Crxos1	0.909261	0.00410147
ENSMUSG00000031231	Cox7b	0.908447	0.00013273
ENSMUSG00000079532	Gm6890	0.901189	0.0139988
ENSMUSG00000032290	Ptpn9	0.900848	0.000218553
ENSMUSG00000002014	Ssr4	0.899972	8.11356e-06
ENSMUSG00000031402	Mpp1	0.895125	0.000609398
ENSMUSG00000049090	Zadh2	0.886533	0.00309288
ENSMUSG00000022754	Tmem45a	0.883696	0.0010177
ENSMUSG00000038936	Sccpdh	0.882811	9.39697e-09
ENSMUSG00000025969	Nrp2	0.882175	0.00548057
ENSMUSG00000049521	Cdc42ep1	0.874964	0.0013712
ENSMUSG00000021456	Fbp2	0.872763	5.63092e-05
ENSMUSG00000031201	Brcc3	0.872598	0.000218553
ENSMUSG00000026509	Capn2	0.870721	0.000564443
ENSMUSG00000034311	Kif4	0.870645	3.07909e-05
ENSMUSG00000040950	Mgl2	0.868717	0.0156038
ENSMUSG00000074653	Lrrc31	0.868141	0.00695069
ENSMUSG00000029304	Spp1	0.867141	0.000556055
ENSMUSG00000015214	Mtmr1	0.866361	0.000194952
ENSMUSG00000064294	Aox3	0.865785	0.020372
ENSMUSG00000040564	Apoc1	0.865159	5.74721e-05
ENSMUSG00000085761	4930455G09Rik	0.859195	0.0196377
ENSMUSG00000022871	Fetub	0.857438	0.000138094
ENSMUSG00000002010	Idh3g	0.857227	1.77174e-05
ENSMUSG00000086742	Gm16201	0.857211	0.0201152
ENSMUSG00000020681	Ace	0.852885	0.00567115
ENSMUSG00000045237	1110012L19Rik	0.852015	0.00123078
ENSMUSG00000032207	Lipc	0.849185	0.019924
ENSMUSG00000030208	Emp1	0.846669	0.00371882
ENSMUSG00000039043	2610034B18Rik	0.846348	0.00412199
ENSMUSG00000000402	Egfl6	0.846103	0.0198191
ENSMUSG00000049191	Rgag4	0.843004	0.0253906
ENSMUSG00000044626	Liph	0.841608	0.000227785
ENSMUSG00000008682	Rpl10	0.840915	1.9741e-05
ENSMUSG00000015290	Ubl4	0.839358	0.000466539
ENSMUSG00000031198	Fundc2	0.839335	0.000984533
ENSMUSG00000073139	BC023829	0.836454	0.000218553
ENSMUSG00000000244	Tspan32	0.835243	0.00795252
ENSMUSG00000040533	Matn1	0.834788	0.00386237
ENSMUSG00000031347	Cetn2	0.834295	7.15297e-05
ENSMUSG00000030587	2200002D01Rik	0.83215	0.00562263
ENSMUSG00000034403	Pja1	0.831013	0.000155429
ENSMUSG00000031351	Zfp185	0.829294	1.39616e-06
ENSMUSG00000038331	Satb2	0.826517	0.00613125
ENSMUSG00000018776	Amac1	0.823503	0.0295736
ENSMUSG00000086494	2210417A02Rik	0.82295	0.0280712
ENSMUSG00000031221	Igbp1	0.821406	0.000194952
ENSMUSG00000056870	Gulp1	0.82128	0.00613125
ENSMUSG00000051343	Rab11fip5	0.813742	4.43102e-07
ENSMUSG00000043300	B3galnt1	0.811782	0.00170306
ENSMUSG00000057719	Sh3rf2	0.808852	0.0350572
ENSMUSG00000031371	Haus7	0.8082	0.000192912
ENSMUSG00000004415	Emid2	0.803544	0.00542642
ENSMUSG00000045287	Rtn4rl1	0.802239	0.00302994
ENSMUSG00000066705	Fxyd6	0.801362	0.00149051
ENSMUSG00000046449	C77370	0.800682	0.0102775
ENSMUSG00000050623	1700019N12Rik	0.799541	0.000258053
ENSMUSG00000081443	Gm3880	0.798801	0.0388937
ENSMUSG00000031329	Tsx	0.798497	0.00142087
ENSMUSG00000023186	Vwa5a	0.795984	0.00386237
ENSMUSG00000032750	Gab3	0.795786	0.017217
ENSMUSG00000031214	Ophn1	0.794314	0.00412199
ENSMUSG00000019087	Atp6ap1	0.794013	0.00170306
ENSMUSG00000035934	Pknox2	0.792015	0.000218553
ENSMUSG00000001962	Fam50a	0.791671	0.000831688
ENSMUSG00000031365	Zfp275	0.788662	0.00166397
ENSMUSG00000044734	Serpinb1a	0.786897	0.000822441
ENSMUSG00000031375	Bgn	0.785444	0.0108733
ENSMUSG00000031393	Mecp2	0.785305	0.000435521
ENSMUSG00000021250	Fos	0.784575	0.00415032
ENSMUSG00000019558	Slc6a8	0.782104	0.0010586
ENSMUSG00000006342	Susd2	0.781915	0.000424723
ENSMUSG00000043342	Hoxd9	0.781452	0.0460258
ENSMUSG00000048706	D4Bwg0951e	0.781251	0.00371882
ENSMUSG00000037910	1700018B24Rik	0.778832	0.0160492
ENSMUSG00000024935	Slc1a1	0.769112	2.79384e-05
ENSMUSG00000030711	Sult1a1	0.768452	0.0518313
ENSMUSG00000022235	Cmbl	0.767949	0.0412292
ENSMUSG00000027858	Tspan2	0.767528	0.000459394
ENSMUSG00000031376	Atp2b3	0.761177	0.0540297
ENSMUSG00000047409	Ctdspl	0.756258	0.00170173
ENSMUSG00000075394	Hoxc4	0.753282	0.0582007
ENSMUSG00000017950	Hnf4a	0.753189	0.00225077
ENSMUSG00000079536	Gm6880	0.753067	0.046544
ENSMUSG00000020950	Foxg1	0.751212	0.0397473
ENSMUSG00000032591	Mst1	0.749336	0.0317461
ENSMUSG00000035847	Ids	0.747052	0.0014021
ENSMUSG00000021054	Sgpp1	0.746656	0.000113091
ENSMUSG00000000838	Fmr1	0.746532	0.00143367
ENSMUSG00000031232	Magt1	0.746443	0.000861002
ENSMUSG00000021552	Gkap1	0.74603	5.1738e-05
ENSMUSG00000031226	2610029G23Rik	0.744213	0.00159215
ENSMUSG00000052157	Gm650	0.743931	0.062462
ENSMUSG00000069053	Ube1y1	0.743373	0.0168632
ENSMUSG00000017485	Top2b	0.743207	0.000210238
ENSMUSG00000064057	Scgb3a1	0.741517	0.0646535
ENSMUSG00000045103	Dmd	0.738974	0.00170306
ENSMUSG00000079508	Apoo	0.738933	0.00105951
ENSMUSG00000027082	Tfpi	0.73619	0.0013712
ENSMUSG00000020415	Pttg1	0.735368	0.015733
ENSMUSG00000031751	Amfr	0.735232	0.000344575
ENSMUSG00000031388	Naa10	0.735024	0.0020014
ENSMUSG00000051043	Gprc5c	0.734673	0.00105951
ENSMUSG00000046447	Camk2n1	0.73437	0.00738539
ENSMUSG00000029314	Agpat9	0.734081	0.0342931
ENSMUSG00000050332	Fam123b	0.732014	0.00446224
ENSMUSG00000068617	Efcab1	0.731874	0.0584178
ENSMUSG00000020419	Hormad2	0.731838	0.00470326
ENSMUSG00000031333	Abcb7	0.729829	0.00437661
ENSMUSG00000092153	Gm17266	0.727636	0.0478241
ENSMUSG00000060499	Rpl10l	0.724464	0.000166967
ENSMUSG00000031326	Cdx4	0.724263	0.0723049
ENSMUSG00000067567	Hdac8	0.721737	0.0105969
ENSMUSG00000030491	Tdrd12	0.72107	0.00449489
ENSMUSG00000034457	Eda2r	0.720596	0.00426806
ENSMUSG00000028756	Pink1	0.720292	0.000155429
ENSMUSG00000000881	Dlg3	0.718973	0.00034531
ENSMUSG00000043391	2510009E07Rik	0.716934	0.0295736
ENSMUSG00000031320	Rps4x	0.715628	5.93137e-05
ENSMUSG00000032094	Cd3d	0.714421	0.0777448
ENSMUSG00000027210	Meis2	0.712548	0.0457724
ENSMUSG00000083258	Gm5939	0.711381	0.0810484
ENSMUSG00000041798	Gck	0.710592	0.0437315
ENSMUSG00000031325	4930519F16Rik	0.71011	0.0665166
ENSMUSG00000040498	2210010C17Rik	0.710106	0.0528587
ENSMUSG00000071604	Fam189a2	0.710061	0.013193
ENSMUSG00000035476	Tab3	0.709044	0.00524516
ENSMUSG00000074269	2410076I21Rik	0.708405	0.000714884
ENSMUSG00000052364	B630019K06Rik	0.708138	0.0803832
ENSMUSG00000029695	Aass	0.707534	0.00245383
ENSMUSG00000025090	1700011F14Rik	0.705832	0.0445222
ENSMUSG00000031627	Irf2	0.704258	0.0867117
ENSMUSG00000026483	Fam129a	0.70318	0.000157135
ENSMUSG00000028439	2310028H24Rik	0.703169	0.0368302
ENSMUSG00000024789	Jak2	0.703	0.00828507
ENSMUSG00000036553	Sh3tc1	0.70179	0.00458095
ENSMUSG00000078498	Gm13151	0.701755	0.00994881
ENSMUSG00000022488	Nckap1l	0.701217	0.0198855
ENSMUSG00000086370	B230206F22Rik	0.700277	0.025176
ENSMUSG00000066319	Rtp3	0.699766	0.068537
ENSMUSG00000030792	Dkkl1	0.699228	0.0245752
ENSMUSG00000063663	Brwd3	0.699222	0.00636305
ENSMUSG00000031245	Hmgn5	0.695151	0.0105225
ENSMUSG00000059412	Fxyd2	0.694481	0.0935211
ENSMUSG00000055322	Tns1	0.69444	0.00165909
ENSMUSG00000026480	Ncf2	0.693849	0.00321746
ENSMUSG00000031224	Magee2	0.693064	0.0348775
ENSMUSG00000029752	Asns	0.691851	2.35769e-06
ENSMUSG00000092052	Gm5101	0.691841	0.00480897
ENSMUSG00000054626	Xlr	0.690593	0.0952611
ENSMUSG00000091119	Ccdc152	0.690573	0.0929264
ENSMUSG00000028551	Cdkn2c	0.690517	0.0809691
ENSMUSG00000015289	Lage3	0.690159	0.00795252
ENSMUSG00000051998	Lax1	0.689237	0.0382548
ENSMUSG00000020032	Nuak1	0.68886	0.00540823
ENSMUSG00000083114	Gm14790	0.688213	0.0935211
ENSMUSG00000042357	Gjb5	0.687621	0.0014345
ENSMUSG00000060002	Chpt1	0.687316	0.000108218
ENSMUSG00000006678	Pola1	0.687214	0.0107527
ENSMUSG00000070436	Serpinh1	0.684581	0.00856865
ENSMUSG00000034911	Ushbp1	0.683765	0.0339589
ENSMUSG00000026979	Psd4	0.683457	0.00495978
ENSMUSG00000032714	Syde1	0.680829	0.00782573
ENSMUSG00000031217	Efnb1	0.680212	0.0390273
ENSMUSG00000047037	Nipa1	0.67854	0.0180736
ENSMUSG00000031314	Taf1	0.678255	0.00548057
ENSMUSG00000025151	Maged1	0.677832	0.00149376
ENSMUSG00000046032	Snx12	0.677216	0.00456559
ENSMUSG00000047694	Yipf6	0.676137	0.00557017
ENSMUSG00000022505	Emp2	0.675842	0.0106415
ENSMUSG00000022837	Iqcb1	0.675768	0.0243265
ENSMUSG00000061815	Rufy4	0.675414	0.0935211
ENSMUSG00000029359	Tesc	0.672497	0.0447765
ENSMUSG00000031349	Nsdhl	0.671985	0.0175175
ENSMUSG00000028218	Fam92a	0.67189	0.00771923
ENSMUSG00000001417	Rhbg	0.671465	0.0136516
ENSMUSG00000015291	Gdi1	0.669387	0.0013441
ENSMUSG00000074744	Gm807	0.669379	0.0372107
ENSMUSG00000046623	Gjb4	0.667797	0.0188217
ENSMUSG00000037005	Xpnpep2	0.666666	0.0217574
ENSMUSG00000074918	5430417L22Rik	0.665314	0.0249151
ENSMUSG00000058240	Cryzl1	0.662693	0.0481314
ENSMUSG00000031503	Col4a2	0.6624	0.00057185
ENSMUSG00000056436	Cyct	0.662061	0.00141679
ENSMUSG00000035150	Eif2s3x	0.661394	0.0185338
ENSMUSG00000023913	Pla2g7	0.661226	0.0672149
ENSMUSG00000034271	Jdp2	0.660999	0.0260933
ENSMUSG00000031383	Dusp9	0.659516	0.00109748
ENSMUSG00000039519	Cyp7b1	0.659453	0.0590014
ENSMUSG00000037852	Cpe	0.656515	0.0292245
ENSMUSG00000057406	Whsc1	0.656044	1.11602e-05
ENSMUSG00000027229	4933406J08Rik	0.655528	0.0202501
ENSMUSG00000021959	Lats2	0.653298	0.0804447
ENSMUSG00000031311	Nono	0.651686	0.0095607
ENSMUSG00000005054	Cstb	0.651562	0.000287282
ENSMUSG00000031297	Slc7a3	0.651512	0.0264392
ENSMUSG00000022270	Fam134b	0.651345	0.0259475
ENSMUSG00000073412	Lst1	0.65115	0.0990726
ENSMUSG00000027317	Ppp1r14d	0.65008	0.0661886
ENSMUSG00000031392	Irak1	0.649384	0.0068102
ENSMUSG00000001211	Agpat3	0.646843	0.00123078
ENSMUSG00000039209	Rpl39l	0.643618	0.0631075
ENSMUSG00000062070	Pgk1	0.641254	0.0041928
ENSMUSG00000043681	Fam25c	0.639956	0.0160239
ENSMUSG00000058571	Gpc6	0.63991	0.0642173
ENSMUSG00000034706	Dnaic2	0.639211	0.0645893
ENSMUSG00000038057	Dbil5	0.638887	0.0866643
ENSMUSG00000043259	Fam13c	0.638851	0.0211604
ENSMUSG00000028251	2610029I01Rik	0.638609	0.000287282
ENSMUSG00000058216	BC021614	0.638509	0.0517104
ENSMUSG00000046280	She	0.638075	0.0578238
ENSMUSG00000030272	Camk1	0.636353	0.00587928
ENSMUSG00000000594	Gm2a	0.636337	0.00536853
ENSMUSG00000036782	Klhl13	0.632941	0.0571417
ENSMUSG00000072553	Gm525	0.631958	0.062462
ENSMUSG00000060703	Cd302	0.630236	0.0582007
ENSMUSG00000024235	Map3k8	0.627672	0.0952611
ENSMUSG00000027794	Sohlh2	0.626758	0.00159215
ENSMUSG00000087283	Gm13580	0.626335	0.0217574
ENSMUSG00000037820	Tgm2	0.625803	0.0145943
ENSMUSG00000008398	Elk3	0.62528	0.0102775
ENSMUSG00000051375	Pcdh1	0.625045	0.0557441
ENSMUSG00000048175	Asb8	0.624971	0.00336155
ENSMUSG00000034544	Rsrc1	0.624725	0.00034531
ENSMUSG00000026739	Bmi1	0.62427	0.062462
ENSMUSG00000028458	Tesk1	0.623752	0.0740734
ENSMUSG00000069114	Zbtb10	0.621777	0.0375743
ENSMUSG00000027703	Lrriq4	0.620915	0.025176
ENSMUSG00000079509	Zfx	0.619335	0.0198191
ENSMUSG00000021732	Fgf10	0.617295	0.0887054
ENSMUSG00000058147	Xlr3c	0.616039	0.0946707
ENSMUSG00000055403	4933427D06Rik	0.614939	0.00959763
ENSMUSG00000013766	Ly6g6e	0.614851	0.0401674
ENSMUSG00000057421	Las1l	0.61357	0.020372
ENSMUSG00000002076	Hsf2bp	0.611093	0.0010346
ENSMUSG00000029022	Miip	0.610577	0.0352435
ENSMUSG00000030671	Pde3b	0.608592	0.00142087
ENSMUSG00000028776	Tinagl1	0.607241	0.0794996
ENSMUSG00000022548	Apod	0.607007	0.0194567
ENSMUSG00000002365	Snx9	0.605962	0.0231522
ENSMUSG00000004631	Sgce	0.604005	0.0625472
ENSMUSG00000040601	Nlrp4a	0.602368	0.0197476
ENSMUSG00000026246	Alppl2	0.602287	0.0999597
ENSMUSG00000050732	Vamp8	0.601789	0.00613125
ENSMUSG00000035936	Aldh5a1	0.601423	0.0122358
ENSMUSG00000040013	Fkbp6	0.599832	0.0553408
ENSMUSG00000028845	Tekt2	0.59876	0.0745018
ENSMUSG00000042428	Mgat3	0.598606	0.00246137
ENSMUSG00000064090	Vrk2	0.598536	0.0697713
ENSMUSG00000031994	Adamts8	0.596875	0.0249151
ENSMUSG00000038576	Susd4	0.596428	0.069893
ENSMUSG00000040957	Cables1	0.595132	0.0791319
ENSMUSG00000079547	H2-DMb1	0.594858	0.0978337
ENSMUSG00000087174	5530601H04Rik	0.594395	0.0327731
ENSMUSG00000028555	Ttc39a	0.594364	0.0777448
ENSMUSG00000046733	Gprc5a	0.59418	0.0241104
ENSMUSG00000036620	Mgat4b	0.591445	0.00490185
ENSMUSG00000026547	Tagln2	0.59057	0.0121428
ENSMUSG00000019590	Cyb561	0.590446	0.0010165
ENSMUSG00000028494	Plin2	0.589538	0.00134185
ENSMUSG00000025059	Gyk	0.589162	0.0264907
ENSMUSG00000070837	Aurkc	0.588832	0.0732705
ENSMUSG00000025666	Tmem47	0.586166	0.060508
ENSMUSG00000035314	Gdpd5	0.586057	0.0478938
ENSMUSG00000046338	Gpat2	0.585301	0.00495978
ENSMUSG00000031196	F8	0.584955	0.0805602
ENSMUSG00000033676	Gabrb3	0.583855	0.0361483
ENSMUSG00000045394	Epcam	0.583545	0.00220504
ENSMUSG00000027249	F2	0.582186	0.0840237
ENSMUSG00000004221	Ikbkg	0.580919	0.019479
ENSMUSG00000033255	Gm5134	0.580239	0.0465377
ENSMUSG00000001025	S100a6	0.579767	0.0966584
ENSMUSG00000031229	Atrx	0.57918	0.0502798
ENSMUSG00000039476	Prrx2	0.57873	0.068537
ENSMUSG00000043154	Ppp2r3a	0.577375	0.0292245
ENSMUSG00000022487	Gtsf1	0.576055	0.0553408
ENSMUSG00000008129	4930432K21Rik	0.575879	0.0435667
ENSMUSG00000051257	Trap1a	0.574343	0.0240287
ENSMUSG00000025246	Tbl1x	0.574088	0.0388937
ENSMUSG00000032015	Pou2f3	0.573956	0.0517293
ENSMUSG00000037031	Tspan15	0.573202	0.0746338
ENSMUSG00000031242	2610002M06Rik	0.572735	0.0122358
ENSMUSG00000026342	Slc35f5	0.569972	0.00613125
ENSMUSG00000022575	Gsdmd	0.569802	0.0258477
ENSMUSG00000021917	Spcs1	0.569116	0.0190071
ENSMUSG00000005534	Insr	0.56902	0.0390273
ENSMUSG00000036411	9530077C05Rik	0.56884	0.0459949
ENSMUSG00000036432	Siah2	0.56833	0.0224875
ENSMUSG00000007041	Clic1	0.567996	0.0091976
ENSMUSG00000060600	Eno3	0.567824	0.0723049
ENSMUSG00000024308	Tapbp	0.566649	0.00738539
ENSMUSG00000001891	Ugp2	0.566569	0.0280712
ENSMUSG00000056537	Rlim	0.565598	0.0397473
ENSMUSG00000025609	Mkln1	0.564433	0.00170306
ENSMUSG00000023965	Fbxl17	0.5644	0.0260704
ENSMUSG00000030200	Bcl2l14	0.563896	0.0803832
ENSMUSG00000031207	Msn	0.562128	0.0487796
ENSMUSG00000039194	Rlbp1	0.56178	0.0428092
ENSMUSG00000030541	Idh2	0.561668	0.00304543
ENSMUSG00000060803	Gstp1	0.561305	0.0457724
ENSMUSG00000003031	Cdkn1b	0.560665	0.0697713
ENSMUSG00000051730	Mettl5	0.560479	0.000609398
ENSMUSG00000086847	Gm16065	0.559466	0.0991313
ENSMUSG00000079197	Psme2	0.559125	0.016489
ENSMUSG00000078776	9530053A07Rik	0.559114	0.0309412
ENSMUSG00000022304	Dpys	0.558546	0.0661886
ENSMUSG00000030530	Furin	0.558529	0.075708
ENSMUSG00000025665	Rps6ka6	0.555265	0.022304
ENSMUSG00000042770	Hebp1	0.553166	0.0352051
ENSMUSG00000031239	Itm2a	0.553109	0.0361483
ENSMUSG00000015488	5930434B04Rik	0.548002	0.0749541
ENSMUSG00000037463	Fbxo27	0.547315	0.0965977
ENSMUSG00000006205	Htra1	0.545064	0.0691058
ENSMUSG00000050812	AI314180	0.54382	0.00649313
ENSMUSG00000032376	Usp3	0.542962	0.00771923
ENSMUSG00000031502	Col4a1	0.542262	0.0295736
ENSMUSG00000024691	Fam111a	0.539714	0.0300894
ENSMUSG00000023861	Brp44l	0.539548	0.0113974
ENSMUSG00000035561	Aldh1b1	0.538151	0.0339589
ENSMUSG00000032436	Cmtm7	0.535875	0.00546256
ENSMUSG00000026576	Atp1b1	0.532898	0.000831688
ENSMUSG00000031776	Arl2bp	0.532589	0.00601442
ENSMUSG00000049872	Fam26e	0.532491	0.049343
ENSMUSG00000068245	D14Ertd668e	0.532223	0.0626952
ENSMUSG00000002844	Adprh	0.531483	0.0443051
ENSMUSG00000022900	Ildr1	0.531146	0.0236196
ENSMUSG00000052180	Serpinb6c	0.527353	0.0775015
ENSMUSG00000042712	Wbp5	0.526572	0.0041928
ENSMUSG00000032346	Ooep	0.52642	0.0159197
ENSMUSG00000069727	Gm5595	0.526366	0.00475102
ENSMUSG00000023403	Stk31	0.525787	0.0154698
ENSMUSG00000050608	Minos1	0.523297	0.0137856
ENSMUSG00000010592	Dazl	0.523116	0.0727061
ENSMUSG00000036880	Acaa2	0.522453	0.00958712
ENSMUSG00000031950	Gabarapl2	0.520995	0.060989
ENSMUSG00000061411	8430427H17Rik	0.518423	0.00536392
ENSMUSG00000034801	Sos2	0.517627	0.025176
ENSMUSG00000041119	Pde9a	0.517528	0.0970158
ENSMUSG00000029401	Rilpl2	0.517215	0.0935211
ENSMUSG00000028179	Cth	0.516581	0.0755157
ENSMUSG00000019528	Gyg	0.516461	0.0382897
ENSMUSG00000030359	Pzp	0.51567	0.0938898
ENSMUSG00000064308	2410137M14Rik	0.515089	0.0861838
ENSMUSG00000003051	Elf3	0.514106	0.0692337
ENSMUSG00000031799	Tpm4	0.512825	0.0139988
ENSMUSG00000050071	Bex1	0.512521	0.0229916
ENSMUSG00000022895	Ets2	0.511508	0.0665166
ENSMUSG00000051154	Commd3	0.511433	0.0240287
ENSMUSG00000028121	Bcar3	0.51139	0.0292245
ENSMUSG00000027175	Tcp11l1	0.510493	0.0913132
ENSMUSG00000054814	Usp46	0.507812	0.0553257
ENSMUSG00000042903	Foxo4	0.506975	0.0749541
ENSMUSG00000038354	Ankrd35	0.505783	0.0666331
ENSMUSG00000004849	Ap1s1	0.505417	0.00475102
ENSMUSG00000041445	Mmrn2	0.50428	0.0553408
ENSMUSG00000026463	Atp2b4	0.503571	0.0517293
ENSMUSG00000035725	Prkx	0.503545	0.0277874
ENSMUSG00000055200	Sertad3	0.500994	0.0842283
ENSMUSG00000039206	Daglb	-0.50021	0.0553408
ENSMUSG00000022550	Adck5	-0.501068	0.0156038
ENSMUSG00000047281	Sfn	-0.504021	0.0544725
ENSMUSG00000022849	Hspbap1	-0.504401	0.00511273
ENSMUSG00000037692	Ahdc1	-0.504689	0.0379379
ENSMUSG00000031028	Tub	-0.506162	0.0777424
ENSMUSG00000024354	Slc23a1	-0.50634	0.0524807
ENSMUSG00000013629	Cad	-0.506894	0.0202501
ENSMUSG00000032363	Adamts7	-0.507593	0.0929264
ENSMUSG00000030310	Slc6a1	-0.509252	0.0527531
ENSMUSG00000039427	Alg1	-0.509999	0.0266909
ENSMUSG00000001281	Itgb7	-0.510513	0.00235719
ENSMUSG00000062380	Tubb3	-0.510937	0.0664563
ENSMUSG00000027799	Nbea	-0.51123	0.025176
ENSMUSG00000033949	Trim36	-0.515303	0.0952611
ENSMUSG00000030946	Lhpp	-0.51532	0.0847096
ENSMUSG00000040752	Myh6	-0.51659	0.0892474
ENSMUSG00000023991	Foxp4	-0.516736	0.0164759
ENSMUSG00000034173	2410018M08Rik	-0.51819	0.0875598
ENSMUSG00000023009	Nckap5l	-0.521393	0.0642173
ENSMUSG00000025223	Ldb1	-0.521828	0.00311086
ENSMUSG00000071856	Mcc	-0.524468	0.0817184
ENSMUSG00000028952	Zbtb48	-0.524902	0.0368738
ENSMUSG00000024610	Cd74	-0.526042	0.0540297
ENSMUSG00000001300	Efnb2	-0.527753	0.00690217
ENSMUSG00000029223	Uchl1	-0.529825	0.00475429
ENSMUSG00000027996	Sfrp2	-0.529872	0.0502798
ENSMUSG00000043439	E130012A19Rik	-0.530981	0.0742628
ENSMUSG00000048997	Atxn7l2	-0.532495	0.020372
ENSMUSG00000040761	Spen	-0.532815	0.0123877
ENSMUSG00000019261	Mtap1s	-0.533027	0.0388219
ENSMUSG00000036699	Zcchc12	-0.534062	0.0540297
ENSMUSG00000041774	Ydjc	-0.536104	0.0487796
ENSMUSG00000031508	Ankrd10	-0.53672	0.00449299
ENSMUSG00000040165	Cd209c	-0.537921	0.0867533
ENSMUSG00000050796	B3galt6	-0.538035	0.0840991
ENSMUSG00000053367	Gm6792	-0.538201	0.0553408
ENSMUSG00000085008	Gm13399	-0.541857	0.0990377
ENSMUSG00000073538	E330020D12Rik	-0.542429	0.0438158
ENSMUSG00000024193	Phf1	-0.545435	0.0389032
ENSMUSG00000052727	Mtap1b	-0.548073	0.000861002
ENSMUSG00000014503	Pkd2l2	-0.549367	0.0935211
ENSMUSG00000005566	Trim28	-0.550072	0.057225
ENSMUSG00000036986	Pml	-0.55466	0.000338133
ENSMUSG00000004896	Rrnad1	-0.555668	0.0195172
ENSMUSG00000037994	Nhedc2	-0.558326	0.0995097
ENSMUSG00000062785	Kcnc3	-0.559565	0.0291295
ENSMUSG00000036995	Asap3	-0.56107	0.0136129
ENSMUSG00000029714	Gigyf1	-0.561982	0.0111847
ENSMUSG00000044576	Fam59b	-0.564198	0.0348459
ENSMUSG00000037221	Mospd3	-0.565813	0.0333496
ENSMUSG00000033434	Gtpbp6	-0.566547	0.0688428
ENSMUSG00000052316	Lrrc15	-0.569741	0.0662754
ENSMUSG00000040734	Ppp1r13l	-0.569888	0.0930955
ENSMUSG00000053693	Mast1	-0.570021	0.064341
ENSMUSG00000052854	Nrk	-0.570415	0.0866643
ENSMUSG00000056724	Nbeal2	-0.571712	0.0160239
ENSMUSG00000037992	Rara	-0.572601	0.00379643
ENSMUSG00000029121	Crmp1	-0.572648	0.00746726
ENSMUSG00000023902	Zscan10	-0.574295	0.0187327
ENSMUSG00000044461	Shisa2	-0.574322	0.0568741
ENSMUSG00000080486	Snord100	-0.575406	0.0460161
ENSMUSG00000020027	Socs2	-0.575813	0.0116278
ENSMUSG00000005672	Kit	-0.577037	0.0492063
ENSMUSG00000031561	Odz3	-0.581523	0.0145943
ENSMUSG00000023473	Celsr3	-0.583345	0.0511626
ENSMUSG00000030067	Foxp1	-0.586139	0.0224875
ENSMUSG00000029179	Zcchc4	-0.587553	0.00321191
ENSMUSG00000000317	Bcl6b	-0.588492	0.0277874
ENSMUSG00000034958	Atcay	-0.588538	0.0990726
ENSMUSG00000054272	Zscan4c	-0.588892	0.0370389
ENSMUSG00000031659	Adcy7	-0.58899	0.0840774
ENSMUSG00000020889	Nr1d1	-0.589044	0.0443993
ENSMUSG00000038007	Acer2	-0.589296	0.00795288
ENSMUSG00000042439	Zfp532	-0.590363	0.0290158
ENSMUSG00000042515	Mum1l1	-0.592385	0.0250465
ENSMUSG00000074405	Zfp865	-0.593253	0.0478938
ENSMUSG00000045411	2410002F23Rik	-0.593573	0.00324082
ENSMUSG00000029026	Trp73	-0.59362	0.00490185
ENSMUSG00000031099	Smarca1	-0.599025	0.0986217
ENSMUSG00000020541	Tom1l1	-0.600941	0.0103655
ENSMUSG00000090714	Zscan4d	-0.60719	0.0414907
ENSMUSG00000040728	Esrp1	-0.612474	0.00270412
ENSMUSG00000022324	Matn2	-0.616656	0.0942985
ENSMUSG00000079036	Alkbh1	-0.618711	0.0340469
ENSMUSG00000041658	Rragb	-0.619063	0.00125328
ENSMUSG00000000792	Slc5a5	-0.620391	0.0792109
ENSMUSG00000023795	Pisd-ps2	-0.621346	0.0626952
ENSMUSG00000091880	Zscan4e	-0.622232	0.0926587
ENSMUSG00000030145	Zfp248	-0.623281	0.0459949
ENSMUSG00000029522	Pla2g1b	-0.624225	0.000609398
ENSMUSG00000086802	2700038G22Rik	-0.625524	0.00386237
ENSMUSG00000003949	Hlf	-0.625669	0.0867533
ENSMUSG00000038146	Notch3	-0.626451	0.00326115
ENSMUSG00000008153	Clstn3	-0.628434	0.00108019
ENSMUSG00000042988	Notum	-0.628723	0.0925407
ENSMUSG00000065265	SNORA32	-0.629034	0.0339589
ENSMUSG00000017830	Dhx58	-0.630886	0.0935211
ENSMUSG00000021950	Anxa8	-0.636084	0.0608385
ENSMUSG00000032101	Ddx25	-0.638132	0.0327892
ENSMUSG00000026407	Cacna1s	-0.641216	0.0613673
ENSMUSG00000003526	Prodh	-0.64286	0.00321191
ENSMUSG00000023011	Faim2	-0.644321	0.0935211
ENSMUSG00000082286	Pisd-ps1	-0.647071	0.0336743
ENSMUSG00000028780	Sema3c	-0.648044	0.0668325
ENSMUSG00000042757	Tmem108	-0.6486	0.0268568
ENSMUSG00000061356	Gm600	-0.651739	0.069907
ENSMUSG00000078859	Gm17491	-0.655906	0.0284975
ENSMUSG00000027523	Gnas	-0.656216	0.0889764
ENSMUSG00000031073	Fgf15	-0.656729	0.0212411
ENSMUSG00000027684	Mecom	-0.658592	0.0987136
ENSMUSG00000004038	Gstm3	-0.65925	0.0976958
ENSMUSG00000018845	Unc45b	-0.659957	0.0695048
ENSMUSG00000056174	Col8a2	-0.662801	0.0784313
ENSMUSG00000002603	Tgfb1	-0.663856	0.0118361
ENSMUSG00000014773	Dll1	-0.664987	0.0394571
ENSMUSG00000021938	Pspc1	-0.665206	0.0553408
ENSMUSG00000037855	Zfp365	-0.666989	8.59521e-05
ENSMUSG00000037016	Frem2	-0.667527	0.0371735
ENSMUSG00000022440	C1qtnf6	-0.670799	0.09492
ENSMUSG00000039611	2810432L12Rik	-0.671162	0.0755157
ENSMUSG00000054855	Rnd1	-0.673085	0.0236196
ENSMUSG00000038437	Mllt6	-0.673932	9.54836e-05
ENSMUSG00000085337	Gm15964	-0.674715	0.0562731
ENSMUSG00000031789	Cngb1	-0.678059	0.0397473
ENSMUSG00000025081	Tdrd1	-0.678186	0.0755157
ENSMUSG00000085555	2610035F20Rik	-0.678789	0.0952611
ENSMUSG00000091712	Sec14l5	-0.679006	0.0879075
ENSMUSG00000041482	Fam38b	-0.679338	0.0935211
ENSMUSG00000018341	Il12rb2	-0.679638	0.0713722
ENSMUSG00000007872	Id3	-0.68013	0.00470326
ENSMUSG00000020609	Apob	-0.680409	0.0697713
ENSMUSG00000091456	A930011O12Rik	-0.681429	0.0719837
ENSMUSG00000037390	Muc3	-0.682466	0.0991947
ENSMUSG00000054999	Naaladl1	-0.683131	0.0431974
ENSMUSG00000061353	Cxcl12	-0.686373	0.0773615
ENSMUSG00000043822	Adamtsl5	-0.687923	0.0904225
ENSMUSG00000037568	Vash2	-0.68794	0.0431974
ENSMUSG00000039257	Vstm2b	-0.688565	0.0966584
ENSMUSG00000022346	Myc	-0.689577	0.0577902
ENSMUSG00000064325	Hhip	-0.690473	0.0935211
ENSMUSG00000037138	Aff3	-0.690568	0.0168632
ENSMUSG00000024502	Jakmip2	-0.692442	0.0713722
ENSMUSG00000001506	Col1a1	-0.693277	0.060508
ENSMUSG00000029322	Plac8	-0.694019	0.00800754
ENSMUSG00000028047	Thbs3	-0.697101	0.00466437
ENSMUSG00000030862	Cpxm2	-0.697148	0.07653
ENSMUSG00000020902	Ntn1	-0.697795	0.000502324
ENSMUSG00000015243	Abca1	-0.698077	0.00351635
ENSMUSG00000027199	Gatm	-0.698342	0.0561137
ENSMUSG00000040164	Kcns1	-0.698945	0.0889764
ENSMUSG00000007594	Hapln4	-0.699042	0.0736414
ENSMUSG00000091643	Zscan4b	-0.699442	0.0663486
ENSMUSG00000050288	Fzd2	-0.701536	0.0270806
ENSMUSG00000025175	Fn3k	-0.703776	0.0866643
ENSMUSG00000021614	Vcan	-0.704236	0.00170306
ENSMUSG00000002266	Zim1	-0.704345	0.0777448
ENSMUSG00000031734	Irx3	-0.707243	0.0847096
ENSMUSG00000035640	Dos	-0.707705	0.00201151
ENSMUSG00000036523	Greb1	-0.709456	0.0755157
ENSMUSG00000004031	Fam5b	-0.710043	0.0800236
ENSMUSG00000030782	Tgfb1i1	-0.71026	0.0412292
ENSMUSG00000058669	Nkx2-9	-0.711693	0.0663486
ENSMUSG00000060240	Cend1	-0.712954	0.0663486
ENSMUSG00000032572	Col6a4	-0.71325	0.00149051
ENSMUSG00000021702	Thbs4	-0.71639	0.0775015
ENSMUSG00000028681	Ptch2	-0.717355	0.0102775
ENSMUSG00000022768	Ccdc116	-0.717905	0.0234388
ENSMUSG00000044006	Cilp2	-0.718252	0.0451461
ENSMUSG00000024049	Myom1	-0.719559	0.0714088
ENSMUSG00000071767	Rhox7	-0.721777	0.0742019
ENSMUSG00000052430	Bmpr1b	-0.723177	0.0677825
ENSMUSG00000072972	Adam4	-0.723776	0.0742019
ENSMUSG00000036273	Lrrk2	-0.727111	0.0309305
ENSMUSG00000051879	Krt71	-0.729706	0.0667997
ENSMUSG00000062327	T	-0.733619	0.068537
ENSMUSG00000027254	Mtap1a	-0.736373	0.0578773
ENSMUSG00000065663	SNORA25	-0.741817	0.0236196
ENSMUSG00000024679	Ms4a6d	-0.743006	0.0432639
ENSMUSG00000067586	S1pr3	-0.743943	0.0401674
ENSMUSG00000074151	Nlrc5	-0.744943	0.0426376
ENSMUSG00000026824	Kcnj3	-0.745501	0.0518313
ENSMUSG00000009092	Derl3	-0.746996	0.0154637
ENSMUSG00000057003	Myh4	-0.749087	0.060508
ENSMUSG00000007603	Dus3l	-0.749448	0.00358268
ENSMUSG00000020601	Trib2	-0.750476	0.00451193
ENSMUSG00000005087	Cd44	-0.751244	0.0541377
ENSMUSG00000025272	Tro	-0.752287	9.9519e-05
ENSMUSG00000086723	Gm16601	-0.755103	0.0553408
ENSMUSG00000019437	Tlcd1	-0.755532	0.00289599
ENSMUSG00000039963	Ccdc40	-0.758308	0.0012233
ENSMUSG00000021268	Meg3	-0.762728	0.02492
ENSMUSG00000030223	Ptpro	-0.764195	0.0492493
ENSMUSG00000034687	Fras1	-0.76933	0.0445222
ENSMUSG00000074364	Ehd2	-0.770325	0.0166371
ENSMUSG00000059937	Gdap10	-0.771224	0.0116104
ENSMUSG00000038732	Mboat1	-0.774885	0.00207416
ENSMUSG00000029851	Fam115c	-0.77518	0.00752511
ENSMUSG00000040441	Slc26a10	-0.775858	0.0167115
ENSMUSG00000031075	Ano1	-0.779738	0.0412292
ENSMUSG00000008540	Mgst1	-0.780443	0.0436205
ENSMUSG00000020953	Coch	-0.781043	0.0270153
ENSMUSG00000025422	Agap2	-0.784257	0.0240425
ENSMUSG00000014164	Klhl3	-0.786922	0.0285412
ENSMUSG00000052563	D930048N14Rik	-0.788738	0.00567115
ENSMUSG00000037428	Vgf	-0.789331	0.0397473
ENSMUSG00000060572	Mfap2	-0.794128	0.0409355
ENSMUSG00000055874	Foxi3	-0.798635	0.0322421
ENSMUSG00000022208	Jph4	-0.802444	0.00813426
ENSMUSG00000033737	Fndc3c1	-0.803008	0.0102549
ENSMUSG00000086968	4933431E20Rik	-0.803648	0.0164759
ENSMUSG00000034701	Neurod1	-0.803799	0.0158182
ENSMUSG00000061462	Obscn	-0.806043	0.025661
ENSMUSG00000015090	Ptgds	-0.808018	0.0268568
ENSMUSG00000023019	Gpd1	-0.810386	0.0263571
ENSMUSG00000042002	Foxn4	-0.81459	0.0122358
ENSMUSG00000002341	Ncan	-0.817614	0.00856083
ENSMUSG00000039934	Pion	-0.81896	0.0308369
ENSMUSG00000075014	Gm10800	-0.823961	0.0041928
ENSMUSG00000038756	Ttll6	-0.826991	0.00279206
ENSMUSG00000073650	Gm216	-0.827923	0.00722731
ENSMUSG00000040866	Rsph6a	-0.8282	0.0250465
ENSMUSG00000039103	Nexn	-0.829294	0.0041928
ENSMUSG00000038880	Mrps34	-0.831729	0.0167115
ENSMUSG00000032511	Scn5a	-0.832219	0.0207993
ENSMUSG00000044254	Pcsk9	-0.832764	0.0250465
ENSMUSG00000037169	Mycn	-0.835854	6.86181e-07
ENSMUSG00000061397	Krt79	-0.836459	0.0224492
ENSMUSG00000086779	Gm13562	-0.838382	0.0266393
ENSMUSG00000046613	Vwa5b2	-0.84012	0.0252162
ENSMUSG00000052234	Epx	-0.844212	0.0193624
ENSMUSG00000081208	Gm11400	-0.844943	0.025176
ENSMUSG00000022899	Slc15a2	-0.845451	0.00512602
ENSMUSG00000034336	Ina	-0.847655	0.00143367
ENSMUSG00000032085	Tagln	-0.851384	0.00767565
ENSMUSG00000031825	Crispld2	-0.852325	0.00754304
ENSMUSG00000076431	Sox4	-0.855512	0.00336155
ENSMUSG00000010760	Phlda2	-0.861544	0.00245985
ENSMUSG00000070285	BY080835	-0.862229	0.0121428
ENSMUSG00000077440	SNORD101	-0.868849	0.000960137
ENSMUSG00000057967	Fgf18	-0.871267	0.00943523
ENSMUSG00000029211	Gabra4	-0.872486	0.017183
ENSMUSG00000026073	Il1r2	-0.879989	0.0160492
ENSMUSG00000063632	Sox11	-0.885018	0.0091976
ENSMUSG00000056972	Magel2	-0.888295	0.00557685
ENSMUSG00000022101	Fgf17	-0.897802	3.39183e-05
ENSMUSG00000075015	Gm10801	-0.900339	0.00497156
ENSMUSG00000038738	Shank1	-0.903384	0.00308854
ENSMUSG00000023764	Sfi1	-0.903669	0.00351938
ENSMUSG00000077565	SNORD12	-0.904959	0.00106758
ENSMUSG00000002204	Napsa	-0.913719	9.94497e-06
ENSMUSG00000029299	Abcg3	-0.9158	0.011618
ENSMUSG00000049097	Ankrd34a	-0.916715	0.00321191
ENSMUSG00000022893	Adamts1	-0.923439	0.00481209
ENSMUSG00000085396	6720401G13Rik	-0.924146	8.33452e-05
ENSMUSG00000006457	Actn3	-0.933008	0.000237809
ENSMUSG00000041134	Cyyr1	-0.939324	0.00133648
ENSMUSG00000019027	Dnahc1	-0.939691	0.00456559
ENSMUSG00000042286	Stab1	-0.942237	0.00832828
ENSMUSG00000032769	Trpa1	-0.95095	0.00475102
ENSMUSG00000034006	Pqlc1	-0.973724	3.62848e-08
ENSMUSG00000020241	Col6a2	-0.979285	0.0019864
ENSMUSG00000027168	Pax6	-1.00448	3.42777e-05
ENSMUSG00000029661	Col1a2	-1.03075	0.0029694
ENSMUSG00000012282	Wnt8a	-1.04025	0.000979526
ENSMUSG00000067878	Mtap7d3	-1.05472	2.30763e-06
ENSMUSG00000025407	Gli1	-1.07706	3.42165e-10
ENSMUSG00000027188	Pamr1	-1.09621	0.00121989
ENSMUSG00000071235	Vrtn	-1.10079	0.000166967
ENSMUSG00000000861	Bcl11a	-1.10882	0.000344575
ENSMUSG00000086878	Miat	-1.12407	0.000559284
ENSMUSG00000014602	Kif1a	-1.14875	0.000285733
ENSMUSG00000042417	Ccno	-1.15886	2.30763e-06
ENSMUSG00000022425	Enpp2	-1.19278	0.000175251
ENSMUSG00000000184	Ccnd2	-1.22493	9.3129e-07
ENSMUSG00000027985	Lef1	-1.24824	1.51279e-08
ENSMUSG00000035783	Acta2	-1.3145	4.38971e-05

## Sheet: Neil2-knockout EBs
Differentially expressed genes in Neil2-knockout compared to control embryoid bodies, top hits with more than 2-fold deregulation are highlighted in bold
Ensembl ID	Gene Symbol	log2Fold Change	BH-adjusted P-value
ENSMUSG00000086503	Xist	3.01361	1.17959e-33
ENSMUSG00000058328	Xlr5a	2.87454	1.74396e-12
ENSMUSG00000084919	C330008G21Rik	2.68171	2.33758e-10
ENSMUSG00000058147	Xlr3c	2.51987	1.04546e-08
ENSMUSG00000025038	Efhc2	2.5051	8.42725e-13
ENSMUSG00000079584	Gm364	2.50202	1.6796e-27
ENSMUSG00000072479	Xlr5b	2.3767	1.76495e-07
ENSMUSG00000050424	Pnma5	2.3198	9.99501e-23
ENSMUSG00000047797	Gjb1	2.31813	5.43455e-15
ENSMUSG00000025089	Gfra1	2.29883	4.19902e-08
ENSMUSG00000031329	Tsx	2.28859	5.25368e-23
ENSMUSG00000028626	Col9a2	2.25599	4.46643e-23
ENSMUSG00000046287	Pnma3	2.25468	2.00775e-20
ENSMUSG00000034456	Uroc1	2.24134	1.51626e-08
ENSMUSG00000092622	2410004A20Rik	2.13829	2.6183e-10
ENSMUSG00000051582	Otud6a	2.06169	5.08949e-13
ENSMUSG00000033343	Magea4	2.04551	1.19355e-09
ENSMUSG00000069814	E130309D14Rik	2.00059	2.98351e-20
ENSMUSG00000040723	Rcsd1	1.93526	1.50108e-16
ENSMUSG00000034891	Sncb	1.90572	1.16301e-09
ENSMUSG00000055692	Tmem191c	1.90387	7.39438e-18
ENSMUSG00000029848	Stra8	1.9031	3.04496e-07
ENSMUSG00000067338	Tuba3b	1.88282	3.55078e-06
ENSMUSG00000026246	Alppl2	1.88056	9.8926e-08
ENSMUSG00000029695	Aass	1.85754	2.20848e-12
ENSMUSG00000038155	Gstp2	1.83742	4.69568e-20
ENSMUSG00000067702	Tuba3a	1.83633	9.41986e-36
ENSMUSG00000090071	Cdk5r2	1.80783	6.99825e-09
ENSMUSG00000079110	Capn3	1.80386	7.13991e-07
ENSMUSG00000001168	Oas1h	1.79603	0.000155683
ENSMUSG00000079479	Gm9112	1.78884	5.04467e-08
ENSMUSG00000055003	Lrtm2	1.78868	2.84881e-06
ENSMUSG00000091614	Gm17657	1.77975	3.06541e-05
ENSMUSG00000038765	Lmx1b	1.75627	5.65524e-10
ENSMUSG00000039616	Mocos	1.74725	9.07503e-11
ENSMUSG00000067768	Xlr4b	1.74649	0.000142666
ENSMUSG00000073027	Dmrtc1b	1.74643	3.32019e-05
ENSMUSG00000061322	Dnaic1	1.74497	6.17842e-09
ENSMUSG00000019102	Aldh3a1	1.74084	1.218e-07
ENSMUSG00000032268	Tmprss5	1.73815	2.26905e-07
ENSMUSG00000060685	Gm14511	1.73104	7.2728e-06
ENSMUSG00000055675	Kbtbd11	1.72791	1.04735e-10
ENSMUSG00000038508	Gdf15	1.71544	2.26905e-07
ENSMUSG00000020419	Hormad2	1.71264	4.68933e-12
ENSMUSG00000069053	Ube1y1	1.71031	2.45162e-21
ENSMUSG00000037035	Inhbb	1.70764	2.62738e-05
ENSMUSG00000073125	Xlr3b	1.7051	8.85663e-05
ENSMUSG00000024957	Kcnk4	1.69721	0.000872884
ENSMUSG00000031362	Xlr4c	1.69543	0.000483186
ENSMUSG00000036466	Megf11	1.69382	1.36179e-15
ENSMUSG00000053765	Oas1f	1.69002	8.65428e-05
ENSMUSG00000037224	Zfyve28	1.68562	1.91998e-10
ENSMUSG00000047591	Mafa	1.67733	0.000102264
ENSMUSG00000031098	Syt8	1.66963	2.82331e-07
ENSMUSG00000059361	Nrsn2	1.66922	4.79468e-05
ENSMUSG00000010122	Slc47a1	1.66077	1.76124e-07
ENSMUSG00000045010	Gm4779	1.66062	3.43431e-17
ENSMUSG00000028435	Aqp3	1.6392	7.11011e-12
ENSMUSG00000041309	Nkx6-2	1.63625	7.57955e-06
ENSMUSG00000030302	Atp2b2	1.63593	2.39464e-05
ENSMUSG00000031310	Zmym3	1.61885	2.28052e-19
ENSMUSG00000072249	Gm5635	1.61345	0.000375261
ENSMUSG00000025875	Tspan17	1.61052	1.53931e-11
ENSMUSG00000005686	Ampd3	1.60852	5.65524e-10
ENSMUSG00000002006	Pdzd4	1.60763	2.84733e-09
ENSMUSG00000025839	Pramel7	1.60544	4.0863e-06
ENSMUSG00000003410	Elavl3	1.60291	3.18459e-08
ENSMUSG00000067642	Gpr113	1.60208	0.000100587
ENSMUSG00000025838	Pramel6	1.59943	6.58462e-06
ENSMUSG00000091556	Gm14569	1.59843	0.000124833
ENSMUSG00000079173	Zan	1.58497	3.99687e-05
ENSMUSG00000010021	Kif19a	1.58092	6.79358e-07
ENSMUSG00000075020	E530001K10Rik	1.58091	0.000547507
ENSMUSG00000086878	Miat	1.5764	7.82296e-10
ENSMUSG00000024935	Slc1a1	1.56773	2.03133e-08
ENSMUSG00000027233	Patl2	1.564	1.42414e-06
ENSMUSG00000008496	Pou2f2	1.56121	3.37846e-05
ENSMUSG00000022780	Mfi2	1.5571	0.000103309
ENSMUSG00000028635	Edn2	1.54969	0.0017291
ENSMUSG00000034777	Vax2	1.54612	0.000635658
ENSMUSG00000030549	Rhcg	1.53716	8.45309e-06
ENSMUSG00000046774	8030474K03Rik	1.53363	9.74175e-21
ENSMUSG00000085973	Gm14742	1.53247	0.00013282
ENSMUSG00000004098	Col5a3	1.52172	9.1157e-09
ENSMUSG00000041831	Sytl3	1.52077	3.84025e-07
ENSMUSG00000081965	Gm11620	1.51756	4.41899e-05
ENSMUSG00000038598	AI481877	1.51718	7.81764e-05
ENSMUSG00000031297	Slc7a3	1.51408	4.67438e-05
ENSMUSG00000022382	Wnt7b	1.51392	2.69226e-09
ENSMUSG00000027168	Pax6	1.51349	9.91393e-06
ENSMUSG00000026674	Ddr2	1.50711	5.48106e-05
ENSMUSG00000025952	Crygc	1.5034	0.00463957
ENSMUSG00000045009	Prrt3	1.50331	0.000596211
ENSMUSG00000033255	Gm5134	1.48918	2.90174e-06
ENSMUSG00000031325	4930519F16Rik	1.48294	0.000521124
ENSMUSG00000086291	Gm15513	1.47941	0.000125786
ENSMUSG00000053856	Dnajc5g	1.47513	0.00161328
ENSMUSG00000051367	Six1	1.47065	1.83495e-08
ENSMUSG00000060586	H2-Eb1	1.46242	4.90359e-11
ENSMUSG00000028132	Tmem56	1.46166	1.35651e-05
ENSMUSG00000024300	Myo1f	1.4591	0.000288387
ENSMUSG00000079845	Xlr4a	1.45617	0.000804769
ENSMUSG00000056738	A730036I17Rik	1.45273	0.0022021
ENSMUSG00000026873	Phf19	1.44926	2.93577e-08
ENSMUSG00000049491	Slc36a3	1.44824	0.0061015
ENSMUSG00000019558	Slc6a8	1.44296	7.9319e-26
ENSMUSG00000051243	Islr2	1.44114	2.82331e-07
ENSMUSG00000032849	Abcc4	1.44094	3.68789e-11
ENSMUSG00000003283	Hck	1.43892	1.54545e-11
ENSMUSG00000006649	Nphs1	1.43163	9.89585e-10
ENSMUSG00000034227	Foxj1	1.43063	2.85816e-07
ENSMUSG00000089669	Tnfsf13	1.42785	0.000313204
ENSMUSG00000021456	Fbp2	1.4266	0.000382499
ENSMUSG00000050556	Kcnb1	1.42558	1.32048e-05
ENSMUSG00000023274	Cd4	1.41757	0.00174784
ENSMUSG00000037910	1700018B24Rik	1.41723	0.000619753
ENSMUSG00000056498	Tmem154	1.41524	8.77174e-07
ENSMUSG00000022603	1700016M24Rik	1.41372	0.000213696
ENSMUSG00000081766	2210409E12Rik	1.41251	3.18385e-05
ENSMUSG00000016349	Eef1a2	1.41212	0.000362931
ENSMUSG00000047586	Nccrp1	1.40824	2.7736e-06
ENSMUSG00000031397	Tktl1	1.40734	2.72485e-05
ENSMUSG00000048752	Prss50	1.40725	2.27053e-15
ENSMUSG00000030350	Prmt8	1.40636	0.00381678
ENSMUSG00000075370	Igll1	1.40218	0.00237071
ENSMUSG00000040498	2210010C17Rik	1.39526	1.75773e-06
ENSMUSG00000091456	A930011O12Rik	1.39523	0.000513246
ENSMUSG00000040907	Atp1a3	1.39248	9.10817e-11
ENSMUSG00000022683	Pla2g10	1.39094	9.67706e-11
ENSMUSG00000003420	Fcgrt	1.39005	1.29686e-07
ENSMUSG00000016346	Kcnq2	1.38931	3.80159e-05
ENSMUSG00000017400	Stac2	1.38645	2.16672e-07
ENSMUSG00000021130	Galntl1	1.38254	4.11453e-05
ENSMUSG00000083114	Gm14790	1.38236	0.00571402
ENSMUSG00000027229	4933406J08Rik	1.38063	1.70003e-06
ENSMUSG00000050917	Fgf4	1.38023	2.46965e-18
ENSMUSG00000045075	Gm9796	1.37488	0.0111715
ENSMUSG00000049422	Chchd10	1.37403	8.35579e-13
ENSMUSG00000017417	Plxdc1	1.36593	1.66495e-06
ENSMUSG00000057836	Xlr3a	1.36176	0.0116658
ENSMUSG00000023192	Grm2	1.36142	0.000383534
ENSMUSG00000060275	Nrg2	1.35659	0.00052599
ENSMUSG00000034457	Eda2r	1.35168	1.37483e-07
ENSMUSG00000045103	Dmd	1.3475	1.7629e-13
ENSMUSG00000029314	Agpat9	1.34649	0.000182962
ENSMUSG00000038147	Cd84	1.34519	2.66632e-07
ENSMUSG00000024266	Adad2	1.34472	1.93623e-07
ENSMUSG00000038319	Kcnh2	1.34274	3.5935e-06
ENSMUSG00000022432	Smc1b	1.34229	2.15373e-05
ENSMUSG00000084034	Gm12617	1.34031	0.00154985
ENSMUSG00000002885	Cd97	1.3399	6.89714e-14
ENSMUSG00000055333	Fat2	1.33895	0.000297617
ENSMUSG00000081432	Gm12593	1.33776	0.0142534
ENSMUSG00000053046	Brsk2	1.3349	0.000698722
ENSMUSG00000024497	Pou4f3	1.33356	0.00260652
ENSMUSG00000040601	Nlrp4a	1.33183	8.63443e-05
ENSMUSG00000032623	Oas1d	1.3305	0.000187209
ENSMUSG00000085715	Tsix	1.32994	0.00198731
ENSMUSG00000037813	D630003M21Rik	1.32977	1.3981e-06
ENSMUSG00000053211	Zfy1	1.32552	1.35651e-05
ENSMUSG00000067399	Trim43a	1.32102	0.00868605
ENSMUSG00000071773	Rhox1	1.31949	1.44328e-05
ENSMUSG00000066007	Zfp600	1.31763	2.53968e-05
ENSMUSG00000032530	Lyzl4	1.31539	0.013078
ENSMUSG00000024731	Ms4a10	1.31427	0.00251424
ENSMUSG00000038963	Slco4a1	1.31062	5.81212e-09
ENSMUSG00000055805	Fmnl1	1.30949	7.01964e-05
ENSMUSG00000006218	Fam131c	1.30928	4.42759e-07
ENSMUSG00000023995	Tspo2	1.30921	0.0176379
ENSMUSG00000053654	Krt42	1.30205	0.00160792
ENSMUSG00000086202	1700019E08Rik	1.30179	0.0182895
ENSMUSG00000031898	Dpep3	1.30105	0.00262082
ENSMUSG00000027579	Srms	1.29919	0.00279509
ENSMUSG00000028109	Hormad1	1.29732	6.87719e-05
ENSMUSG00000061577	Gpr114	1.2966	7.6231e-05
ENSMUSG00000075269	Bex6	1.29576	0.00980813
ENSMUSG00000032191	Bcl2l10	1.29413	0.0183664
ENSMUSG00000037280	Galnt6	1.28923	2.70744e-10
ENSMUSG00000002012	Pnck	1.28831	6.06885e-05
ENSMUSG00000034387	D630042P16Rik	1.28582	0.000205851
ENSMUSG00000075296	Aldh3b2	1.28492	1.36497e-05
ENSMUSG00000058669	Nkx2-9	1.28484	0.00309118
ENSMUSG00000046532	Ar	1.283	0.000122339
ENSMUSG00000090104	Gm16241	1.27888	0.0208864
ENSMUSG00000034224	Slc38a8	1.27749	0.00984068
ENSMUSG00000024030	Abcg1	1.27504	1.99585e-11
ENSMUSG00000034055	Phka1	1.27441	3.33887e-13
ENSMUSG00000034730	Bai1	1.27378	4.25846e-06
ENSMUSG00000000632	Sez6	1.27331	0.00196777
ENSMUSG00000070837	Aurkc	1.27078	0.000162062
ENSMUSG00000085200	4930552P12Rik	1.26797	0.020181
ENSMUSG00000027474	BC020535	1.26694	0.00716613
ENSMUSG00000091761	Gm4349	1.26516	0.000151054
ENSMUSG00000039278	Pcsk1n	1.26298	0.00391582
ENSMUSG00000027048	Abcb11	1.26134	0.0199482
ENSMUSG00000071229	Timm8a2	1.25716	9.79554e-06
ENSMUSG00000029121	Crmp1	1.25706	4.59803e-09
ENSMUSG00000083576	Gm16411	1.25599	0.00596026
ENSMUSG00000030283	St8sia1	1.25561	5.90371e-06
ENSMUSG00000035226	Rims4	1.25182	1.02427e-05
ENSMUSG00000073568	Gm949	1.25089	4.30147e-06
ENSMUSG00000068547	Clca6	1.24931	6.76809e-05
ENSMUSG00000092177	Vax2os2	1.24885	0.000122339
ENSMUSG00000070473	Cldn3	1.24702	0.000470013
ENSMUSG00000031489	Adrb3	1.24625	2.70394e-09
ENSMUSG00000022304	Dpys	1.24414	0.000152715
ENSMUSG00000026979	Psd4	1.24343	7.82296e-10
ENSMUSG00000046008	Pnlip	1.2401	0.0181774
ENSMUSG00000033368	Trim69	1.23999	0.01568
ENSMUSG00000085843	A730085A09Rik	1.23936	0.00118644
ENSMUSG00000037405	Icam1	1.23837	9.89045e-06
ENSMUSG00000062170	Fmr1nb	1.23821	8.89078e-11
ENSMUSG00000068522	Aard	1.23717	0.00230015
ENSMUSG00000037031	Tspan15	1.23487	2.76311e-09
ENSMUSG00000046942	Mageb16	1.2329	4.80415e-07
ENSMUSG00000018752	BC096441	1.2325	2.26601e-07
ENSMUSG00000001095	Slc13a2	1.23159	0.0280541
ENSMUSG00000039410	Prdm16	1.23002	7.86092e-07
ENSMUSG00000034171	Faah	1.2274	6.12684e-05
ENSMUSG00000074899	Spnb5	1.22609	0.00254149
ENSMUSG00000025370	Cdh9	1.22409	0.00576977
ENSMUSG00000085890	2010012P19Rik	1.22354	0.0234519
ENSMUSG00000020067	Mypn	1.22327	9.56807e-05
ENSMUSG00000041445	Mmrn2	1.2226	7.5372e-08
ENSMUSG00000028661	Epha8	1.22247	0.00459807
ENSMUSG00000037451	Slc22a20	1.22103	0.0127182
ENSMUSG00000051860	Samd7	1.22049	0.0107314
ENSMUSG00000020774	Aspa	1.22007	0.00272419
ENSMUSG00000072662	Gm5887	1.21936	0.00673992
ENSMUSG00000025431	Crisp1	1.21698	0.030178
ENSMUSG00000015468	Notch4	1.21564	1.49044e-06
ENSMUSG00000029603	Dtx1	1.21393	9.51527e-05
ENSMUSG00000090930	Gm17704	1.21322	0.0108041
ENSMUSG00000024526	Cidea	1.21164	0.00334933
ENSMUSG00000029608	Rph3a	1.21085	0.0267918
ENSMUSG00000046337	Fam178b	1.2091	2.17993e-10
ENSMUSG00000041359	Tcl1	1.20712	5.90769e-07
ENSMUSG00000053724	Gm9918	1.20492	0.0146695
ENSMUSG00000031376	Atp2b3	1.20305	0.0271908
ENSMUSG00000025056	Nr0b1	1.20279	0.00037362
ENSMUSG00000064294	Aox3	1.20165	0.000549311
ENSMUSG00000031337	Mtm1	1.20162	2.72272e-07
ENSMUSG00000039269	2300002M23Rik	1.19956	0.00119744
ENSMUSG00000011751	Spnb4	1.19456	1.95088e-10
ENSMUSG00000017943	Gdap1l1	1.19324	0.000151128
ENSMUSG00000028536	2610528J11Rik	1.19229	0.0017291
ENSMUSG00000034145	Tmem63c	1.19141	0.00891713
ENSMUSG00000000861	Bcl11a	1.18987	0.00152354
ENSMUSG00000038354	Ankrd35	1.18868	0.000317201
ENSMUSG00000025557	Slc15a1	1.18538	1.34007e-05
ENSMUSG00000030769	Slc5a11	1.18489	0.00210878
ENSMUSG00000091497	Gm44	1.18449	0.0190796
ENSMUSG00000025496	Drd4	1.18352	0.0162443
ENSMUSG00000039838	Slc45a1	1.18236	0.00918006
ENSMUSG00000001901	Kcnh6	1.18221	9.97973e-05
ENSMUSG00000086359	9630013K17Rik	1.18177	0.00874547
ENSMUSG00000027380	Acoxl	1.18105	0.0107053
ENSMUSG00000052316	Lrrc15	1.18004	0.000360298
ENSMUSG00000030793	Pycard	1.17937	1.69865e-09
ENSMUSG00000047658	Gal3st3	1.17915	0.000156987
ENSMUSG00000034981	Parm1	1.17778	4.01696e-11
ENSMUSG00000031378	Abcd1	1.17561	5.09986e-09
ENSMUSG00000027574	Nkain4	1.17484	0.000361225
ENSMUSG00000029656	C8b	1.17223	0.0265593
ENSMUSG00000039194	Rlbp1	1.16913	1.13081e-06
ENSMUSG00000001930	Vwf	1.16804	7.61883e-06
ENSMUSG00000006651	Aplp1	1.16773	6.82556e-10
ENSMUSG00000021239	Vsx2	1.16766	0.0370384
ENSMUSG00000091415	Akd1	1.16715	0.0327646
ENSMUSG00000005705	Agrp	1.16379	0.00822403
ENSMUSG00000044816	D630023F18Rik	1.16312	1.45776e-06
ENSMUSG00000026656	Fcgr2b	1.16205	0.00497302
ENSMUSG00000027794	Sohlh2	1.16155	8.49445e-12
ENSMUSG00000036915	Kirrel2	1.15994	3.06541e-05
ENSMUSG00000024261	Syt4	1.15985	0.018863
ENSMUSG00000051335	Gfod1	1.15929	1.10921e-06
ENSMUSG00000047013	Fbxo41	1.15916	0.010506
ENSMUSG00000002190	Clgn	1.15885	1.48797e-06
ENSMUSG00000073243	Gm9	1.15805	0.000218601
ENSMUSG00000025090	1700011F14Rik	1.15701	0.00415951
ENSMUSG00000022487	Gtsf1	1.15547	0.00310776
ENSMUSG00000060499	Rpl10l	1.15538	3.40605e-07
ENSMUSG00000027895	Kcnc4	1.15495	0.00787717
ENSMUSG00000028528	Dnajc6	1.15434	7.49561e-05
ENSMUSG00000078872	Gm14401	1.15351	0.0205649
ENSMUSG00000026080	Chst10	1.15343	1.83491e-07
ENSMUSG00000087193	Gm14820	1.15312	0.00389272
ENSMUSG00000056413	Adap1	1.1507	1.10082e-06
ENSMUSG00000057337	Chst3	1.15019	0.00264562
ENSMUSG00000022479	Vdr	1.1483	0.000191869
ENSMUSG00000002076	Hsf2bp	1.14507	5.3457e-08
ENSMUSG00000078235	Fam43b	1.14316	0.0263107
ENSMUSG00000000197	Nalcn	1.14186	0.0165258
ENSMUSG00000030217	Art4	1.14148	0.0294476
ENSMUSG00000061259	Tmprss11d	1.14055	0.0317219
ENSMUSG00000024837	Dmrt1	1.13996	2.30213e-07
ENSMUSG00000073412	Lst1	1.13974	0.0156858
ENSMUSG00000043661	Gm9785	1.13806	0.0483391
ENSMUSG00000024818	Slc25a45	1.13675	0.0176055
ENSMUSG00000044626	Liph	1.13546	2.64637e-09
ENSMUSG00000039891	Txlnb	1.13417	0.000252426
ENSMUSG00000055632	Hmcn2	1.1325	0.0001332
ENSMUSG00000069620	Dppa5b	1.13189	0.0501966
ENSMUSG00000032087	Dscaml1	1.13177	0.00467119
ENSMUSG00000045330	4933402E13Rik	1.13079	8.16073e-05
ENSMUSG00000001270	Ckb	1.1307	0.000103309
ENSMUSG00000022947	Cbr3	1.12914	1.0245e-07
ENSMUSG00000032691	Nlrp3	1.12896	0.00955831
ENSMUSG00000054753	AU018091	1.12754	8.43487e-13
ENSMUSG00000074863	Gm5665	1.12614	0.0190238
ENSMUSG00000029923	Rab19	1.12385	0.00289416
ENSMUSG00000048217	Nags	1.12204	0.0295982
ENSMUSG00000027452	Acss1	1.1201	2.58674e-06
ENSMUSG00000022408	Fam83f	1.1195	0.000258063
ENSMUSG00000034701	Neurod1	1.11876	0.00326156
ENSMUSG00000025930	Msc	1.11876	0.0191442
ENSMUSG00000042388	Dlgap3	1.11866	8.38367e-10
ENSMUSG00000031760	Mt3	1.11797	0.0028663
ENSMUSG00000021381	Barx1	1.11703	0.0269007
ENSMUSG00000032128	Robo3	1.11684	0.000789514
ENSMUSG00000019429	Ffar3	1.11681	0.0536781
ENSMUSG00000031327	Chic1	1.1148	1.83919e-10
ENSMUSG00000039116	Gpr126	1.11373	0.00343878
ENSMUSG00000047810	Ccdc88b	1.11353	0.00180206
ENSMUSG00000074895	Eif4e1b	1.11277	0.0556053
ENSMUSG00000030098	Grip2	1.10667	0.00601469
ENSMUSG00000060402	Chst8	1.10619	0.000716875
ENSMUSG00000026288	Inpp5d	1.1059	7.92695e-12
ENSMUSG00000044788	Fads6	1.10492	0.000231532
ENSMUSG00000028558	Calr4	1.10337	0.00403034
ENSMUSG00000075706	Gpx4	1.10325	8.89285e-10
ENSMUSG00000047242	Taf9b	1.10264	1.79799e-05
ENSMUSG00000015787	Abo	1.10163	0.031261
ENSMUSG00000093688	Gm8488	1.10056	0.0583407
ENSMUSG00000074593	Gm14316	1.10051	0.0348811
ENSMUSG00000046338	Gpat2	1.09803	1.33973e-07
ENSMUSG00000037362	Nov	1.09732	0.0030939
ENSMUSG00000041193	Pla2g5	1.09665	9.91393e-06
ENSMUSG00000042372	Dmrt3	1.09361	6.93025e-05
ENSMUSG00000036526	Card11	1.09357	0.0118961
ENSMUSG00000029304	Spp1	1.09255	7.3685e-08
ENSMUSG00000037843	Vstm2l	1.09099	0.0438366
ENSMUSG00000038776	Ephx1	1.09045	8.34686e-07
ENSMUSG00000037578	Pkd2l1	1.09041	0.00111505
ENSMUSG00000058443	Rpl10-ps3	1.09018	0.0164383
ENSMUSG00000021194	Chga	1.09015	0.00325596
ENSMUSG00000020226	Slc5a4b	1.08885	0.00171092
ENSMUSG00000025425	St8sia5	1.08882	0.0103235
ENSMUSG00000040013	Fkbp6	1.08845	1.43685e-06
ENSMUSG00000056300	Gm13247	1.0884	0.000171476
ENSMUSG00000031402	Mpp1	1.08199	7.16431e-07
ENSMUSG00000051439	Cd14	1.08137	0.0449133
ENSMUSG00000021848	Otx2	1.08126	2.87561e-11
ENSMUSG00000030307	Slc6a11	1.0808	0.0485509
ENSMUSG00000004952	Rasa4	1.08017	4.32859e-07
ENSMUSG00000086605	Gm14290	1.07962	0.0519546
ENSMUSG00000044006	Cilp2	1.07903	0.0190542
ENSMUSG00000048281	Dleu7	1.07816	0.0579983
ENSMUSG00000078307	AI593442	1.07679	0.0427398
ENSMUSG00000028255	Clca3	1.0764	0.0533772
ENSMUSG00000087474	Gm12100	1.07625	0.0367573
ENSMUSG00000023473	Celsr3	1.07578	2.41756e-05
ENSMUSG00000028354	Fmn2	1.07505	4.67917e-06
ENSMUSG00000027376	Prom2	1.07446	4.15517e-07
ENSMUSG00000034818	Celf5	1.07442	6.61086e-06
ENSMUSG00000078508	Gm13128	1.07427	0.0397857
ENSMUSG00000011154	1700026D08Rik	1.07404	0.0640803
ENSMUSG00000035057	4933434I20Rik	1.07386	0.0679742
ENSMUSG00000069805	Fbp1	1.07318	0.000641964
ENSMUSG00000032269	Htr3a	1.07191	0.0088162
ENSMUSG00000022469	Rapgef3	1.07146	0.000826693
ENSMUSG00000024206	Rfx2	1.07143	1.53121e-08
ENSMUSG00000031757	Mt4	1.07096	0.0284439
ENSMUSG00000034156	Bzrap1	1.06995	2.68117e-05
ENSMUSG00000025064	Col17a1	1.06928	0.00589034
ENSMUSG00000037579	Kcnh3	1.06737	0.002732
ENSMUSG00000038292	Ccdc155	1.06706	0.000175189
ENSMUSG00000032125	Robo4	1.06641	0.00228358
ENSMUSG00000021966	Prss52	1.06609	0.0070427
ENSMUSG00000026114	Cnga3	1.06396	0.000146422
ENSMUSG00000043088	Il17re	1.06322	0.00186422
ENSMUSG00000031389	Arhgap4	1.06256	7.42009e-06
ENSMUSG00000032854	Ugt8a	1.06142	0.000225047
ENSMUSG00000091119	Ccdc152	1.0605	0.0303057
ENSMUSG00000028680	Plk3	1.06028	2.70955e-08
ENSMUSG00000019124	Scrn1	1.05922	2.49345e-05
ENSMUSG00000019852	D10Bwg1379e	1.05867	0.00944086
ENSMUSG00000034911	Ushbp1	1.05801	0.00576771
ENSMUSG00000078497	Gm13145	1.05707	0.0328381
ENSMUSG00000040726	Hesx1	1.05706	0.010763
ENSMUSG00000059898	Dsc3	1.05698	0.0461069
ENSMUSG00000061576	Dpp6	1.05466	0.00028596
ENSMUSG00000086370	B230206F22Rik	1.05327	3.55845e-09
ENSMUSG00000058441	Panx2	1.05303	0.0463384
ENSMUSG00000021665	Hexb	1.05105	8.89078e-11
ENSMUSG00000029359	Tesc	1.05057	0.0231083
ENSMUSG00000020331	Hcn2	1.0485	0.00286203
ENSMUSG00000074365	Crxos1	1.0481	0.000296636
ENSMUSG00000041556	Fbxo2	1.04529	1.20952e-05
ENSMUSG00000031950	Gabarapl2	1.04524	0.000654301
ENSMUSG00000035208	Slfn8	1.04291	0.0480703
ENSMUSG00000074743	Thbd	1.04125	0.00241211
ENSMUSG00000031202	Rab39b	1.04056	0.0113988
ENSMUSG00000024786	1700123I01Rik	1.03961	0.01092
ENSMUSG00000036098	Gm98	1.03935	1.23246e-10
ENSMUSG00000058248	Kcnh1	1.03924	0.0306264
ENSMUSG00000026932	Nacc2	1.03774	0.000379551
ENSMUSG00000086236	5830418P13Rik	1.03766	0.0253011
ENSMUSG00000035725	Prkx	1.03733	9.63296e-11
ENSMUSG00000078938	Syce3	1.03683	0.0141585
ENSMUSG00000055874	Foxi3	1.03636	0.000456834
ENSMUSG00000079536	Gm6880	1.036	0.0798315
ENSMUSG00000035246	Pcyt1b	1.0352	0.00757842
ENSMUSG00000069044	Usp9y	1.03493	0.0193192
ENSMUSG00000025726	Slc28a1	1.03468	2.42405e-07
ENSMUSG00000035095	Fam167a	1.03388	0.000103197
ENSMUSG00000058297	Spock2	1.03301	5.34789e-09
ENSMUSG00000020811	Wscd1	1.03274	0.0007878
ENSMUSG00000078816	Prkcc	1.0327	2.77409e-05
ENSMUSG00000030513	Pcsk6	1.03249	0.000180285
ENSMUSG00000010651	Acaa1b	1.03246	0.0183809
ENSMUSG00000070803	Cited4	1.03233	0.00253312
ENSMUSG00000006056	Calcoco2	1.03111	0.0700022
ENSMUSG00000047751	Utf1	1.03068	2.82108e-05
ENSMUSG00000023277	Twf2	1.03053	2.18083e-06
ENSMUSG00000031374	Zfp92	1.02934	0.0616773
ENSMUSG00000031160	Eras	1.02926	2.2638e-05
ENSMUSG00000052271	Bhlha15	1.02854	0.0269241
ENSMUSG00000087183	E030007J07Rik	1.02841	0.0306854
ENSMUSG00000040276	Pacsin1	1.02737	1.83722e-07
ENSMUSG00000020053	Igf1	1.02706	0.0168968
ENSMUSG00000031736	4933436C20Rik	1.02705	0.0235392
ENSMUSG00000039059	Hrh3	1.02614	0.0813396
ENSMUSG00000031026	Trim66	1.02609	0.0212615
ENSMUSG00000020892	Aloxe3	1.02535	0.00534695
ENSMUSG00000023064	Sncg	1.02453	0.000120451
ENSMUSG00000043592	Unc5cl	1.02446	0.00367184
ENSMUSG00000024578	Il17b	1.02381	0.0158085
ENSMUSG00000056492	Gpr116	1.02369	0.00394842
ENSMUSG00000030889	Vwa3a	1.02354	0.0551631
ENSMUSG00000064043	Trerf1	1.0235	1.24674e-07
ENSMUSG00000045284	Dcaf12l1	1.02208	2.90959e-06
ENSMUSG00000060508	Nlrp9b	1.02158	0.00193883
ENSMUSG00000020793	Galr2	1.01994	0.0542356
ENSMUSG00000083722	Gpr144	1.01988	0.0653176
ENSMUSG00000074768	Bhmt	1.01836	0.0199784
ENSMUSG00000028978	Nos3	1.0164	0.00496266
ENSMUSG00000026825	Dnm1	1.01618	0.000301374
ENSMUSG00000059305	Vpreb1	1.01491	0.0292268
ENSMUSG00000086730	Gm11607	1.01422	0.0863965
ENSMUSG00000043036	Ccdc63	1.01206	0.0132534
ENSMUSG00000037771	Slc32a1	1.01165	0.0720334
ENSMUSG00000074269	2410076I21Rik	1.01157	4.6966e-06
ENSMUSG00000028631	Kcnq4	1.01121	0.045268
ENSMUSG00000038793	Lefty1	1.00927	0.073638
ENSMUSG00000031400	G6pdx	1.00903	6.01269e-06
ENSMUSG00000015001	Oc90	1.00837	0.0712752
ENSMUSG00000055027	Smyd1	1.00584	0.0126537
ENSMUSG00000017723	Wfdc2	1.00545	3.7948e-06
ENSMUSG00000048865	Arhgap30	1.00509	0.000265063
ENSMUSG00000058966	Fam57b	1.00349	0.00512559
ENSMUSG00000016626	Nlrp14	1.00322	0.00687108
ENSMUSG00000062785	Kcnc3	1.00303	3.6634e-06
ENSMUSG00000025059	Gyk	1.00261	1.02079e-05
ENSMUSG00000063816	Gm4987	1.00058	0.0857507
ENSMUSG00000029001	Fbxo44	1.00052	0.000314221
ENSMUSG00000078234	Klhdc7a	1.0002	0.0124595
ENSMUSG00000044835	Ankrd45	0.998453	0.00162836
ENSMUSG00000015214	Mtmr1	0.998421	5.97946e-08
ENSMUSG00000025977	Boll	0.998354	0.00233854
ENSMUSG00000074744	Gm807	0.997747	0.0233163
ENSMUSG00000059456	Ptk2b	0.997607	1.85482e-09
ENSMUSG00000025082	Vwa2	0.997359	0.000288885
ENSMUSG00000075122	Cd80	0.995048	0.0081596
ENSMUSG00000031387	Renbp	0.993743	4.68083e-11
ENSMUSG00000027314	Dll4	0.993635	0.060703
ENSMUSG00000054083	Capn12	0.993531	0.0185593
ENSMUSG00000052955	Cpvl	0.993414	0.0517671
ENSMUSG00000032224	Fam81a	0.993373	4.91122e-05
ENSMUSG00000073406	H2-Bl	0.992752	0.00146858
ENSMUSG00000091071	1700030C10Rik	0.991232	0.00237775
ENSMUSG00000030256	Bhlhe41	0.990519	0.0315431
ENSMUSG00000078509	Pramef17	0.989853	0.0927749
ENSMUSG00000030001	Figla	0.989532	0.0926327
ENSMUSG00000092153	Gm17266	0.988866	0.0913115
ENSMUSG00000048988	Elfn1	0.988533	0.00973577
ENSMUSG00000038756	Ttll6	0.988153	0.000192458
ENSMUSG00000021313	Ryr2	0.987258	3.15592e-06
ENSMUSG00000067144	Slc22a7	0.987155	0.000231692
ENSMUSG00000058740	Kcnt1	0.985693	0.0058042
ENSMUSG00000040213	Ccbl2	0.985333	0.000312671
ENSMUSG00000021186	Fbln5	0.985027	0.0376299
ENSMUSG00000085634	Gm15290	0.984857	0.0874255
ENSMUSG00000038026	Kcnj9	0.984752	0.0767377
ENSMUSG00000037129	Tmprss13	0.983919	0.0165289
ENSMUSG00000053062	Jam2	0.983887	0.00912671
ENSMUSG00000031461	Myom2	0.983775	0.0150472
ENSMUSG00000078502	Gm13212	0.982582	3.04412e-05
ENSMUSG00000031333	Abcb7	0.980762	2.43866e-05
ENSMUSG00000036422	Pcdh8	0.98051	0.00702474
ENSMUSG00000040488	Ltbp4	0.97923	4.23298e-09
ENSMUSG00000043857	Mgat5b	0.977589	2.57046e-05
ENSMUSG00000027220	Syt13	0.975595	9.84792e-06
ENSMUSG00000057715	A830018L16Rik	0.974877	0.00132324
ENSMUSG00000062542	Syt9	0.974093	1.20171e-06
ENSMUSG00000021414	1700026J04Rik	0.973703	0.0906934
ENSMUSG00000070000	Fcho1	0.9722	0.00020594
ENSMUSG00000026923	Notch1	0.971612	0.00084375
ENSMUSG00000024972	Lgals12	0.97154	0.0950517
ENSMUSG00000036480	Prss56	0.970811	0.0997538
ENSMUSG00000026458	Ppfia4	0.970527	0.0018042
ENSMUSG00000043099	Hic1	0.968934	0.0698806
ENSMUSG00000087332	Gm12690	0.967346	0.0224426
ENSMUSG00000030491	Tdrd12	0.967261	4.41019e-08
ENSMUSG00000086173	Kis2	0.967194	0.0987603
ENSMUSG00000042589	Cux2	0.967149	9.70842e-05
ENSMUSG00000031822	Gse1	0.967109	5.95676e-07
ENSMUSG00000085773	Gm16233	0.966364	0.0133688
ENSMUSG00000025584	Pde8a	0.963986	0.000246268
ENSMUSG00000031809	1700018B08Rik	0.963171	0.0857708
ENSMUSG00000028807	Zbtb8a	0.962612	0.0019774
ENSMUSG00000015289	Lage3	0.96258	0.000461634
ENSMUSG00000031302	Nlgn3	0.962492	0.00127263
ENSMUSG00000025265	Fgd1	0.961926	2.01271e-10
ENSMUSG00000001076	C1ql4	0.961677	0.0916975
ENSMUSG00000087207	Gm13147	0.96101	0.00576145
ENSMUSG00000031229	Atrx	0.961001	8.20446e-05
ENSMUSG00000052135	Foxo6	0.960067	0.0262302
ENSMUSG00000048251	Bcl11b	0.960019	0.00973577
ENSMUSG00000041439	Mfsd6	0.960001	0.00161392
ENSMUSG00000038600	Atp6v0a4	0.959097	1.28793e-05
ENSMUSG00000062859	Tcp11	0.95882	5.26806e-05
ENSMUSG00000033597	Caskin1	0.958741	0.0021483
ENSMUSG00000093098	Mir5102	0.958622	0.0431822
ENSMUSG00000027296	Itpka	0.957783	5.67994e-05
ENSMUSG00000026480	Ncf2	0.956474	0.00480459
ENSMUSG00000055403	4933427D06Rik	0.952425	0.0206412
ENSMUSG00000042763	Maneal	0.952215	0.00508261
ENSMUSG00000027703	Lrriq4	0.951638	0.00490507
ENSMUSG00000006386	Tek	0.950812	0.00743828
ENSMUSG00000028753	Vwa5b1	0.949659	0.086017
ENSMUSG00000010660	Plcd1	0.949502	3.14765e-05
ENSMUSG00000056537	Rlim	0.949341	4.78422e-12
ENSMUSG00000028003	Lrat	0.948935	0.0566324
ENSMUSG00000062132	Gm1082	0.945815	0.0173933
ENSMUSG00000086454	4930500J02Rik	0.945581	0.00555796
ENSMUSG00000031365	Zfp275	0.945263	1.2379e-07
ENSMUSG00000079020	Slc45a4	0.945097	1.38022e-10
ENSMUSG00000027525	Phactr3	0.944792	0.00438803
ENSMUSG00000038453	Srcin1	0.944432	0.00490987
ENSMUSG00000024462	Gabbr1	0.944113	0.00404713
ENSMUSG00000009670	Tex11	0.942395	0.00335471
ENSMUSG00000037012	Hk1	0.94237	2.84881e-06
ENSMUSG00000026247	Ecel1	0.941387	0.0551422
ENSMUSG00000053291	Rab4b	0.938467	0.0981543
ENSMUSG00000034391	Fbxo15	0.93725	9.91393e-06
ENSMUSG00000055148	Klf2	0.937063	0.000533922
ENSMUSG00000032591	Mst1	0.935194	0.035623
ENSMUSG00000063765	Chadl	0.93487	0.0274493
ENSMUSG00000028571	Cyp2j13	0.934869	0.0141914
ENSMUSG00000020940	1700023F06Rik	0.934425	0.0387517
ENSMUSG00000032999	Nlrp4f	0.934113	0.000263636
ENSMUSG00000038058	Nod1	0.933982	0.0127259
ENSMUSG00000031220	Awat2	0.933579	0.0316831
ENSMUSG00000041670	Rims1	0.933511	0.000391966
ENSMUSG00000033316	Galnt9	0.93343	0.0866576
ENSMUSG00000014158	Trpv4	0.932599	0.00470715
ENSMUSG00000047040	Prr15l	0.932356	0.00355284
ENSMUSG00000005045	Chd5	0.930909	0.000196277
ENSMUSG00000036782	Klhl13	0.930473	0.000986808
ENSMUSG00000037463	Fbxo27	0.930201	4.8706e-05
ENSMUSG00000082082	Gm13230	0.929245	0.00415282
ENSMUSG00000002010	Idh3g	0.92902	8.01296e-07
ENSMUSG00000036634	Mag	0.928555	0.0842793
ENSMUSG00000046372	Gm5590	0.927811	0.0416297
ENSMUSG00000020599	Rgs9	0.92618	0.00981731
ENSMUSG00000042010	Acacb	0.925657	3.45302e-06
ENSMUSG00000020059	Sycp3	0.92553	0.000291773
ENSMUSG00000086967	4930566F21Rik	0.925167	0.000439599
ENSMUSG00000021087	Rtn1	0.924737	0.00105381
ENSMUSG00000057378	Ryr3	0.922421	0.000926973
ENSMUSG00000028871	Rspo1	0.922023	0.000778569
ENSMUSG00000051832	E230016K23Rik	0.92091	0.00433839
ENSMUSG00000063881	Olfr376	0.920746	0.0868545
ENSMUSG00000000881	Dlg3	0.918703	1.09922e-06
ENSMUSG00000006586	Runx1t1	0.918283	0.00299355
ENSMUSG00000035686	Thrsp	0.917855	0.0642857
ENSMUSG00000030278	Cidec	0.917614	0.0333073
ENSMUSG00000031399	Fam3a	0.917612	5.47842e-07
ENSMUSG00000032198	Dock6	0.917395	5.61746e-05
ENSMUSG00000006678	Pola1	0.917254	0.000520802
ENSMUSG00000006575	Rundc3a	0.917148	0.000220336
ENSMUSG00000032602	Slc25a20	0.91658	3.40739e-05
ENSMUSG00000003476	Crhr2	0.916538	0.0801009
ENSMUSG00000051506	Wdfy4	0.915553	0.0774865
ENSMUSG00000074207	Adh1	0.915527	0.0829364
ENSMUSG00000009487	Otog	0.915379	0.0456295
ENSMUSG00000074653	Lrrc31	0.915346	0.0188571
ENSMUSG00000066861	Oas1g	0.915225	0.0613102
ENSMUSG00000030600	Lrfn1	0.914698	0.000140889
ENSMUSG00000022265	Ank	0.9139	6.88196e-08
ENSMUSG00000022843	Clcn2	0.913652	2.31336e-09
ENSMUSG00000054057	A930004D18Rik	0.913613	0.0200986
ENSMUSG00000043681	Fam25c	0.913291	0.00546096
ENSMUSG00000030717	Nupr1	0.912969	0.0409392
ENSMUSG00000051455	Gm1564	0.912509	0.000307948
ENSMUSG00000020641	Rsad2	0.912433	0.0415715
ENSMUSG00000030539	Sema4b	0.912423	1.50507e-06
ENSMUSG00000024485	Slc4a9	0.912409	0.0560707
ENSMUSG00000039209	Rpl39l	0.912381	0.000112801
ENSMUSG00000003872	Lin7b	0.912224	0.0628452
ENSMUSG00000053198	Prx	0.912072	0.00550569
ENSMUSG00000046709	Mapk10	0.91197	0.0811293
ENSMUSG00000000308	Ckmt1	0.911468	1.31811e-06
ENSMUSG00000049154	Fam183b	0.911109	0.000899164
ENSMUSG00000020717	Pecam1	0.910403	2.58781e-05
ENSMUSG00000059900	Tmem40	0.910143	0.000481598
ENSMUSG00000029060	Mib2	0.909902	1.88429e-06
ENSMUSG00000026077	Npas2	0.9083	0.0370384
ENSMUSG00000037166	Ppp1r14a	0.907399	0.00533032
ENSMUSG00000072572	Slc39a2	0.907278	0.02506
ENSMUSG00000033470	Cysltr2	0.906988	0.0500613
ENSMUSG00000024952	Rps6ka4	0.906373	7.49141e-05
ENSMUSG00000033510	Otud7a	0.906183	0.0832404
ENSMUSG00000047631	Apof	0.905804	0.0666383
ENSMUSG00000040345	Arhgap9	0.905444	0.00554607
ENSMUSG00000068245	D14Ertd668e	0.904663	2.29226e-05
ENSMUSG00000015599	Ttbk1	0.904417	0.0883987
ENSMUSG00000044021	Muc19	0.903992	0.0938048
ENSMUSG00000030411	Nova2	0.902989	0.0200536
ENSMUSG00000025422	Agap2	0.902898	0.0384103
ENSMUSG00000029330	Cds1	0.902653	1.34166e-05
ENSMUSG00000053024	Cntn2	0.902555	0.0323418
ENSMUSG00000019982	Myb	0.902392	7.57955e-06
ENSMUSG00000031383	Dusp9	0.902032	2.00635e-06
ENSMUSG00000078869	Gm14409	0.901597	0.0778467
ENSMUSG00000023032	Slc4a8	0.900877	7.8831e-08
ENSMUSG00000033491	Prss35	0.899218	0.00137951
ENSMUSG00000028051	Hcn3	0.899133	0.00320805
ENSMUSG00000070777	Ceacam20	0.898668	0.0418843
ENSMUSG00000063239	Grm4	0.897847	0.0919297
ENSMUSG00000000544	Gpa33	0.897557	6.3779e-07
ENSMUSG00000047502	Heatr8	0.897356	0.0320937
ENSMUSG00000041323	Ak7	0.897183	0.0314373
ENSMUSG00000031840	Rab3a	0.897148	0.00522368
ENSMUSG00000031239	Itm2a	0.897128	4.97846e-05
ENSMUSG00000003134	Tbc1d8	0.897119	1.59902e-05
ENSMUSG00000040364	Sec1	0.894534	0.0147564
ENSMUSG00000068154	Insm1	0.894447	0.0842793
ENSMUSG00000026435	Slc45a3	0.894331	0.00237071
ENSMUSG00000032528	Vipr1	0.894053	0.0344806
ENSMUSG00000031224	Magee2	0.893161	0.0131737
ENSMUSG00000034958	Atcay	0.892873	0.0491154
ENSMUSG00000032093	Cd3e	0.892851	0.050814
ENSMUSG00000069793	Slfn9	0.892756	0.00505584
ENSMUSG00000001348	Acp5	0.892438	7.33412e-06
ENSMUSG00000040533	Matn1	0.892374	0.0648054
ENSMUSG00000067567	Hdac8	0.89093	0.000479988
ENSMUSG00000057421	Las1l	0.890286	1.8679e-05
ENSMUSG00000070570	Slc17a7	0.889673	0.0111039
ENSMUSG00000024008	Cpne5	0.889206	0.00235783
ENSMUSG00000056458	Stk30	0.889119	5.04467e-08
ENSMUSG00000037904	Ankrd9	0.888271	0.00170736
ENSMUSG00000016624	Phf21b	0.887418	0.000204222
ENSMUSG00000031320	Rps4x	0.887071	3.6561e-06
ENSMUSG00000070331	Qrich2	0.886877	0.0537832
ENSMUSG00000031509	1700016D06Rik	0.886195	0.0868545
ENSMUSG00000032373	Car12	0.885467	0.000960555
ENSMUSG00000017009	Sdc4	0.885401	5.10895e-07
ENSMUSG00000028919	Arhgef19	0.885096	0.00744274
ENSMUSG00000031951	Tmem231	0.883657	1.00004e-06
ENSMUSG00000062444	Ap3b2	0.883041	0.00220828
ENSMUSG00000081998	Gm13245	0.88079	0.0533334
ENSMUSG00000036594	H2-Aa	0.880549	0.072106
ENSMUSG00000040434	Gyltl1b	0.88009	0.00363146
ENSMUSG00000038980	BC066135	0.879718	0.00957859
ENSMUSG00000036743	Psma8	0.876806	3.28645e-05
ENSMUSG00000082999	Gm13238	0.87603	0.0272093
ENSMUSG00000026893	Gca	0.875958	0.000195901
ENSMUSG00000025504	Eps8l2	0.875209	0.000378429
ENSMUSG00000040537	Adam22	0.874971	9.28908e-05
ENSMUSG00000057098	Ebf1	0.87489	0.00719994
ENSMUSG00000041794	Myrip	0.874701	0.0968853
ENSMUSG00000010592	Dazl	0.874212	0.00391079
ENSMUSG00000028786	Tmem54	0.873043	0.000362683
ENSMUSG00000030708	Dnajb13	0.872799	0.0462083
ENSMUSG00000078607	1810010H24Rik	0.872292	0.00652722
ENSMUSG00000015291	Gdi1	0.871836	5.92567e-05
ENSMUSG00000031398	Plxna3	0.871666	3.42841e-07
ENSMUSG00000087651	1500009L16Rik	0.870645	3.83103e-07
ENSMUSG00000029413	Naaa	0.870313	0.00354861
ENSMUSG00000030246	Ldhb	0.869005	1.21667e-08
ENSMUSG00000001166	Oas1c	0.868992	0.00086318
ENSMUSG00000045216	Hs6st1	0.86855	7.56121e-06
ENSMUSG00000003206	Ebi3	0.868549	0.0889547
ENSMUSG00000018166	Erbb3	0.867841	0.000132703
ENSMUSG00000068079	Tcf15	0.867825	2.29226e-05
ENSMUSG00000073988	Ttpa	0.866913	0.0367573
ENSMUSG00000044017	Gpr133	0.86616	0.0244119
ENSMUSG00000076441	Ass1	0.865697	1.08168e-05
ENSMUSG00000021453	Gadd45g	0.865245	0.00977284
ENSMUSG00000024302	Dtna	0.86512	0.000116766
ENSMUSG00000020020	Usp44	0.864484	0.000556474
ENSMUSG00000032589	Bsn	0.862569	0.0117759
ENSMUSG00000049680	Urgcp	0.860463	0.0130492
ENSMUSG00000058186	Gm13242	0.860057	0.00682906
ENSMUSG00000033213	AA467197	0.859534	0.0963937
ENSMUSG00000028681	Ptch2	0.859131	0.0243813
ENSMUSG00000030584	Dpf1	0.857895	0.00033421
ENSMUSG00000047767	Atg16l2	0.856607	9.73225e-07
ENSMUSG00000031231	Cox7b	0.8565	8.63307e-05
ENSMUSG00000079472	Gm550	0.854893	0.0691011
ENSMUSG00000066129	Kndc1	0.854807	7.65785e-05
ENSMUSG00000066137	Gm11487	0.854748	0.0759069
ENSMUSG00000057534	Gm15698	0.854598	0.0703991
ENSMUSG00000075555	Gm10863	0.854513	0.0594978
ENSMUSG00000020654	Adcy3	0.854308	0.000142171
ENSMUSG00000048498	Cd300e	0.852706	0.0769449
ENSMUSG00000022474	Pmm1	0.851951	1.44501e-08
ENSMUSG00000031221	Igbp1	0.851243	4.64564e-06
ENSMUSG00000024530	Slmo1	0.851036	0.000197876
ENSMUSG00000022946	Dopey2	0.848813	0.00181394
ENSMUSG00000031304	Il2rg	0.848029	0.056083
ENSMUSG00000086390	1810019D21Rik	0.847686	0.0342505
ENSMUSG00000031789	Cngb1	0.846806	0.040101
ENSMUSG00000040624	Plekhg1	0.846312	8.43894e-05
ENSMUSG00000039395	Mreg	0.845355	5.4046e-05
ENSMUSG00000040234	Tm7sf3	0.84502	4.94427e-08
ENSMUSG00000030669	Calca	0.844913	0.00324789
ENSMUSG00000033361	Prrg3	0.844097	0.00026679
ENSMUSG00000008682	Rpl10	0.843354	3.7948e-06
ENSMUSG00000020723	Cacng4	0.842759	0.00577432
ENSMUSG00000037217	Syn1	0.841074	0.00366613
ENSMUSG00000020159	Gabrp	0.83956	0.0542356
ENSMUSG00000059816	Fam159a	0.83935	0.0309157
ENSMUSG00000071068	Treml2	0.838627	0.0115371
ENSMUSG00000033427	Upb1	0.837861	0.0407041
ENSMUSG00000087283	Gm13580	0.837337	0.0425554
ENSMUSG00000032401	Lctl	0.836531	0.0361633
ENSMUSG00000040938	Slc16a11	0.836409	0.0547064
ENSMUSG00000090110	Mtcp1	0.835799	0.00938005
ENSMUSG00000027996	Sfrp2	0.835546	0.000437962
ENSMUSG00000021662	Rgnef	0.83322	0.000214221
ENSMUSG00000039529	Atp8b1	0.832595	0.0192271
ENSMUSG00000028756	Pink1	0.832161	3.45995e-05
ENSMUSG00000049313	Sorl1	0.832145	8.58364e-08
ENSMUSG00000075411	Bin2	0.832044	0.00286063
ENSMUSG00000045659	Plekha7	0.832031	1.56101e-07
ENSMUSG00000027175	Tcp11l1	0.831885	0.00379565
ENSMUSG00000031139	Mcf2	0.831666	0.00923226
ENSMUSG00000029913	Prdm5	0.831518	0.00101209
ENSMUSG00000032517	Mobp	0.831247	0.0026527
ENSMUSG00000036766	Dner	0.830865	0.000325883
ENSMUSG00000006310	Zbtb32	0.829455	0.000102404
ENSMUSG00000026829	Gbgt1	0.829097	0.0698806
ENSMUSG00000023961	Enpp4	0.828986	0.0249781
ENSMUSG00000000731	Aire	0.828018	0.00010964
ENSMUSG00000028527	Ak4	0.827917	0.00175151
ENSMUSG00000022197	Pdzd2	0.827687	0.000174657
ENSMUSG00000037703	Prosapip1	0.827357	0.000925151
ENSMUSG00000039713	Plekhg5	0.826623	0.000269003
ENSMUSG00000062064	Slc2a7	0.826561	0.0832475
ENSMUSG00000030688	Stard10	0.826544	0.000286042
ENSMUSG00000002014	Ssr4	0.8253	2.82331e-07
ENSMUSG00000029468	P2rx7	0.82443	0.0226101
ENSMUSG00000038143	Stox2	0.823472	0.000237745
ENSMUSG00000030359	Pzp	0.82223	0.0303755
ENSMUSG00000030713	Klk7	0.822066	0.0755438
ENSMUSG00000028581	Laptm5	0.822032	8.55949e-05
ENSMUSG00000000486	Sept1	0.821892	0.000305199
ENSMUSG00000026944	Abca2	0.821652	0.00162362
ENSMUSG00000036928	Stag3	0.821281	2.20779e-08
ENSMUSG00000079738	Snx29	0.820015	0.0987371
ENSMUSG00000030329	C530028O21Rik	0.819835	0.00191784
ENSMUSG00000029556	Hnf1a	0.81907	0.0836044
ENSMUSG00000043648	Pld6	0.818797	0.0128133
ENSMUSG00000038011	Dnahc10	0.81849	0.00873775
ENSMUSG00000074489	Bglap-rs1	0.81815	0.0174563
ENSMUSG00000035407	Kank4	0.817546	0.0089704
ENSMUSG00000023266	Frs3	0.817357	0.00237671
ENSMUSG00000043621	Ubxn10	0.817272	0.00226066
ENSMUSG00000028125	Abca4	0.817072	0.0382711
ENSMUSG00000073409	H2-Q6	0.815697	0.038492
ENSMUSG00000020477	Mrps24	0.815326	3.34554e-06
ENSMUSG00000029026	Trp73	0.815076	0.0224075
ENSMUSG00000041245	Wnk3-ps	0.814716	0.000255222
ENSMUSG00000050345	4930486L24Rik	0.814041	0.0369188
ENSMUSG00000002015	Bcap31	0.813929	2.42905e-05
ENSMUSG00000058589	Anks1b	0.813625	0.0767249
ENSMUSG00000039633	Lonrf1	0.813492	8.20423e-05
ENSMUSG00000047694	Yipf6	0.812834	0.000786091
ENSMUSG00000020042	Btbd11	0.812771	0.00332669
ENSMUSG00000021185	9030617O03Rik	0.81224	0.00641995
ENSMUSG00000028977	Casz1	0.810758	0.00757556
ENSMUSG00000000325	Arvcf	0.809918	3.09663e-05
ENSMUSG00000055322	Tns1	0.809874	0.000815843
ENSMUSG00000056367	Actr3b	0.808761	0.000122339
ENSMUSG00000027603	Ggt7	0.808264	0.00244464
ENSMUSG00000029312	Klhl8	0.807688	4.18924e-05
ENSMUSG00000016382	Pls3	0.806294	0.000237745
ENSMUSG00000020083	2010107G23Rik	0.806003	0.00960685
ENSMUSG00000062380	Tubb3	0.804984	0.0758255
ENSMUSG00000047115	D330028D13Rik	0.80338	0.000263636
ENSMUSG00000026814	Eng	0.803272	0.00149122
ENSMUSG00000078815	Cacng6	0.803205	0.0750341
ENSMUSG00000038670	Mybpc2	0.802256	0.00289416
ENSMUSG00000044468	Fam46c	0.802003	0.00680693
ENSMUSG00000059742	Kcnh7	0.801501	0.0277566
ENSMUSG00000001827	Folr1	0.801252	0.00364856
ENSMUSG00000030067	Foxp1	0.800727	0.00242568
ENSMUSG00000031837	Necab2	0.800677	3.17591e-05
ENSMUSG00000043782	Ccdc64b	0.799917	0.0993091
ENSMUSG00000040669	Phc1	0.799251	1.86073e-05
ENSMUSG00000030087	Klf15	0.799028	0.00591945
ENSMUSG00000018554	Ybx2	0.79811	0.0350941
ENSMUSG00000024892	Pcx	0.797958	8.34686e-07
ENSMUSG00000017861	Mybl2	0.797734	1.16624e-09
ENSMUSG00000018509	Cenpv	0.797708	3.10932e-06
ENSMUSG00000062309	Rpp25	0.796564	0.0322062
ENSMUSG00000019996	Mtap7	0.796373	2.4576e-06
ENSMUSG00000059901	Adamts14	0.795932	0.000292189
ENSMUSG00000026875	Traf1	0.795787	0.0197536
ENSMUSG00000030650	Tmc5	0.795534	0.0614205
ENSMUSG00000073894	Rbmxl2	0.795067	0.0274493
ENSMUSG00000023033	Scn8a	0.794796	0.00139507
ENSMUSG00000001123	Lgals9	0.794029	0.00617351
ENSMUSG00000030117	Gdf3	0.793668	0.0575496
ENSMUSG00000020173	Cobl	0.792356	0.0016484
ENSMUSG00000019301	Hsd17b1	0.791784	0.0988116
ENSMUSG00000019989	Enpp3	0.79166	0.00464479
ENSMUSG00000064105	Cnnm2	0.791347	2.06709e-05
ENSMUSG00000025964	Adam23	0.790497	5.78036e-06
ENSMUSG00000019235	Rps6kl1	0.790423	0.0409826
ENSMUSG00000030798	Cd37	0.789231	0.00968911
ENSMUSG00000039629	Fam40b	0.788389	0.093899
ENSMUSG00000086649	Gm15286	0.787967	0.0551034
ENSMUSG00000031198	Fundc2	0.786505	3.89286e-05
ENSMUSG00000070291	Ddx43	0.786061	0.00791057
ENSMUSG00000093617	4933438K21Rik	0.785504	0.00172797
ENSMUSG00000030200	Bcl2l14	0.785303	0.000232423
ENSMUSG00000000708	Kat2b	0.785245	0.00139596
ENSMUSG00000069855	Slc47a2	0.784003	0.0602834
ENSMUSG00000038045	Sult6b1	0.78375	0.0476263
ENSMUSG00000074785	Plxnc1	0.783549	0.0619474
ENSMUSG00000024036	Slc37a1	0.783517	0.000285434
ENSMUSG00000027488	Snta1	0.781949	0.00151963
ENSMUSG00000070605	Gm13251	0.781935	0.0124447
ENSMUSG00000070345	Hsf5	0.781758	0.0971455
ENSMUSG00000020782	Llgl2	0.781723	0.000150575
ENSMUSG00000044948	Wdr96	0.781378	0.0836044
ENSMUSG00000068048	Rhox9	0.781197	0.0919297
ENSMUSG00000030525	Chrna7	0.780892	0.0265199
ENSMUSG00000018821	Avpi1	0.780729	0.000177004
ENSMUSG00000036278	Macrod1	0.780577	0.0404019
ENSMUSG00000025537	Phkg1	0.780014	0.00451686
ENSMUSG00000086782	E130102H24Rik	0.779732	0.0918509
ENSMUSG00000034706	Dnaic2	0.77957	0.0183375
ENSMUSG00000057132	Rpgrip1	0.779372	0.0978769
ENSMUSG00000066319	Rtp3	0.779313	0.0460512
ENSMUSG00000027463	Slc52a3	0.779237	0.00647772
ENSMUSG00000035150	Eif2s3x	0.779204	0.00214712
ENSMUSG00000035735	Dagla	0.778677	0.0715678
ENSMUSG00000019577	Pdk4	0.778672	0.0228637
ENSMUSG00000045106	Ccdc73	0.775501	0.00229197
ENSMUSG00000038178	Slc43a2	0.774766	0.00570407
ENSMUSG00000032482	Cspg5	0.774671	0.0517644
ENSMUSG00000009772	Nuak2	0.773841	0.0216413
ENSMUSG00000079508	Apoo	0.773454	0.00148436
ENSMUSG00000085035	Gm12031	0.772245	0.0825242
ENSMUSG00000087009	Nphs1as	0.771654	0.0993091
ENSMUSG00000033768	Nrxn2	0.771559	0.00656792
ENSMUSG00000060461	Dppa5a	0.771232	7.49141e-05
ENSMUSG00000049036	Tmem121	0.770815	0.017048
ENSMUSG00000043259	Fam13c	0.77064	0.0236291
ENSMUSG00000048707	Tprn	0.77029	0.00389272
ENSMUSG00000072720	Myo18b	0.770128	0.00689459
ENSMUSG00000005580	Adcy9	0.769914	0.0359294
ENSMUSG00000029055	Plch2	0.769713	0.0200986
ENSMUSG00000024663	Rab3il1	0.768961	0.00180748
ENSMUSG00000002799	Jag2	0.768462	0.00757556
ENSMUSG00000050967	Creg2	0.767691	0.0967417
ENSMUSG00000006179	Prss16	0.767468	0.0295361
ENSMUSG00000034282	Evpl	0.76682	0.0056783
ENSMUSG00000053550	Shisa7	0.766788	0.00103263
ENSMUSG00000047793	Sned1	0.766368	0.000488615
ENSMUSG00000074923	Pak6	0.766265	0.00933576
ENSMUSG00000042414	Prdm14	0.765546	0.00914549
ENSMUSG00000031201	Brcc3	0.764204	0.03151
ENSMUSG00000072419	Dppa2	0.764009	0.0338581
ENSMUSG00000029228	Lnx1	0.763313	0.0150227
ENSMUSG00000085769	D230017M19Rik	0.762512	0.0199566
ENSMUSG00000031388	Naa10	0.762462	0.00415951
ENSMUSG00000020447	Npc1l1	0.762021	0.0307061
ENSMUSG00000038034	Igsf8	0.761393	0.00126383
ENSMUSG00000070604	Vsig10l	0.760962	0.0213128
ENSMUSG00000040009	Gnaz	0.760927	0.0446404
ENSMUSG00000030825	Hsd17b14	0.760642	0.000324763
ENSMUSG00000004113	Cacna1b	0.759448	0.0180271
ENSMUSG00000041237	Pklr	0.758301	0.056984
ENSMUSG00000045999	AY036118	0.757883	0.0142834
ENSMUSG00000067916	Gm13139	0.757454	0.00256434
ENSMUSG00000051735	Rinl	0.757385	0.00936465
ENSMUSG00000086219	2410137F16Rik	0.757165	0.0409392
ENSMUSG00000002820	Atg4d	0.756789	0.000456834
ENSMUSG00000006205	Htra1	0.756406	0.000378914
ENSMUSG00000023861	Brp44l	0.755787	0.0029149
ENSMUSG00000039323	Igfbp2	0.75545	8.46055e-07
ENSMUSG00000035504	Reep6	0.755209	0.0117759
ENSMUSG00000072949	Acot1	0.75504	0.0203369
ENSMUSG00000063903	Klk1	0.753454	0.030368
ENSMUSG00000025572	Tmc6	0.753307	0.000933557
ENSMUSG00000041729	Coro2b	0.753093	0.00200119
ENSMUSG00000050132	Sarm1	0.75293	0.0174547
ENSMUSG00000055799	Tcf7l1	0.752841	0.00520078
ENSMUSG00000074637	Sox2	0.751016	0.000146422
ENSMUSG00000031709	Tbc1d9	0.750862	0.0012349
ENSMUSG00000035427	Mageb4	0.750291	0.0868602
ENSMUSG00000040943	Tet2	0.750252	0.00541129
ENSMUSG00000039720	Got1l1	0.749158	0.0288809
ENSMUSG00000035547	Capn5	0.748828	0.0111715
ENSMUSG00000022488	Nckap1l	0.747693	0.0350989
ENSMUSG00000034168	6430527G18Rik	0.747453	0.00123904
ENSMUSG00000042808	Gpx2	0.747371	0.00102154
ENSMUSG00000022900	Ildr1	0.747359	0.000120241
ENSMUSG00000000838	Fmr1	0.746442	0.00456444
ENSMUSG00000028845	Tekt2	0.746401	0.0512503
ENSMUSG00000056665	4930572J05Rik	0.745792	0.00422415
ENSMUSG00000086810	Gm13110	0.743509	0.00369238
ENSMUSG00000022602	Arc	0.743162	0.000235696
ENSMUSG00000019326	Aoc3	0.741279	0.0238053
ENSMUSG00000018169	Mfng	0.741108	0.0212851
ENSMUSG00000022754	Tmem45a	0.740081	0.015192
ENSMUSG00000034792	Gna15	0.739402	0.00433839
ENSMUSG00000091166	Tstd1	0.738936	0.0905489
ENSMUSG00000078496	Gm13152	0.738667	0.00570407
ENSMUSG00000030701	Plekhb1	0.738349	0.000275916
ENSMUSG00000057897	Camk2b	0.737959	3.86536e-05
ENSMUSG00000033220	Rac2	0.73691	0.0556994
ENSMUSG00000043614	Vps37d	0.736717	0.0501795
ENSMUSG00000022788	Fgd4	0.736278	0.0272321
ENSMUSG00000086096	Gm12688	0.735555	0.0118869
ENSMUSG00000071723	Gspt2	0.733752	0.00335715
ENSMUSG00000031833	Mast3	0.732577	0.00917676
ENSMUSG00000047361	Gm973	0.732195	0.0755252
ENSMUSG00000043629	1700019D03Rik	0.731183	0.00827688
ENSMUSG00000025478	Dpysl4	0.730871	0.00686479
ENSMUSG00000023903	Mmp25	0.729749	0.00676686
ENSMUSG00000027834	Serpini1	0.729227	0.0687051
ENSMUSG00000043415	Otud1	0.729064	0.00264663
ENSMUSG00000085490	4930526L06Rik	0.728802	0.0163697
ENSMUSG00000034226	Rhov	0.728796	0.0730872
ENSMUSG00000042268	Slc26a9	0.728392	0.0626138
ENSMUSG00000035232	Pdk3	0.727825	6.81582e-05
ENSMUSG00000028838	Extl1	0.727559	0.00787735
ENSMUSG00000037747	Phyhipl	0.727211	0.0172261
ENSMUSG00000038298	Pdzk1	0.726985	0.079098
ENSMUSG00000045631	Tmprss12	0.725061	0.081743
ENSMUSG00000072774	Zfp951	0.724394	0.023337
ENSMUSG00000055254	Ntrk2	0.723928	0.0843362
ENSMUSG00000068740	Celsr2	0.722932	0.00867382
ENSMUSG00000043924	A330049M08Rik	0.722857	0.0399568
ENSMUSG00000075611	Gm11545	0.722466	0.0191496
ENSMUSG00000019087	Atp6ap1	0.722339	2.00104e-05
ENSMUSG00000030592	Ryr1	0.721886	0.0108443
ENSMUSG00000069170	Gpr98	0.72026	0.00761704
ENSMUSG00000060012	Kif13b	0.720259	0.00880618
ENSMUSG00000041372	B4galnt3	0.719817	6.33823e-05
ENSMUSG00000033590	Myo5c	0.719764	0.00059276
ENSMUSG00000079547	H2-DMb1	0.717516	0.0504755
ENSMUSG00000038390	Gpr162	0.716564	0.0111601
ENSMUSG00000070708	Gtsf1l	0.716379	0.000378914
ENSMUSG00000003051	Elf3	0.715917	0.000454116
ENSMUSG00000060180	Myh13	0.715018	0.0958722
ENSMUSG00000074071	Fam169b	0.71486	0.00242293
ENSMUSG00000028785	Hpca	0.714748	0.0108443
ENSMUSG00000034311	Kif4	0.714206	9.85891e-06
ENSMUSG00000050106	Tmc8	0.712874	0.0245542
ENSMUSG00000031314	Taf1	0.712465	0.00532672
ENSMUSG00000058183	Mmel1	0.711686	0.0405823
ENSMUSG00000024039	Cbs	0.711053	5.30615e-05
ENSMUSG00000044250	Fam113b	0.710784	0.000355854
ENSMUSG00000045730	Adrb2	0.710617	0.0108728
ENSMUSG00000032572	Col6a4	0.710499	0.0743975
ENSMUSG00000038417	Fig4	0.710279	0.000691888
ENSMUSG00000032311	Nrg4	0.70969	0.00370652
ENSMUSG00000008129	4930432K21Rik	0.709215	0.0058811
ENSMUSG00000021611	Tert	0.708893	0.0166729
ENSMUSG00000024042	Sik1	0.708632	0.000453386
ENSMUSG00000051297	2410124H12Rik	0.708591	0.0997538
ENSMUSG00000031311	Nono	0.707995	0.000725724
ENSMUSG00000040855	Reps2	0.707705	0.0431769
ENSMUSG00000017754	Pltp	0.707584	0.000682098
ENSMUSG00000001435	Col18a1	0.707539	4.33848e-05
ENSMUSG00000032890	Rims3	0.706956	0.0174386
ENSMUSG00000072735	Gm10406	0.706549	0.0760316
ENSMUSG00000036533	Cdc42ep3	0.706477	0.00759842
ENSMUSG00000005986	Ankrd13d	0.706382	0.0121591
ENSMUSG00000062939	Stat4	0.705981	0.0586803
ENSMUSG00000033998	Kcnk1	0.705783	0.00358013
ENSMUSG00000073018	Gm1070	0.705519	0.0279743
ENSMUSG00000078902	Gm14443	0.70526	0.0221049
ENSMUSG00000038831	Ralgps1	0.704987	0.0196821
ENSMUSG00000032495	Lrrc2	0.704894	0.0193374
ENSMUSG00000010154	Spire2	0.704705	0.00843605
ENSMUSG00000059659	Gm10069	0.70358	0.0902889
ENSMUSG00000028439	2310028H24Rik	0.703424	0.0301514
ENSMUSG00000042345	Ubash3a	0.703281	0.0832475
ENSMUSG00000090797	Gm17335	0.702551	0.0285993
ENSMUSG00000027546	Atp9a	0.702187	0.000138049
ENSMUSG00000033318	Gstt2	0.701998	0.00164565
ENSMUSG00000049932	H2afx	0.701389	0.00291494
ENSMUSG00000034427	Myo15b	0.701387	0.0456618
ENSMUSG00000041161	Otud3	0.700546	0.0036699
ENSMUSG00000060860	Ube2s	0.700078	0.00089752
ENSMUSG00000028101	Pias3	0.699287	0.000951225
ENSMUSG00000041930	BC057022	0.698683	0.0738687
ENSMUSG00000022415	Syngr1	0.698179	0.00716613
ENSMUSG00000035557	Krt17	0.696985	0.073006
ENSMUSG00000030257	Srgap3	0.696746	0.000455295
ENSMUSG00000026117	Zap70	0.696727	0.0440041
ENSMUSG00000031200	Mtcp1	0.696457	0.034482
ENSMUSG00000074457	S100a16	0.696415	0.0141879
ENSMUSG00000061633	1700029P11Rik	0.695346	0.0180219
ENSMUSG00000037553	Zdhhc18	0.695176	0.000296636
ENSMUSG00000040969	D630013G24Rik	0.69477	0.0986691
ENSMUSG00000021217	Tshz3	0.694338	0.0189161
ENSMUSG00000028179	Cth	0.694325	0.00115511
ENSMUSG00000030674	Qprt	0.693787	0.00264562
ENSMUSG00000072726	Gm5797	0.693676	0.0928835
ENSMUSG00000028068	Iqgap3	0.693464	4.24237e-05
ENSMUSG00000032652	Crebl2	0.693354	0.00305775
ENSMUSG00000023809	Rps6ka2	0.693107	0.000889637
ENSMUSG00000056608	Chd9	0.692799	0.000315744
ENSMUSG00000031403	Dkc1	0.691422	0.0434272
ENSMUSG00000048978	Nrsn1	0.690874	0.0901625
ENSMUSG00000029436	Mmp17	0.689799	0.068786
ENSMUSG00000052512	Nav2	0.6897	0.000157329
ENSMUSG00000079480	Pin4	0.688226	0.0172368
ENSMUSG00000056220	Pla2g4a	0.687584	0.0139725
ENSMUSG00000054662	Ano9	0.686925	0.00215478
ENSMUSG00000044986	Tst	0.686493	0.0039381
ENSMUSG00000079283	2310009B15Rik	0.686084	0.0416297
ENSMUSG00000001962	Fam50a	0.685814	0.000246268
ENSMUSG00000048905	4930539E08Rik	0.685664	0.0145157
ENSMUSG00000020647	Ncoa1	0.685333	0.000226508
ENSMUSG00000045532	C1ql1	0.683118	0.0914132
ENSMUSG00000017453	Pipox	0.68293	3.06541e-05
ENSMUSG00000031666	Rbl2	0.682353	0.00363926
ENSMUSG00000048148	Nwd1	0.682063	0.0997538
ENSMUSG00000074657	Kif5a	0.681709	0.00181993
ENSMUSG00000032118	Fez1	0.681669	0.0277003
ENSMUSG00000074277	Phldb3	0.68137	0.0571512
ENSMUSG00000030263	Lrmp	0.680286	0.0443214
ENSMUSG00000039953	Clstn1	0.680153	6.04762e-06
ENSMUSG00000032122	Slc37a2	0.680127	0.061664
ENSMUSG00000069806	Cacng7	0.678599	0.00831311
ENSMUSG00000050627	Gpd1l	0.67846	0.000206846
ENSMUSG00000016758	Bik	0.67834	0.0597901
ENSMUSG00000053693	Mast1	0.677609	0.0328365
ENSMUSG00000024140	Epas1	0.676368	0.00459411
ENSMUSG00000027536	Chmp4c	0.675814	0.000197538
ENSMUSG00000020085	Aifm2	0.675445	0.0307739
ENSMUSG00000033863	Klf9	0.675144	6.88149e-05
ENSMUSG00000017764	Zswim1	0.674798	0.000782907
ENSMUSG00000018849	Wwc1	0.674775	0.00232409
ENSMUSG00000039676	Capsl	0.674659	0.0636528
ENSMUSG00000032346	Ooep	0.673246	0.0112521
ENSMUSG00000038515	Grtp1	0.673118	0.0131798
ENSMUSG00000035476	Tab3	0.672851	0.00442339
ENSMUSG00000020758	Itgb4	0.672634	0.00179983
ENSMUSG00000031214	Ophn1	0.67218	0.0124562
ENSMUSG00000027171	Prrg4	0.672002	0.0113032
ENSMUSG00000031441	Atp11a	0.671914	0.000378914
ENSMUSG00000024725	Ostf1	0.671818	0.000105727
ENSMUSG00000046591	5730590G19Rik	0.671509	0.00929846
ENSMUSG00000027855	Sycp1	0.670405	0.0323552
ENSMUSG00000027993	Trim2	0.669966	0.0200966
ENSMUSG00000027227	Sord	0.669416	0.0221598
ENSMUSG00000067889	Spnb3	0.669142	0.070199
ENSMUSG00000063354	Slc39a4	0.668685	0.0088479
ENSMUSG00000025509	Pnpla2	0.66849	0.00508857
ENSMUSG00000027077	Smtnl1	0.668425	0.0858156
ENSMUSG00000009995	Taz	0.668024	0.025404
ENSMUSG00000032267	Usp28	0.667836	0.00560525
ENSMUSG00000035486	Plk5	0.667698	0.0353278
ENSMUSG00000059895	Ptp4a3	0.667324	0.00712174
ENSMUSG00000001964	Emd	0.667107	0.00019719
ENSMUSG00000000901	Mmp11	0.666869	0.004132
ENSMUSG00000039145	Camk1d	0.665152	0.000384095
ENSMUSG00000032661	Oas3	0.665138	0.0353278
ENSMUSG00000051257	Trap1a	0.664632	0.00842388
ENSMUSG00000038056	Mll3	0.664523	0.000305199
ENSMUSG00000024955	Esrra	0.664384	0.00332669
ENSMUSG00000021098	4930447C04Rik	0.664307	0.00714402
ENSMUSG00000037921	Ddx60	0.663283	0.0483935
ENSMUSG00000075511	1700001L05Rik	0.662739	0.0115275
ENSMUSG00000029512	Ulk1	0.661994	0.000763796
ENSMUSG00000027223	Mapk8ip1	0.661579	0.00403034
ENSMUSG00000021222	Dcaf4	0.66131	8.10875e-05
ENSMUSG00000087391	Gm2694	0.66117	0.013914
ENSMUSG00000052374	Actn2	0.660981	0.00210445
ENSMUSG00000020407	Upp1	0.660647	0.0233542
ENSMUSG00000050315	Synpo2	0.660452	0.0424864
ENSMUSG00000050822	Slc29a4	0.660301	0.0197668
ENSMUSG00000023403	Stk31	0.659525	0.0249781
ENSMUSG00000029223	Uchl1	0.658124	8.0818e-05
ENSMUSG00000029007	Agtrap	0.657709	0.000361225
ENSMUSG00000001288	Rarg	0.65698	0.00372425
ENSMUSG00000026576	Atp1b1	0.656512	0.00443428
ENSMUSG00000041351	Rap1gap	0.655979	0.00977284
ENSMUSG00000074652	Myh7b	0.655293	0.0296515
ENSMUSG00000033060	Lmo7	0.654818	0.0153102
ENSMUSG00000000531	Grasp	0.653991	0.0243103
ENSMUSG00000007950	Abhd8	0.65358	0.0285444
ENSMUSG00000026523	Wdr64	0.65245	0.0905489
ENSMUSG00000068762	Gstm6	0.651927	0.0285017
ENSMUSG00000025407	Gli1	0.651751	0.00211611
ENSMUSG00000020253	Ppm1m	0.651584	0.000178996
ENSMUSG00000036718	Micall2	0.650728	0.0699637
ENSMUSG00000030232	Aebp2	0.65058	0.0096617
ENSMUSG00000024406	Pou5f1	0.650033	0.0385973
ENSMUSG00000030554	Synm	0.649803	0.00677048
ENSMUSG00000033705	Stard9	0.649165	0.00787735
ENSMUSG00000030214	Plbd1	0.648607	0.00459508
ENSMUSG00000036561	Ppp6r2	0.647973	0.0863965
ENSMUSG00000026831	1700007K13Rik	0.64752	0.00758082
ENSMUSG00000061517	Sox21	0.646971	0.0469224
ENSMUSG00000035828	Pim3	0.646847	0.00333032
ENSMUSG00000092052	Gm5101	0.645871	0.0118204
ENSMUSG00000063646	Jakmip1	0.645308	0.0158649
ENSMUSG00000030306	Tmtc1	0.644981	0.01215
ENSMUSG00000033287	Kctd17	0.644933	0.00100542
ENSMUSG00000042251	Pm20d1	0.644871	0.00345039
ENSMUSG00000048388	Fam171b	0.644238	0.0377669
ENSMUSG00000001281	Itgb7	0.643655	0.00505423
ENSMUSG00000031169	Porcn	0.643569	0.0330971
ENSMUSG00000015365	Mov10l1	0.642319	0.0739021
ENSMUSG00000006818	Sod2	0.640738	0.0326006
ENSMUSG00000058216	BC021614	0.63914	0.056083
ENSMUSG00000028943	Espn	0.638583	0.0419025
ENSMUSG00000000365	Rnf17	0.637997	0.00515158
ENSMUSG00000018411	Mapt	0.637869	0.00315911
ENSMUSG00000042428	Mgat3	0.637152	0.0241412
ENSMUSG00000038550	Gm129	0.636688	0.00600068
ENSMUSG00000020788	Atp2a3	0.636664	0.0263921
ENSMUSG00000031371	Haus7	0.636274	0.000426596
ENSMUSG00000023243	Kcnk5	0.635576	0.00531945
ENSMUSG00000003032	Klf4	0.635344	0.000634231
ENSMUSG00000043943	Naalad2	0.635187	0.0836228
ENSMUSG00000029722	Agfg2	0.635094	0.00699336
ENSMUSG00000042401	Crtac1	0.634319	0.0340891
ENSMUSG00000042367	Gjb3	0.634097	0.0125278
ENSMUSG00000055817	Mta3	0.634036	0.00166662
ENSMUSG00000030275	Etnk1	0.633813	0.000151128
ENSMUSG00000030826	Bcat2	0.633167	0.00329724
ENSMUSG00000040713	Creg1	0.632845	0.0140608
ENSMUSG00000021866	Anxa11	0.632595	0.000123582
ENSMUSG00000054418	2900041M22Rik	0.632464	0.0814995
ENSMUSG00000078932	CN725425	0.632058	0.0315774
ENSMUSG00000026255	Efhd1	0.631777	0.0898006
ENSMUSG00000024965	Fermt3	0.631688	0.0863965
ENSMUSG00000043687	1190005I06Rik	0.630995	0.0293871
ENSMUSG00000042644	Itpr3	0.63077	0.00223698
ENSMUSG00000068101	Cenpm	0.630337	0.0303469
ENSMUSG00000032946	Rasgrp2	0.629895	0.0100855
ENSMUSG00000029337	Fgf5	0.629446	0.0950774
ENSMUSG00000092225	Gm2381	0.629125	0.0271637
ENSMUSG00000027624	Epb4,1l1	0.629096	0.000845107
ENSMUSG00000044037	Als2cl	0.62827	0.0777029
ENSMUSG00000041703	Zic5	0.626409	0.0269683
ENSMUSG00000035969	Rusc2	0.626096	0.00121041
ENSMUSG00000039349	C130074G19Rik	0.625963	0.0373471
ENSMUSG00000024525	Impa2	0.625934	0.000231424
ENSMUSG00000055717	Slain1	0.625789	0.00315947
ENSMUSG00000035559	Mpv17l2	0.625557	0.00120441
ENSMUSG00000009596	Taf7l	0.625322	0.0190391
ENSMUSG00000015290	Ubl4	0.624479	0.0115894
ENSMUSG00000020482	Ccdc117	0.62439	0.00524308
ENSMUSG00000050592	Fam78a	0.624235	0.0161415
ENSMUSG00000057982	Zfp809	0.624229	0.00212862
ENSMUSG00000031226	2610029G23Rik	0.623947	0.0337188
ENSMUSG00000042312	S100a13	0.622472	0.0883404
ENSMUSG00000056268	Dennd1b	0.621005	0.0169104
ENSMUSG00000028789	Adc	0.620883	0.0411209
ENSMUSG00000024773	Atg2a	0.620798	0.00296699
ENSMUSG00000022490	Ppp1r1a	0.620783	0.033403
ENSMUSG00000037020	Wdr62	0.620346	0.000629921
ENSMUSG00000025912	Mybl1	0.620242	0.0026914
ENSMUSG00000036155	Mgat5	0.619973	0.0326126
ENSMUSG00000038331	Satb2	0.619716	0.0263124
ENSMUSG00000032387	Rbpms2	0.618567	9.52915e-05
ENSMUSG00000036568	BC032203	0.61854	0.00308141
ENSMUSG00000054452	Aes	0.618013	0.00491857
ENSMUSG00000024268	Celf4	0.617538	0.0033254
ENSMUSG00000050628	Fam100b	0.617158	0.00107247
ENSMUSG00000039329	Tex19,1	0.616747	0.0336706
ENSMUSG00000037400	Atp11b	0.616448	0.000566089
ENSMUSG00000003123	Lipe	0.615144	0.00978494
ENSMUSG00000027298	Tyro3	0.614209	0.000679466
ENSMUSG00000021255	Esrrb	0.61377	0.00097357
ENSMUSG00000033022	Cdo1	0.613595	0.0181824
ENSMUSG00000084762	Gm14074	0.613139	0.00982465
ENSMUSG00000073700	Klhl21	0.612308	0.00387656
ENSMUSG00000032607	Amt	0.6118	0.00123493
ENSMUSG00000056436	Cyct	0.611293	0.0555847
ENSMUSG00000071669	Snx29	0.610782	0.0699799
ENSMUSG00000039982	Dtx4	0.610741	0.0431769
ENSMUSG00000037979	Ccdc92	0.6092	0.00661914
ENSMUSG00000030134	Rasgef1a	0.609031	0.0526473
ENSMUSG00000031393	Mecp2	0.608796	0.000288387
ENSMUSG00000044576	Fam59b	0.608583	0.0793887
ENSMUSG00000028937	Acot7	0.608357	0.00280735
ENSMUSG00000039652	Cpeb3	0.608043	0.0699637
ENSMUSG00000028397	Kdm4c	0.607652	0.00239592
ENSMUSG00000049493	Pls1	0.60693	0.0139725
ENSMUSG00000020661	Dnmt3a	0.606565	0.0162885
ENSMUSG00000038518	Jarid2	0.605543	0.00971851
ENSMUSG00000040860	Crocc	0.605012	0.00766462
ENSMUSG00000042492	Tbc1d10b	0.604202	0.000195567
ENSMUSG00000057069	Ero1lb	0.602832	0.057416
ENSMUSG00000032936	Camkv	0.602753	0.00845584
ENSMUSG00000020658	Efr3b	0.602573	0.0374529
ENSMUSG00000026821	Ralgds	0.602386	0.00438803
ENSMUSG00000030029	Lrig1	0.601886	0.000231268
ENSMUSG00000029426	Scarb2	0.601841	0.00074867
ENSMUSG00000021457	Syk	0.60139	0.00672239
ENSMUSG00000040102	Klhdc5	0.600442	0.0306222
ENSMUSG00000062070	Pgk1	0.600185	0.000253702
ENSMUSG00000024644	Cndp2	0.600075	0.00145875
ENSMUSG00000030638	Sh3gl3	0.600031	0.00249725
ENSMUSG00000016458	Wt1	0.599917	0.0766222
ENSMUSG00000021803	Cdhr1	0.599233	0.0195585
ENSMUSG00000040649	Rimklb	0.597966	0.0026282
ENSMUSG00000037860	Aim2	0.597924	0.0356247
ENSMUSG00000004558	Ndrg2	0.596766	0.0671771
ENSMUSG00000034247	Plekhm1	0.5965	0.00183195
ENSMUSG00000040594	Ranbp17	0.596347	0.000532816
ENSMUSG00000023845	Lnpep	0.596076	0.0720017
ENSMUSG00000024033	Rsph1	0.595684	0.0490253
ENSMUSG00000021759	Ppap2a	0.5951	0.0608587
ENSMUSG00000050052	2610019F03Rik	0.594663	0.000744333
ENSMUSG00000006356	Crip2	0.594625	0.0516767
ENSMUSG00000003863	Ppfia3	0.594518	0.0131798
ENSMUSG00000039238	Zfp750	0.594286	0.0658741
ENSMUSG00000044026	Tmem20	0.593888	0.0169952
ENSMUSG00000032816	Igdcc4	0.593517	0.00596821
ENSMUSG00000038578	Susd1	0.593321	0.0165861
ENSMUSG00000045594	Glb1	0.593093	0.00160599
ENSMUSG00000038280	Ostm1	0.592519	0.00981731
ENSMUSG00000026748	Plxdc2	0.591765	0.0313209
ENSMUSG00000027702	Lrrc34	0.590814	0.0377124
ENSMUSG00000031232	Magt1	0.590549	0.000245055
ENSMUSG00000034377	Tulp4	0.590207	0.00108225
ENSMUSG00000042417	Ccno	0.589885	0.0739745
ENSMUSG00000031161	Hdac6	0.589561	0.000102091
ENSMUSG00000041653	Pnpla3	0.588572	0.0306523
ENSMUSG00000025019	Lcor	0.588118	0.0529751
ENSMUSG00000031805	Jak3	0.588016	0.0589766
ENSMUSG00000049295	Zfp219	0.586594	0.0058188
ENSMUSG00000089876	Tmem102	0.586478	0.0224785
ENSMUSG00000009585	Apobec3	0.585952	0.0130591
ENSMUSG00000020882	Cacnb1	0.585946	0.0366129
ENSMUSG00000057672	Pkn1	0.585761	0.0675707
ENSMUSG00000033720	Sfxn5	0.585644	0.0385794
ENSMUSG00000034731	Dgkh	0.585612	0.094436
ENSMUSG00000026005	Rpe	0.585237	0.00343878
ENSMUSG00000018900	Slc22a5	0.584958	0.00474208
ENSMUSG00000044433	Camsap3	0.584659	0.00466824
ENSMUSG00000027359	Slc27a2	0.583723	0.0730124
ENSMUSG00000000730	Dnmt3l	0.583645	0.00496736
ENSMUSG00000020484	Xbp1	0.583398	0.0107587
ENSMUSG00000073062	Zxdb	0.583112	0.0753145
ENSMUSG00000024589	Nedd4l	0.58285	0.0106061
ENSMUSG00000002227	Mov10	0.582662	0.00242568
ENSMUSG00000051220	Ercc6l	0.58251	0.0953298
ENSMUSG00000030276	Ttll3	0.582353	0.0576509
ENSMUSG00000002083	Bbc3	0.582108	0.0536286
ENSMUSG00000061313	Ddhd2	0.581919	0.000531182
ENSMUSG00000026483	Fam129a	0.581716	0.0132771
ENSMUSG00000021025	Nfkbia	0.581668	0.00151389
ENSMUSG00000021591	Glrx	0.581496	0.00720723
ENSMUSG00000032246	Calml4	0.581477	0.0967568
ENSMUSG00000036986	Pml	0.581452	0.00175746
ENSMUSG00000074832	2410141K09Rik	0.581398	0.0305804
ENSMUSG00000000223	Drp2	0.580938	0.0983703
ENSMUSG00000026820	Ptges2	0.580604	0.0715678
ENSMUSG00000040811	Eml2	0.580368	0.0118405
ENSMUSG00000031762	Mt2	0.580217	0.0356522
ENSMUSG00000022658	Tagln3	0.579981	0.0262749
ENSMUSG00000024354	Slc23a1	0.579969	0.0156134
ENSMUSG00000026442	Nfasc	0.579576	0.0643628
ENSMUSG00000028164	Manba	0.579298	0.0641761
ENSMUSG00000036880	Acaa2	0.579164	0.00703062
ENSMUSG00000029103	Lrpap1	0.57839	0.000651047
ENSMUSG00000052921	Arhgef15	0.577635	0.0491154
ENSMUSG00000090637	Gm6189	0.577256	0.0727165
ENSMUSG00000030739	Myh14	0.576987	0.0231819
ENSMUSG00000038811	Gngt2	0.576916	0.0360136
ENSMUSG00000028673	Fuca1	0.576369	0.000564288
ENSMUSG00000041119	Pde9a	0.575988	0.0398175
ENSMUSG00000021552	Gkap1	0.575052	0.0147486
ENSMUSG00000054619	Mettl7a1	0.574724	0.0992818
ENSMUSG00000035201	B020004J07Rik	0.574106	0.082409
ENSMUSG00000031028	Tub	0.573857	0.095523
ENSMUSG00000030986	Dhx32	0.573651	0.00139507
ENSMUSG00000022105	Rb1	0.573527	0.00453837
ENSMUSG00000029922	Mkrn1	0.57329	0.000735048
ENSMUSG00000031242	2610002M06Rik	0.57292	0.00674123
ENSMUSG00000048897	Zfp710	0.572726	0.00183635
ENSMUSG00000028082	Sh3d19	0.571956	0.0112745
ENSMUSG00000022822	Abcc5	0.571587	0.0034891
ENSMUSG00000035392	Dennd1a	0.571533	0.0070427
ENSMUSG00000021061	Spnb1	0.571425	0.0939824
ENSMUSG00000004221	Ikbkg	0.571347	0.000470013
ENSMUSG00000051811	Cox6b2	0.571147	0.0950517
ENSMUSG00000087528	9830144P21Rik	0.570386	0.092542
ENSMUSG00000022419	Deptor	0.568907	0.0214451
ENSMUSG00000025427	Rnf165	0.568826	0.0271908
ENSMUSG00000034390	4933407C03Rik	0.568615	0.00403548
ENSMUSG00000021062	Rab15	0.568454	0.00195907
ENSMUSG00000019891	Dcbld1	0.567961	0.00123684
ENSMUSG00000034160	Ogt	0.567738	0.00467716
ENSMUSG00000032577	Mapkapk3	0.567303	0.00162231
ENSMUSG00000039450	Dcxr	0.567241	0.0938048
ENSMUSG00000059327	Eda	0.567068	0.0560627
ENSMUSG00000024769	Cdc42bpg	0.566863	0.00848643
ENSMUSG00000010362	Rdm1	0.566664	0.00998846
ENSMUSG00000074968	Ano3	0.566319	0.0997538
ENSMUSG00000032536	Trak1	0.565959	0.00606188
ENSMUSG00000032068	1600029D21Rik	0.564959	0.0823812
ENSMUSG00000033676	Gabrb3	0.564733	0.0475467
ENSMUSG00000066918	Gm17644	0.564162	0.0517644
ENSMUSG00000029235	Pdcl2	0.562361	0.0690656
ENSMUSG00000020023	Tmcc3	0.562347	0.0280541
ENSMUSG00000022483	Col2a1	0.562011	0.00595036
ENSMUSG00000015846	Rxra	0.560298	0.00683472
ENSMUSG00000019947	Arid5b	0.559927	0.0440082
ENSMUSG00000033389	Arhgap44	0.558697	0.0279783
ENSMUSG00000033685	Ucp2	0.558341	0.0112277
ENSMUSG00000053935	Atf7ip	0.558296	0.023337
ENSMUSG00000045136	Tubb2b	0.558129	0.00701045
ENSMUSG00000047146	Tet1	0.557351	0.036058
ENSMUSG00000018983	E2f2	0.557184	0.0343405
ENSMUSG00000073197	5730507C01Rik	0.55685	0.0690911
ENSMUSG00000024827	Gldc	0.556108	0.000739432
ENSMUSG00000041268	Dmxl2	0.555755	0.0507314
ENSMUSG00000021375	Kif13a	0.553369	0.00978494
ENSMUSG00000018672	Copz2	0.551799	0.0687051
ENSMUSG00000030590	Fam98c	0.550632	0.0734742
ENSMUSG00000054387	Mdm4	0.550176	0.0301683
ENSMUSG00000043929	Klhl15	0.549052	0.0300715
ENSMUSG00000064145	Arih2	0.548904	0.0115949
ENSMUSG00000039474	Wfs1	0.548272	0.0308042
ENSMUSG00000036817	Sun1	0.547339	0.00121028
ENSMUSG00000074397	Foxr1	0.547073	0.0541695
ENSMUSG00000058550	Dppa4	0.546338	0.0283724
ENSMUSG00000042207	Kdm5b	0.546064	0.00922458
ENSMUSG00000034460	Six4	0.545152	0.0134269
ENSMUSG00000034108	Ccs	0.544824	0.00800822
ENSMUSG00000053559	Smagp	0.544773	0.054575
ENSMUSG00000027506	Tpd52	0.544557	0.00224475
ENSMUSG00000060675	Pla2g16	0.544337	0.00459827
ENSMUSG00000032348	Gsta4	0.543714	0.038432
ENSMUSG00000066307	Rad54b	0.542694	0.0206236
ENSMUSG00000032641	Gpr19	0.542686	0.00546096
ENSMUSG00000040584	Abcb1a	0.541329	0.092277
ENSMUSG00000039337	Tex19,2	0.539839	0.0987603
ENSMUSG00000033530	Ttc7b	0.539687	0.00318536
ENSMUSG00000042978	Sbk1	0.539663	0.0118767
ENSMUSG00000013236	Ptprs	0.539286	0.013818
ENSMUSG00000033792	Atp7a	0.53906	0.0293871
ENSMUSG00000003380	Rabac1	0.538736	0.065264
ENSMUSG00000039224	D1Pas1	0.538302	0.0517644
ENSMUSG00000035311	Gnptab	0.537685	0.00507595
ENSMUSG00000048349	Pou4f1	0.537488	0.088799
ENSMUSG00000020431	Adcy1	0.537448	0.0836763
ENSMUSG00000022871	Fetub	0.537123	0.0872128
ENSMUSG00000026380	Tfcp2l1	0.536914	0.0156067
ENSMUSG00000019796	Lrp11	0.536344	0.0905489
ENSMUSG00000078495	Gm13157	0.535852	0.082068
ENSMUSG00000028378	Ptgr1	0.535747	0.00186422
ENSMUSG00000028591	Pramef12	0.534895	0.00369442
ENSMUSG00000037622	Wdtc1	0.534712	0.00308446
ENSMUSG00000029249	Rest	0.534565	0.044392
ENSMUSG00000015094	Npdc1	0.534443	0.0905489
ENSMUSG00000004568	Arhgef18	0.534133	0.000939591
ENSMUSG00000028737	Aldh4a1	0.533153	0.0156067
ENSMUSG00000039050	Osbpl2	0.532957	0.00254149
ENSMUSG00000022779	Top3b	0.532361	0.00106123
ENSMUSG00000028640	Tfap2c	0.532217	0.0273657
ENSMUSG00000028392	Bspry	0.531827	0.0292268
ENSMUSG00000038332	Sesn1	0.531213	0.029052
ENSMUSG00000030207	8430419L09Rik	0.53081	0.0327646
ENSMUSG00000026972	Arrdc1	0.529986	0.035486
ENSMUSG00000027327	1700037H04Rik	0.529799	0.0200145
ENSMUSG00000048612	Myof	0.529682	0.00617351
ENSMUSG00000032120	C2cd2l	0.529491	0.031295
ENSMUSG00000046516	Cox17	0.528948	0.00489148
ENSMUSG00000028980	H6pd	0.528041	0.00593011
ENSMUSG00000003411	Rab3b	0.527705	0.0992818
ENSMUSG00000050910	Cdr2l	0.527209	0.0293068
ENSMUSG00000062044	Lmtk3	0.526526	0.0773569
ENSMUSG00000082352	Gm13228	0.525932	0.0868545
ENSMUSG00000022995	Enah	0.525203	0.0304609
ENSMUSG00000027820	Mme	0.524614	0.070113
ENSMUSG00000041064	Pif1	0.524492	0.0910511
ENSMUSG00000021893	Capn7	0.524111	0.0275212
ENSMUSG00000030120	Mlf2	0.523556	0.00365314
ENSMUSG00000071454	Dtnb	0.522913	0.0852608
ENSMUSG00000045795	Whamm	0.5228	0.019915
ENSMUSG00000020961	Ston2	0.522664	0.0111142
ENSMUSG00000039191	Rbpj	0.522236	0.00256434
ENSMUSG00000032009	Sesn3	0.522001	0.00450359
ENSMUSG00000036073	Galt	0.52191	0.0197261
ENSMUSG00000036825	Ssx2ip	0.521059	0.0121732
ENSMUSG00000031245	Hmgn5	0.520867	0.0329505
ENSMUSG00000034656	Cacna1a	0.520354	0.0380465
ENSMUSG00000025466	1810014F10Rik	0.518892	0.0600597
ENSMUSG00000033295	Ptprf	0.518457	0.00601469
ENSMUSG00000045394	Epcam	0.518415	0.000862274
ENSMUSG00000064326	Siva1	0.517136	0.0142015
ENSMUSG00000031442	Mcf2l	0.516712	0.096722
ENSMUSG00000027678	Ncoa3	0.516092	0.000819798
ENSMUSG00000032754	Slc24a6	0.516042	0.0491154
ENSMUSG00000019368	Sec14l4	0.515559	0.0769858
ENSMUSG00000038612	Mcl1	0.515064	0.00870042
ENSMUSG00000029122	Evc	0.515019	0.0703208
ENSMUSG00000076435	Acsf2	0.514468	0.0847767
ENSMUSG00000026924	Sec16a	0.513049	0.0113988
ENSMUSG00000039117	Taf4a	0.512922	0.00488435
ENSMUSG00000003573	Homer3	0.512786	0.0121953
ENSMUSG00000043439	E130012A19Rik	0.51235	0.0787704
ENSMUSG00000039678	Tbc1d13	0.51196	0.00898912
ENSMUSG00000040466	Blvrb	0.511572	0.0443244
ENSMUSG00000025494	Sigirr	0.509888	0.0630247
ENSMUSG00000031490	Eif4ebp1	0.509313	0.0146001
ENSMUSG00000027082	Tfpi	0.508617	0.0524754
ENSMUSG00000033852	Pla2g4b	0.508474	0.0852043
ENSMUSG00000069830	Nlrp1a	0.508411	0.00216111
ENSMUSG00000001120	Pcbp3	0.508193	0.0828437
ENSMUSG00000027544	Nfatc2	0.507432	0.0860224
ENSMUSG00000047388	Atmin	0.506842	0.0225017
ENSMUSG00000034863	Ano8	0.506638	0.0802227
ENSMUSG00000040430	Pitpnc1	0.50609	0.00239406
ENSMUSG00000075595	Zfp652	0.506003	0.00591682
ENSMUSG00000041287	Sox15	0.505131	0.0218321
ENSMUSG00000078952	Gm11019	0.504821	0.00677048
ENSMUSG00000036553	Sh3tc1	0.503806	0.0524603
ENSMUSG00000060002	Chpt1	0.503593	0.0545695
ENSMUSG00000016344	Ppdpf	0.502898	0.0137889
ENSMUSG00000010025	Aldh3a2	0.502373	0.0131798
ENSMUSG00000030268	Bcat1	0.502308	0.0295285
ENSMUSG00000012396	Nanog	0.502052	0.032101
ENSMUSG00000070780	Rbm47	0.501816	0.0105295
ENSMUSG00000083282	Ctsf	0.500295	0.0221846
ENSMUSG00000056515	Rab31	-0.500169	0.00676084
ENSMUSG00000008090	Fgfrl1	-0.500281	0.0777961
ENSMUSG00000040990	Sh3kbp1	-0.50103	0.057769
ENSMUSG00000066880	Zfp617	-0.50134	0.0234303
ENSMUSG00000003070	Efna2	-0.50287	0.0937516
ENSMUSG00000062421	Arf2	-0.503907	0.0443244
ENSMUSG00000059878	Zfp422	-0.50591	0.0415168
ENSMUSG00000023170	Gps2	-0.507032	0.0293968
ENSMUSG00000004187	Kifc2	-0.507425	0.0046873
ENSMUSG00000039197	Adk	-0.509499	0.0013303
ENSMUSG00000022723	Crybg3	-0.510063	0.0253321
ENSMUSG00000019943	Atp2b1	-0.510344	0.00771493
ENSMUSG00000015189	Casd1	-0.510804	0.0917122
ENSMUSG00000042524	Sun2	-0.512068	0.0604242
ENSMUSG00000038456	Dennd2a	-0.512187	0.00434318
ENSMUSG00000034401	Spata6	-0.512586	0.0221029
ENSMUSG00000053091	Lins	-0.512683	0.0547819
ENSMUSG00000048970	C1galt1c1	-0.512785	0.0338581
ENSMUSG00000042613	Pbxip1	-0.513619	0.0558257
ENSMUSG00000044715	4933433P14Rik	-0.514102	0.0596744
ENSMUSG00000044681	Cnpy1	-0.514649	0.0725065
ENSMUSG00000021938	Pspc1	-0.514801	0.00160336
ENSMUSG00000062127	Cttnbp2nl	-0.516256	0.00195907
ENSMUSG00000042225	Ammecr1	-0.516935	0.0710361
ENSMUSG00000038271	Iffo1	-0.516971	0.0713867
ENSMUSG00000079470	Utp14b	-0.517741	0.0179641
ENSMUSG00000027230	Creb3l1	-0.517832	0.0462586
ENSMUSG00000041734	Kirrel	-0.517859	0.0126939
ENSMUSG00000053070	9230110C19Rik	-0.518592	0.0594063
ENSMUSG00000032393	Dpp8	-0.519375	0.026362
ENSMUSG00000032101	Ddx25	-0.519433	0.0801431
ENSMUSG00000066441	Rdh11	-0.519463	0.0338113
ENSMUSG00000026796	Fam129b	-0.519837	0.0428611
ENSMUSG00000050567	Maml1	-0.520344	0.0131798
ENSMUSG00000049580	Tsku	-0.520423	0.0252009
ENSMUSG00000025616	Usp16	-0.520643	0.00445664
ENSMUSG00000018476	Kdm6b	-0.521348	0.0745184
ENSMUSG00000059248	Sept9	-0.521789	0.00269098
ENSMUSG00000047238	Mageh1	-0.522487	0.0187364
ENSMUSG00000045193	Cirbp	-0.522825	0.00605385
ENSMUSG00000034813	Grip1	-0.524359	0.0437173
ENSMUSG00000033102	Cdc14b	-0.525056	0.0801009
ENSMUSG00000025724	Sec11a	-0.526429	0.00370652
ENSMUSG00000036246	Gmip	-0.526498	0.0863994
ENSMUSG00000020546	Stxbp4	-0.52746	0.0176379
ENSMUSG00000029162	Khk	-0.527945	0.0449123
ENSMUSG00000051413	Plagl2	-0.528337	0.00435445
ENSMUSG00000047342	Zfp286	-0.528553	0.0868656
ENSMUSG00000037029	Zfp146	-0.529421	0.00852542
ENSMUSG00000090946	2010109K11Rik	-0.530185	0.0758255
ENSMUSG00000033781	Asb13	-0.530746	0.0684316
ENSMUSG00000052155	Acvr2a	-0.531478	0.045884
ENSMUSG00000071042	Rasgrp3	-0.532117	0.0767377
ENSMUSG00000035245	A130022J15Rik	-0.532266	0.0131798
ENSMUSG00000013997	Nit1	-0.533461	0.0217613
ENSMUSG00000031309	Rps6ka3	-0.533649	0.0216618
ENSMUSG00000021540	Smad5	-0.533946	0.00274221
ENSMUSG00000064061	Dzip3	-0.534403	0.0192218
ENSMUSG00000049686	Orai1	-0.534447	0.0637361
ENSMUSG00000031740	Mmp2	-0.534491	0.0727165
ENSMUSG00000019923	Zwint	-0.535301	0.00161392
ENSMUSG00000034220	Gpc1	-0.535993	0.00102566
ENSMUSG00000043162	Pigy	-0.536246	0.0203369
ENSMUSG00000033960	9430020K01Rik	-0.536447	0.0658389
ENSMUSG00000036943	Rab8b	-0.536523	0.0170784
ENSMUSG00000028995	Fam126a	-0.536769	0.0611397
ENSMUSG00000032491	Nradd	-0.537513	0.048951
ENSMUSG00000061046	Haghl	-0.538205	0.0645331
ENSMUSG00000033949	Trim36	-0.53887	0.0801431
ENSMUSG00000037001	Zfp39	-0.539184	0.0557708
ENSMUSG00000001847	Rac1	-0.540151	0.00568781
ENSMUSG00000041598	Cdc42ep4	-0.540177	0.00120441
ENSMUSG00000021327	Zkscan3	-0.54051	0.00702176
ENSMUSG00000046733	Gprc5a	-0.540638	0.0619404
ENSMUSG00000005982	Nat15	-0.542053	0.00466824
ENSMUSG00000030613	Ccdc90b	-0.543171	0.0244553
ENSMUSG00000024817	Uhrf2	-0.544334	0.0038781
ENSMUSG00000037935	Smarce1	-0.545774	0.0238034
ENSMUSG00000026421	Csrp1	-0.546207	0.0187715
ENSMUSG00000022043	Trim35	-0.546405	0.0126498
ENSMUSG00000028249	Sdcbp	-0.546797	0.00353786
ENSMUSG00000017969	Ptgis	-0.547862	0.0428817
ENSMUSG00000002458	Rgs19	-0.548472	0.012117
ENSMUSG00000007867	1700019E19Rik	-0.548701	0.0180474
ENSMUSG00000052915	Msl1	-0.548947	0.0059061
ENSMUSG00000040591	1110051M20Rik	-0.548999	0.00534736
ENSMUSG00000039103	Nexn	-0.549039	0.0965198
ENSMUSG00000027669	Gnb4	-0.549069	0.00646512
ENSMUSG00000062040	Zfp27	-0.5499	0.0449123
ENSMUSG00000031570	Ppapdc1b	-0.551125	0.0919964
ENSMUSG00000003131	Pafah1b2	-0.551311	0.00205495
ENSMUSG00000037089	Slc35b2	-0.552214	0.00260242
ENSMUSG00000020589	Fam49a	-0.552691	0.0728778
ENSMUSG00000026176	Ctdsp1	-0.553511	0.0133201
ENSMUSG00000021754	Map3k1	-0.553722	0.00518323
ENSMUSG00000035614	Fam179b	-0.554364	0.00677048
ENSMUSG00000019461	Plscr3	-0.55493	0.0484889
ENSMUSG00000000184	Ccnd2	-0.555307	0.0417477
ENSMUSG00000027552	E2f5	-0.555431	0.000675
ENSMUSG00000028261	Ndufaf4	-0.555607	0.0323968
ENSMUSG00000035021	Baz1a	-0.556066	0.0254257
ENSMUSG00000024666	Tmem138	-0.55671	0.00551579
ENSMUSG00000037594	BC022687	-0.556995	0.0473817
ENSMUSG00000049488	Tmem67	-0.557033	0.0662957
ENSMUSG00000032249	Anp32a	-0.5571	0.0360581
ENSMUSG00000026675	Hsd17b7	-0.557305	0.0121793
ENSMUSG00000020363	Gfpt2	-0.558457	0.00516441
ENSMUSG00000029156	Sgcb	-0.558589	0.0248619
ENSMUSG00000028108	Ecm1	-0.558836	0.0555799
ENSMUSG00000033739	Fkbpl	-0.559248	0.0997538
ENSMUSG00000036097	Fam178a	-0.559914	0.00158412
ENSMUSG00000063108	Zfp26	-0.560244	0.0905489
ENSMUSG00000003623	Crot	-0.560312	0.00312078
ENSMUSG00000006301	Tmbim1	-0.561307	0.054932
ENSMUSG00000022257	Laptm4b	-0.561647	0.0209134
ENSMUSG00000007097	Atp1a2	-0.562168	0.0744629
ENSMUSG00000050271	D8Ertd82e	-0.562703	0.0155622
ENSMUSG00000028706	Nsun4	-0.563452	0.0219253
ENSMUSG00000033737	Fndc3c1	-0.563764	0.00694164
ENSMUSG00000033955	Tnks1bp1	-0.563987	0.0142144
ENSMUSG00000061013	Mkx	-0.564549	0.0333828
ENSMUSG00000026223	Itm2c	-0.564581	0.0687051
ENSMUSG00000026200	Glb1l	-0.564723	0.0559127
ENSMUSG00000053414	Hunk	-0.564945	0.028403
ENSMUSG00000030930	Chst15	-0.565541	0.0589372
ENSMUSG00000022519	Srl	-0.565917	0.0163798
ENSMUSG00000070814	6330408A02Rik	-0.567209	0.0131737
ENSMUSG00000085208	4632419I22Rik	-0.567758	0.00547725
ENSMUSG00000074909	Ranbp6	-0.56855	0.0186995
ENSMUSG00000031641	Cbr4	-0.570068	0.039571
ENSMUSG00000053617	Sh3pxd2a	-0.570547	0.0025995
ENSMUSG00000022064	Pibf1	-0.570631	0.017143
ENSMUSG00000028849	Mtap7d1	-0.571645	0.0076761
ENSMUSG00000046314	Stxbp6	-0.572144	0.0859764
ENSMUSG00000073434	Wdr90	-0.572386	0.0114235
ENSMUSG00000051675	Trim32	-0.572589	0.00605534
ENSMUSG00000037239	Spred3	-0.573135	0.010763
ENSMUSG00000043673	Kcns3	-0.573817	0.0623389
ENSMUSG00000063804	Lin28b	-0.573955	0.0323823
ENSMUSG00000039831	Arhgap29	-0.574031	0.0146298
ENSMUSG00000020601	Trib2	-0.574756	0.0805843
ENSMUSG00000030145	Zfp248	-0.57493	0.0938116
ENSMUSG00000033712	2610301G19Rik	-0.576687	0.00160599
ENSMUSG00000031425	Plp1	-0.578545	0.0699637
ENSMUSG00000028480	Glipr2	-0.578964	0.0703538
ENSMUSG00000056832	Ttc26	-0.5795	0.00318536
ENSMUSG00000036565	Ttyh3	-0.580013	0.0127319
ENSMUSG00000038022	Fam188b	-0.580962	0.0778221
ENSMUSG00000021972	Hmbox1	-0.581789	0.00181113
ENSMUSG00000030019	Fbxl14	-0.5826	0.00630392
ENSMUSG00000003378	Grik5	-0.583356	0.0513279
ENSMUSG00000052534	Pbx1	-0.583602	0.0101831
ENSMUSG00000047281	Sfn	-0.583819	0.0770676
ENSMUSG00000006390	Elovl1	-0.584151	0.0801383
ENSMUSG00000042155	Klhl23	-0.585349	0.0169689
ENSMUSG00000040006	BC013529	-0.586536	0.00264663
ENSMUSG00000029086	Prom1	-0.587139	0.0101213
ENSMUSG00000030610	Det1	-0.58826	0.0102873
ENSMUSG00000028780	Sema3c	-0.588263	0.0735807
ENSMUSG00000030876	Mettl9	-0.588474	0.0017291
ENSMUSG00000037007	Zfp113	-0.589516	0.00383894
ENSMUSG00000021068	Nin	-0.589517	0.0292268
ENSMUSG00000022663	Atg3	-0.589651	0.00280647
ENSMUSG00000021973	Efha1	-0.58968	0.00146487
ENSMUSG00000032402	Smad3	-0.589843	0.000812877
ENSMUSG00000042750	Bex2	-0.590168	0.00452368
ENSMUSG00000028464	Tpm2	-0.590222	0.00280735
ENSMUSG00000050530	Fam171a1	-0.59054	0.00492122
ENSMUSG00000020381	3010026O09Rik	-0.591031	0.0477421
ENSMUSG00000005973	Rcn1	-0.59481	0.000214221
ENSMUSG00000040339	Fam102b	-0.595452	0.0696025
ENSMUSG00000024352	Spata24	-0.59569	0.0951863
ENSMUSG00000037613	Tnfrsf23	-0.596527	0.0672607
ENSMUSG00000045045	Lrfn4	-0.596549	0.0307061
ENSMUSG00000002326	Gmpr2	-0.596653	0.015959
ENSMUSG00000000078	Klf6	-0.598106	0.0174307
ENSMUSG00000085148	2210403K04Rik	-0.59829	0.068693
ENSMUSG00000027966	Col11a1	-0.598373	0.0868545
ENSMUSG00000026773	Pfkfb3	-0.599506	0.00241995
ENSMUSG00000033032	Afap1l1	-0.599806	0.0279857
ENSMUSG00000025451	Paip1	-0.600834	0.00146355
ENSMUSG00000028063	Lmna	-0.601303	0.0933965
ENSMUSG00000022865	Cxadr	-0.601544	0.00363192
ENSMUSG00000023074	Mospd1	-0.601979	0.0213128
ENSMUSG00000015023	Ddx19a	-0.601995	0.00674123
ENSMUSG00000001334	Fndc5	-0.602285	0.0987357
ENSMUSG00000019866	Aim1	-0.602358	0.049237
ENSMUSG00000073791	Efcab7	-0.602811	0.0231536
ENSMUSG00000040520	Manea	-0.60319	0.0192336
ENSMUSG00000021188	Trip11	-0.604055	0.00370652
ENSMUSG00000022971	Ifnar2	-0.604568	0.0424864
ENSMUSG00000034614	Pik3ip1	-0.604575	0.052007
ENSMUSG00000063838	Cdc42ep5	-0.60463	0.0129109
ENSMUSG00000033763	Mtss1l	-0.605069	0.00143233
ENSMUSG00000052854	Nrk	-0.60585	0.0351192
ENSMUSG00000024782	Ak3	-0.60607	0.00105817
ENSMUSG00000021678	F2rl1	-0.606144	0.0657383
ENSMUSG00000032615	Nt5m	-0.60693	0.0599198
ENSMUSG00000028556	Dock7	-0.607687	0.00417808
ENSMUSG00000001473	Tubb6	-0.608308	0.00113893
ENSMUSG00000002578	Ikzf4	-0.608453	0.0784571
ENSMUSG00000019579	D17Wsu104e	-0.608829	0.00175175
ENSMUSG00000022280	Rnf19a	-0.608948	0.00032844
ENSMUSG00000026925	Inpp5e	-0.609179	0.0103081
ENSMUSG00000004665	Cnn2	-0.609206	0.0517671
ENSMUSG00000017615	Tnfaip1	-0.609282	0.000651047
ENSMUSG00000024645	1700034H14Rik	-0.610004	0.00470715
ENSMUSG00000015619	Gata3	-0.610109	0.00262082
ENSMUSG00000059555	A830007P12Rik	-0.610303	0.00743311
ENSMUSG00000044221	Grsf1	-0.610674	0.00553532
ENSMUSG00000020978	Klhdc2	-0.611928	0.000480333
ENSMUSG00000038128	Camk4	-0.613603	0.0943567
ENSMUSG00000086158	Gm5918	-0.614248	0.0250602
ENSMUSG00000004661	Arid3b	-0.614855	0.000688223
ENSMUSG00000069895	Atxn1l	-0.617785	0.000396246
ENSMUSG00000028251	2610029I01Rik	-0.617985	0.00295631
ENSMUSG00000026939	Tmem141	-0.618061	0.0485509
ENSMUSG00000032382	Snx1	-0.619346	0.000215144
ENSMUSG00000049804	Armcx4	-0.61972	0.0226639
ENSMUSG00000013150	Gfod2	-0.62091	0.00320581
ENSMUSG00000031391	L1cam	-0.621192	0.0668878
ENSMUSG00000050912	Tmem123	-0.621324	0.000344316
ENSMUSG00000040158	Tax1bp3	-0.621414	0.0265593
ENSMUSG00000049647	Purb	-0.622457	0.00102052
ENSMUSG00000027011	Ube2e3	-0.62288	0.0851639
ENSMUSG00000026204	Ptprn	-0.623604	0.0703064
ENSMUSG00000023411	Nfatc4	-0.624805	0.0333522
ENSMUSG00000039286	Fndc3b	-0.625241	0.017986
ENSMUSG00000056870	Gulp1	-0.62557	0.0415681
ENSMUSG00000084957	Bbip1	-0.62568	0.000933557
ENSMUSG00000045817	Zfp36l2	-0.62635	0.0292268
ENSMUSG00000033420	Antxr1	-0.626754	0.0687204
ENSMUSG00000039910	Cited2	-0.62679	0.00669297
ENSMUSG00000066456	Hmgn3	-0.627332	0.018209
ENSMUSG00000035621	Midn	-0.627545	0.00681974
ENSMUSG00000002803	Btbd6	-0.627814	0.0150008
ENSMUSG00000021067	Sav1	-0.628375	0.00126511
ENSMUSG00000034595	Ppp1r18	-0.629507	0.0149448
ENSMUSG00000075419	Dolk	-0.630384	0.0420633
ENSMUSG00000039850	A730011L01Rik	-0.631441	0.0043695
ENSMUSG00000052419	2610001J05Rik	-0.632897	0.000503863
ENSMUSG00000028085	Pet112l	-0.633008	0.00446926
ENSMUSG00000007817	Zmiz1	-0.633587	0.000815843
ENSMUSG00000062077	Trim54	-0.634801	0.0998465
ENSMUSG00000020388	Pdlim4	-0.635033	0.0197039
ENSMUSG00000030966	Trim21	-0.63504	0.00649839
ENSMUSG00000016495	5033414D02Rik	-0.63529	0.00531369
ENSMUSG00000003955	Fam162a	-0.637368	0.000782907
ENSMUSG00000037419	Endod1	-0.638188	0.00459716
ENSMUSG00000020137	Thap2	-0.639525	0.0399297
ENSMUSG00000028184	Lphn2	-0.640112	0.000386063
ENSMUSG00000022940	Pigp	-0.640169	0.00145526
ENSMUSG00000019295	Tmem129	-0.64059	0.00260043
ENSMUSG00000025085	Ablim1	-0.642104	0.025404
ENSMUSG00000019761	Krt10	-0.642782	0.0500613
ENSMUSG00000029125	Stx18	-0.643375	0.00978494
ENSMUSG00000025723	Nmb	-0.64338	0.0225017
ENSMUSG00000038827	BC026590	-0.643544	0.00279509
ENSMUSG00000036167	Pphln1	-0.644649	0.00414104
ENSMUSG00000042063	Zfp386	-0.645415	0.0906934
ENSMUSG00000029814	Igf2bp3	-0.646253	0.000920459
ENSMUSG00000039911	Spsb1	-0.646473	0.0174609
ENSMUSG00000037552	Plekhg2	-0.646804	0.0190556
ENSMUSG00000035274	Tpbg	-0.647089	0.0306543
ENSMUSG00000057176	Gm166	-0.649552	0.0779437
ENSMUSG00000020441	2310033P09Rik	-0.649986	0.00489611
ENSMUSG00000019850	Tnfaip3	-0.650219	0.029052
ENSMUSG00000066842	Hmcn1	-0.650799	0.0779189
ENSMUSG00000038146	Notch3	-0.651452	0.0167596
ENSMUSG00000023972	Ptk7	-0.652348	0.000219306
ENSMUSG00000089810	Gm16536	-0.652822	0.0560627
ENSMUSG00000042616	Oscp1	-0.653307	0.0561744
ENSMUSG00000030032	Wdr54	-0.655164	0.0231127
ENSMUSG00000073293	Nudt10	-0.655429	0.028742
ENSMUSG00000040596	Pogk	-0.656424	0.0565622
ENSMUSG00000026047	Kdelc1	-0.657216	0.000309648
ENSMUSG00000070691	Runx3	-0.657564	0.0720334
ENSMUSG00000040929	Rfx3	-0.658551	0.00516043
ENSMUSG00000042104	Uggt2	-0.658665	0.0364909
ENSMUSG00000000605	Clcn4-2	-0.658728	0.00176734
ENSMUSG00000058900	Rsl1	-0.659079	0.0507146
ENSMUSG00000028165	Cisd2	-0.659479	0.0100378
ENSMUSG00000033837	Foxh1	-0.660529	0.00433839
ENSMUSG00000004317	Clcn5	-0.660823	0.00344035
ENSMUSG00000054519	Zfp867	-0.66148	0.00190353
ENSMUSG00000091158	Mirg	-0.661616	0.0716783
ENSMUSG00000013584	Aldh1a2	-0.662454	0.0801431
ENSMUSG00000027954	Efna1	-0.662618	0.0123218
ENSMUSG00000044794	9330133O14Rik	-0.663099	0.0661978
ENSMUSG00000052914	Cyp2j6	-0.663932	0.015129
ENSMUSG00000041235	Chd7	-0.664089	0.000562931
ENSMUSG00000049957	Ccdc137	-0.664251	0.0303469
ENSMUSG00000036402	Gng12	-0.664874	0.052565
ENSMUSG00000002103	Acp2	-0.665473	0.00305825
ENSMUSG00000044949	Ubtd2	-0.665586	0.00493369
ENSMUSG00000032640	Chsy1	-0.667409	0.0369245
ENSMUSG00000036275	9530068E07Rik	-0.668173	0.000359147
ENSMUSG00000035900	Gramd4	-0.668874	0.0619474
ENSMUSG00000042215	Bag2	-0.669521	0.0619474
ENSMUSG00000032320	Rcn2	-0.670671	0.000396246
ENSMUSG00000020241	Col6a2	-0.672012	0.0608207
ENSMUSG00000031353	Rbbp7	-0.672207	1.40092e-06
ENSMUSG00000032394	Igdcc3	-0.673021	0.00162231
ENSMUSG00000074480	Mex3a	-0.673162	1.15877e-05
ENSMUSG00000024610	Cd74	-0.673213	0.062258
ENSMUSG00000019188	H13	-0.674224	0.0307061
ENSMUSG00000031749	St3gal2	-0.674972	0.000364458
ENSMUSG00000028223	Decr1	-0.675014	0.00239592
ENSMUSG00000019806	Aig1	-0.67514	0.0179989
ENSMUSG00000035704	Alg8	-0.675203	0.0132938
ENSMUSG00000020566	Atp6v1c2	-0.677012	0.093003
ENSMUSG00000033722	BC034090	-0.677529	0.0323986
ENSMUSG00000047045	Tmem164	-0.678452	8.59254e-05
ENSMUSG00000029859	Epha1	-0.678623	0.0273402
ENSMUSG00000031134	Rbmx	-0.679842	0.0014934
ENSMUSG00000031634	Ufsp2	-0.67985	0.0109058
ENSMUSG00000041592	Sdk2	-0.680162	0.0928775
ENSMUSG00000028466	Creb3	-0.682253	0.000380944
ENSMUSG00000045140	Pigw	-0.682436	0.0107209
ENSMUSG00000047749	Zc3hav1l	-0.686183	0.000481598
ENSMUSG00000042804	Gpr153	-0.687307	0.025675
ENSMUSG00000058254	Tspan7	-0.687776	0.0285043
ENSMUSG00000049307	Fut4	-0.688097	0.0685586
ENSMUSG00000011958	Bnip2	-0.688906	0.000294136
ENSMUSG00000028549	Itgb3bp	-0.690248	0.00957121
ENSMUSG00000026600	Soat1	-0.690408	0.0065677
ENSMUSG00000032290	Ptpn9	-0.690678	0.00677048
ENSMUSG00000004633	Chn2	-0.690837	0.00473846
ENSMUSG00000059013	Sh2d3c	-0.69254	0.0624466
ENSMUSG00000070348	Ccnd1	-0.693455	0.0842793
ENSMUSG00000038256	Bcl9	-0.693984	8.28643e-05
ENSMUSG00000016487	Ppfibp1	-0.694835	0.000123582
ENSMUSG00000050064	Zfp697	-0.695218	0.0420533
ENSMUSG00000043668	Tox3	-0.695228	0.0414542
ENSMUSG00000037784	Dzip1l	-0.695528	0.000287304
ENSMUSG00000028799	Zfp362	-0.696285	0.0106114
ENSMUSG00000026655	Fam107b	-0.696666	0.0327507
ENSMUSG00000022508	Bcl6	-0.696915	0.0762803
ENSMUSG00000029802	Abcg2	-0.698697	0.000122339
ENSMUSG00000031904	Slc7a6	-0.698926	1.27801e-05
ENSMUSG00000071648	Rom1	-0.699169	0.0679694
ENSMUSG00000025921	Rdh10	-0.69933	0.00147206
ENSMUSG00000046223	Plaur	-0.700296	0.0271637
ENSMUSG00000020902	Ntn1	-0.700583	0.00130962
ENSMUSG00000020122	Egfr	-0.701937	0.0245797
ENSMUSG00000030772	Dkk3	-0.702689	0.0793459
ENSMUSG00000035551	Igfbpl1	-0.702858	0.0050341
ENSMUSG00000031066	Usp11	-0.704008	0.0314666
ENSMUSG00000037085	Trmt12	-0.704491	0.0439629
ENSMUSG00000070056	Mfhas1	-0.707075	0.0304132
ENSMUSG00000078452	Raet1d	-0.70847	0.0372086
ENSMUSG00000041187	Prkd2	-0.709107	0.00326111
ENSMUSG00000072568	Fam84b	-0.710551	0.00170736
ENSMUSG00000029851	Fam115c	-0.71079	0.0172764
ENSMUSG00000053702	Nebl	-0.712345	0.0921764
ENSMUSG00000037003	Tenc1	-0.713124	0.0242243
ENSMUSG00000040711	Sh3pxd2b	-0.714526	0.0393981
ENSMUSG00000025257	Ribc1	-0.715256	0.00768764
ENSMUSG00000050410	Tcf19	-0.715465	0.0121793
ENSMUSG00000033356	Pus7l	-0.715771	0.00345746
ENSMUSG00000028039	Efna3	-0.716462	0.0582723
ENSMUSG00000062115	Rai1	-0.71755	0.0142144
ENSMUSG00000046814	Gchfr	-0.717698	0.086017
ENSMUSG00000074136	4930513N10Rik	-0.720092	0.01092
ENSMUSG00000022500	Litaf	-0.721991	0.0521267
ENSMUSG00000074384	AI429214	-0.722094	0.0644291
ENSMUSG00000087368	BC065397	-0.72214	0.0323968
ENSMUSG00000053477	Tcf4	-0.722595	0.00157762
ENSMUSG00000053216	Btn2a2	-0.722664	0.0987209
ENSMUSG00000021583	Erap1	-0.723611	0.042173
ENSMUSG00000023150	Ivns1abp	-0.72398	0.000194705
ENSMUSG00000004383	Large	-0.724952	0.000157775
ENSMUSG00000036968	Cnpy4	-0.725977	1.31376e-05
ENSMUSG00000035199	Arl6ip5	-0.726004	0.00198731
ENSMUSG00000024987	Cyp26a1	-0.726501	0.0879864
ENSMUSG00000016262	Sertad4	-0.726517	0.0130591
ENSMUSG00000068220	Lgals1	-0.726802	0.00168
ENSMUSG00000021589	Rhobtb3	-0.727104	7.82376e-05
ENSMUSG00000075324	Fign	-0.727449	0.0186824
ENSMUSG00000042757	Tmem108	-0.728156	0.0675707
ENSMUSG00000001986	Gria3	-0.728201	0.0206236
ENSMUSG00000021013	Ttc8	-0.728473	0.00403034
ENSMUSG00000090100	Ttbk2	-0.729727	0.00169698
ENSMUSG00000021725	Parp8	-0.729884	0.0410214
ENSMUSG00000048769	H1f0	-0.730048	0.0975422
ENSMUSG00000062591	Tubb4a	-0.730138	0.040605
ENSMUSG00000078853	Igtp	-0.730488	0.0486043
ENSMUSG00000030956	Fam53b	-0.731211	8.84769e-05
ENSMUSG00000049521	Cdc42ep1	-0.732908	0.0945426
ENSMUSG00000026466	Tor1aip1	-0.734009	0.0036644
ENSMUSG00000015501	Hivep2	-0.734553	0.011657
ENSMUSG00000023571	Fam132a	-0.735004	0.0118895
ENSMUSG00000090035	Galnt4	-0.7351	0.0243847
ENSMUSG00000048537	Phldb1	-0.735356	0.00112479
ENSMUSG00000057594	Arl16	-0.736365	0.000621783
ENSMUSG00000033436	Armcx2	-0.737188	0.000303343
ENSMUSG00000021636	Marveld2	-0.738719	0.000597898
ENSMUSG00000042331	Specc1	-0.739911	0.0216618
ENSMUSG00000016528	Mapkapk2	-0.740096	0.00109378
ENSMUSG00000037971	1110032A03Rik	-0.740417	0.00417808
ENSMUSG00000091994	E130317F20Rik	-0.74241	0.0673041
ENSMUSG00000032380	Dapk2	-0.7437	0.00837287
ENSMUSG00000022969	Il10rb	-0.744364	0.068181
ENSMUSG00000000094	Tbx4	-0.744675	0.0961382
ENSMUSG00000026930	Gpsm1	-0.746803	0.00535077
ENSMUSG00000026121	Sema4c	-0.74688	0.00051157
ENSMUSG00000061887	Ssbp3	-0.746953	2.5391e-05
ENSMUSG00000039033	Tasp1	-0.747603	0.00109763
ENSMUSG00000024899	Papss2	-0.747766	0.0175463
ENSMUSG00000004631	Sgce	-0.748056	0.0323968
ENSMUSG00000055809	6030429G01Rik	-0.748108	0.0125266
ENSMUSG00000047090	Tmem198b	-0.751236	0.00982465
ENSMUSG00000085243	4930480K23Rik	-0.751287	0.0707
ENSMUSG00000037990	Sh3rf3	-0.751695	0.0863046
ENSMUSG00000040204	2810417H13Rik	-0.75276	0.00686479
ENSMUSG00000079481	Nhsl2	-0.752993	0.0405474
ENSMUSG00000017466	Timp2	-0.753431	0.040125
ENSMUSG00000031133	Arhgef6	-0.753646	0.0587514
ENSMUSG00000036432	Siah2	-0.753734	0.00690172
ENSMUSG00000023039	Krt7	-0.754121	0.0315299
ENSMUSG00000083307	AA414768	-0.754495	0.0068147
ENSMUSG00000067365	Tmem128	-0.75491	2.2638e-05
ENSMUSG00000035451	Foxa1	-0.755891	0.0355527
ENSMUSG00000022620	Arsa	-0.756872	0.058235
ENSMUSG00000063275	Ptpla	-0.757052	0.00361212
ENSMUSG00000032232	Cgnl1	-0.759262	0.000898647
ENSMUSG00000023484	Prph	-0.760646	0.0338829
ENSMUSG00000035967	Ddx26b	-0.760981	0.00414577
ENSMUSG00000029552	Tes	-0.761013	1.92014e-05
ENSMUSG00000023009	Nckap5l	-0.76117	0.00114185
ENSMUSG00000002881	Nab1	-0.763235	8.20631e-05
ENSMUSG00000025608	Podxl	-0.76652	0.0323349
ENSMUSG00000036959	Bcorl1	-0.766653	0.00642845
ENSMUSG00000022885	St6gal1	-0.767128	6.12041e-05
ENSMUSG00000015143	Actn1	-0.768271	0.000206846
ENSMUSG00000032376	Usp3	-0.769107	0.013241
ENSMUSG00000031112	2610018G03Rik	-0.771078	0.000112801
ENSMUSG00000056749	Nfil3	-0.772522	0.0103235
ENSMUSG00000062210	Tnfaip8	-0.774164	0.00559888
ENSMUSG00000087177	E130307A14Rik	-0.775706	0.013914
ENSMUSG00000024339	Tap2	-0.777665	0.0320682
ENSMUSG00000040258	Nxph4	-0.778137	0.0413068
ENSMUSG00000021765	Fst	-0.778442	0.0253011
ENSMUSG00000040785	Ttc3	-0.778822	7.6205e-06
ENSMUSG00000024548	Setbp1	-0.779818	0.000999972
ENSMUSG00000054679	Srsf12	-0.780693	0.00277907
ENSMUSG00000032667	Pon2	-0.780705	0.00725269
ENSMUSG00000039308	Ndst2	-0.781614	0.00354289
ENSMUSG00000024381	Bin1	-0.782721	0.00238572
ENSMUSG00000072623	Zfp9	-0.783667	0.0752249
ENSMUSG00000016918	Sulf1	-0.784859	0.0122223
ENSMUSG00000037606	Osbpl5	-0.787029	0.00963855
ENSMUSG00000033209	Ttc28	-0.788133	0.0106114
ENSMUSG00000062743	Zfp677	-0.788851	0.037344
ENSMUSG00000005237	Dnahc2	-0.788893	0.0318399
ENSMUSG00000028402	Mpdz	-0.790383	0.000661932
ENSMUSG00000041912	Tdrkh	-0.792659	0.0124312
ENSMUSG00000040152	Thbs1	-0.795772	0.0688263
ENSMUSG00000083816	Gm13033	-0.796049	0.0760795
ENSMUSG00000028796	Phc2	-0.797307	5.48578e-05
ENSMUSG00000028289	Epha7	-0.800444	0.00691503
ENSMUSG00000042622	Maff	-0.800932	0.0083541
ENSMUSG00000020427	Igfbp3	-0.801029	8.0182e-05
ENSMUSG00000025283	Sat1	-0.802957	0.00308506
ENSMUSG00000039328	Rnf122	-0.803604	0.000161133
ENSMUSG00000055737	Ghr	-0.803917	0.0542507
ENSMUSG00000043311	D17H6S53E	-0.803969	0.0026914
ENSMUSG00000063172	Hspb11	-0.804278	0.0184196
ENSMUSG00000040289	Hey1	-0.804544	6.41238e-05
ENSMUSG00000031561	Odz3	-0.804608	0.00123971
ENSMUSG00000075012	Fjx1	-0.809873	0.00571402
ENSMUSG00000050288	Fzd2	-0.809873	0.00529879
ENSMUSG00000032643	Fhl3	-0.810103	0.000609551
ENSMUSG00000039960	Rhou	-0.810231	0.0226667
ENSMUSG00000052560	Cpne8	-0.810441	5.95818e-06
ENSMUSG00000047557	Lxn	-0.810727	0.00027849
ENSMUSG00000045854	Lyrm2	-0.810908	0.000109934
ENSMUSG00000048490	Nrip1	-0.811424	8.77179e-05
ENSMUSG00000054580	Pla2r1	-0.81145	0.0669175
ENSMUSG00000037104	Socs5	-0.811527	4.96786e-05
ENSMUSG00000001819	Hoxd13	-0.811868	0.0619552
ENSMUSG00000012017	Scarf2	-0.812562	0.086544
ENSMUSG00000061086	Myl4	-0.812687	0.00670121
ENSMUSG00000025352	Gdf11	-0.81271	0.0191496
ENSMUSG00000039419	Cntnap2	-0.812893	0.0068147
ENSMUSG00000021782	Dlg5	-0.813163	2.52611e-05
ENSMUSG00000031145	Prickle3	-0.814357	0.0185867
ENSMUSG00000028795	Ccdc28b	-0.816048	0.0167461
ENSMUSG00000037411	Serpine1	-0.819333	0.00976648
ENSMUSG00000049775	Tmsb4x	-0.819913	2.94316e-06
ENSMUSG00000044362	Ccdc89	-0.820562	0.0673947
ENSMUSG00000074634	Gm7120	-0.821478	0.0616773
ENSMUSG00000043110	Lrrn4	-0.823401	0.00457676
ENSMUSG00000007041	Clic1	-0.823591	0.000136231
ENSMUSG00000026765	Lypd6b	-0.824439	0.0195595
ENSMUSG00000006931	Leprel4	-0.825334	0.00239406
ENSMUSG00000025268	Maged2	-0.826955	4.64145e-06
ENSMUSG00000038305	Spats2l	-0.827304	0.00824549
ENSMUSG00000022634	Yaf2	-0.827483	8.27085e-05
ENSMUSG00000033453	Adamts15	-0.828503	0.0657993
ENSMUSG00000000693	Loxl3	-0.828533	0.0175463
ENSMUSG00000022505	Emp2	-0.829131	0.0485509
ENSMUSG00000022091	Sorbs3	-0.829199	0.0118869
ENSMUSG00000039357	Fut11	-0.83071	0.00128555
ENSMUSG00000022893	Adamts1	-0.830946	0.0513712
ENSMUSG00000026482	Rgl1	-0.83128	0.0298828
ENSMUSG00000051043	Gprc5c	-0.831905	0.000137604
ENSMUSG00000034903	Cobll1	-0.835664	0.00373475
ENSMUSG00000043068	Fam89a	-0.835761	0.0101356
ENSMUSG00000027963	Extl2	-0.836498	1.90728e-05
ENSMUSG00000032228	Tcf12	-0.836851	9.28908e-05
ENSMUSG00000026305	Lrrfip1	-0.837444	2.66632e-07
ENSMUSG00000026031	Cflar	-0.837931	2.62738e-05
ENSMUSG00000029761	Cald1	-0.840375	1.43385e-05
ENSMUSG00000045215	Asxl3	-0.840443	0.0248216
ENSMUSG00000029860	Zyx	-0.841371	0.00466824
ENSMUSG00000073176	Zfp449	-0.841672	0.000954685
ENSMUSG00000032883	Acsl3	-0.842828	1.64093e-06
ENSMUSG00000010047	Hyal2	-0.842938	5.85423e-06
ENSMUSG00000050029	Rap2c	-0.843252	6.00402e-06
ENSMUSG00000040666	Sh3bgr	-0.843375	0.057621
ENSMUSG00000024937	Ehbp1l1	-0.843791	5.43743e-05
ENSMUSG00000051579	Tceal8	-0.844521	0.000184271
ENSMUSG00000020310	Madcam1	-0.844727	0.0303469
ENSMUSG00000038156	Spon1	-0.846824	0.0269683
ENSMUSG00000042429	Adora1	-0.847547	0.0768723
ENSMUSG00000020297	Nsg2	-0.851364	0.0875596
ENSMUSG00000033446	Lpar6	-0.852916	0.00151389
ENSMUSG00000031342	Gpm6b	-0.854916	0.00435864
ENSMUSG00000026504	Sdccag8	-0.855008	0.000503748
ENSMUSG00000032024	9030425E11Rik	-0.855468	0.0154127
ENSMUSG00000040495	Chrm4	-0.855932	0.0105968
ENSMUSG00000032841	Prr5l	-0.857369	0.00282055
ENSMUSG00000032766	Gng11	-0.85747	0.0180807
ENSMUSG00000019564	Arid3a	-0.857538	0.000684916
ENSMUSG00000030555	Ttc23	-0.85809	0.000296636
ENSMUSG00000038213	Tapbpl	-0.859096	0.00690445
ENSMUSG00000054178	Gm9938	-0.859741	0.0140232
ENSMUSG00000046152	Fut10	-0.861609	0.00198555
ENSMUSG00000040605	Bace2	-0.863007	0.0350941
ENSMUSG00000029844	Hoxa1	-0.863057	0.0133695
ENSMUSG00000038718	Pbx3	-0.863915	8.72378e-05
ENSMUSG00000030030	1700003E16Rik	-0.863992	0.0913548
[truncated: 844 more rows]

## Sheet: Neil2-knockout EBsRA
Differentially expressed genes in Neil2-knockout compared to control embryoid bodies treated with retinoic-acid, top hits with more than 2-fold deregulation are highlighted in bold
Ensembl ID	Gene Symbol	log2Fold Change	BH-adjusted P-value
ENSMUSG00000058328	Xlr5a	4.43494	1.22e-29
ENSMUSG00000086503	Xist	4.15856	3.73881e-35
ENSMUSG00000079584	Gm364	3.98065	2.07784e-37
ENSMUSG00000067764	Xlr5c	3.53279	1.35373e-07
ENSMUSG00000035427	Mageb4	3.43842	1.33235e-17
ENSMUSG00000092622	2410004A20Rik	3.39199	5.1773e-11
ENSMUSG00000059625	Sohlh1	3.25376	2.93025e-10
ENSMUSG00000025838	Pramel6	3.23594	4.59532e-16
ENSMUSG00000051582	Otud6a	3.20278	1.61872e-16
ENSMUSG00000053856	Dnajc5g	3.19752	5.5673e-09
ENSMUSG00000074365	Crxos1	3.12902	7.74337e-15
ENSMUSG00000084762	Gm14074	3.12	3.66402e-18
ENSMUSG00000033343	Magea4	3.1014	2.42855e-07
ENSMUSG00000091497	Gm44	3.09436	2.55715e-20
ENSMUSG00000050424	Pnma5	3.06604	2.07469e-17
ENSMUSG00000046287	Pnma3	3.0359	1.53819e-29
ENSMUSG00000058147	Xlr3c	3.00013	2.40315e-11
ENSMUSG00000067399	Trim43a	2.9643	1.26096e-11
ENSMUSG00000038598	AI481877	2.95196	2.3097e-12
ENSMUSG00000037910	1700018B24Rik	2.94736	1.64341e-11
ENSMUSG00000056436	Cyct	2.94405	2.38508e-16
ENSMUSG00000046133	C130073F10Rik	2.91847	2.3101e-10
ENSMUSG00000060685	Gm14511	2.91463	2.08117e-10
ENSMUSG00000084034	Gm12617	2.90466	8.06069e-11
ENSMUSG00000021456	Fbp2	2.90131	1.68767e-11
ENSMUSG00000078035	Mir293	2.88729	2.81743e-05
ENSMUSG00000025038	Efhc2	2.88651	9.58405e-11
ENSMUSG00000045010	Gm4779	2.87083	1.68239e-35
ENSMUSG00000031397	Tktl1	2.86674	5.66015e-11
ENSMUSG00000049350	Zg16	2.84006	1.90845e-20
ENSMUSG00000074593	Gm14316	2.83844	3.32286e-07
ENSMUSG00000092109	Gm9376	2.83709	5.40221e-08
ENSMUSG00000031898	Dpep3	2.82113	4.55971e-14
ENSMUSG00000073894	Rbmxl2	2.81426	6.29374e-15
ENSMUSG00000024313	Mep1b	2.79836	5.2832e-06
ENSMUSG00000038508	Gdf15	2.79134	1.08941e-11
ENSMUSG00000060180	Myh13	2.78959	1.02696e-06
ENSMUSG00000028109	Hormad1	2.78096	8.69953e-19
ENSMUSG00000045802	Hsf3	2.77349	7.23672e-05
ENSMUSG00000033255	Gm5134	2.77178	1.5719e-06
ENSMUSG00000039278	Pcsk1n	2.76785	1.88421e-09
ENSMUSG00000069805	Fbp1	2.7672	1.49699e-05
ENSMUSG00000072249	Gm5635	2.76321	6.7434e-07
ENSMUSG00000067768	Xlr4b	2.75494	7.6228e-10
ENSMUSG00000046774	8030474K03Rik	2.7466	6.63541e-30
ENSMUSG00000025090	1700011F14Rik	2.7299	3.75826e-07
ENSMUSG00000070837	Aurkc	2.72451	1.11115e-11
ENSMUSG00000035522	Tsga8	2.71127	4.75695e-06
ENSMUSG00000038155	Gstp2	2.6914	9.05961e-17
ENSMUSG00000046372	Gm5590	2.67939	5.78238e-07
ENSMUSG00000031362	Xlr4c	2.67243	3.06832e-08
ENSMUSG00000079471	Gm7325	2.66607	1.62413e-10
ENSMUSG00000022487	Gtsf1	2.65791	3.09267e-11
ENSMUSG00000024526	Cidea	2.65043	1.85106e-07
ENSMUSG00000066007	Zfp600	2.63977	6.81618e-08
ENSMUSG00000079845	Xlr4a	2.63466	8.41511e-09
ENSMUSG00000067702	Tuba3a	2.60669	1.62082e-36
ENSMUSG00000074432	Gm4858	2.57715	5.45518e-19
ENSMUSG00000036749	Pramel5	2.57618	0.000128603
ENSMUSG00000056300	Gm13247	2.57221	5.43616e-23
ENSMUSG00000035395	Pet2	2.5587	0.00035873
ENSMUSG00000043681	Fam25c	2.55193	3.06167e-11
ENSMUSG00000062170	Fmr1nb	2.53266	9.98194e-18
ENSMUSG00000010592	Dazl	2.53148	9.6045e-39
ENSMUSG00000083620	Gm15529	2.53131	9.90773e-05
ENSMUSG00000030785	Cox6a2	2.52335	1.37715e-05
ENSMUSG00000032894	1700031F05Rik	2.51887	9.2007e-07
ENSMUSG00000060461	Dppa5a	2.5139	1.19305e-11
ENSMUSG00000048752	Prss50	2.50691	4.9524e-10
ENSMUSG00000078869	Gm14409	2.50134	1.98645e-05
ENSMUSG00000079244	Gm5622	2.48612	5.95368e-05
ENSMUSG00000022938	Fam3b	2.48236	3.43831e-06
ENSMUSG00000066319	Rtp3	2.47254	8.33154e-09
ENSMUSG00000090797	Gm17335	2.47042	6.32829e-06
ENSMUSG00000066652	Lefty2	2.46741	4.86734e-05
ENSMUSG00000025839	Pramel7	2.46299	0.000213357
ENSMUSG00000044678	Ly6k	2.45102	5.86573e-11
ENSMUSG00000029304	Spp1	2.44849	1.18679e-21
ENSMUSG00000086236	5830418P13Rik	2.4413	1.42254e-10
ENSMUSG00000058186	Gm13242	2.43935	5.29551e-16
ENSMUSG00000077886	Mir295	2.43558	3.16047e-07
ENSMUSG00000075269	Bex6	2.43154	2.72275e-06
ENSMUSG00000071425	Gm10332	2.42602	0.000174788
ENSMUSG00000029235	Pdcl2	2.41843	6.84044e-08
ENSMUSG00000034391	Fbxo15	2.41529	8.02218e-16
ENSMUSG00000022652	Morc1	2.40462	2.53062e-15
ENSMUSG00000074653	Lrrc31	2.40458	0.000759989
ENSMUSG00000030769	Slc5a11	2.40082	4.74606e-09
ENSMUSG00000091923	Gm8267	2.39964	4.93015e-07
ENSMUSG00000055148	Klf2	2.39754	1.33506e-10
ENSMUSG00000087107	AI662270	2.39747	8.373e-06
ENSMUSG00000043943	Naalad2	2.39256	2.63253e-09
ENSMUSG00000000938	Hoxa10	2.3879	1.27621e-07
ENSMUSG00000058669	Nkx2-9	2.38675	2.69789e-08
ENSMUSG00000032093	Cd3e	2.38282	0.000337752
ENSMUSG00000072595	4930503E14Rik	2.38256	9.96363e-06
ENSMUSG00000013766	Ly6g6e	2.37845	0.000166817
ENSMUSG00000060499	Rpl10l	2.37787	1.23456e-16
ENSMUSG00000081249	Gm11517	2.37512	7.1449e-13
ENSMUSG00000064308	2410137M14Rik	2.37186	7.20025e-06
ENSMUSG00000088772	SNORA81	2.36553	0.000306713
ENSMUSG00000060508	Nlrp9b	2.36344	3.21543e-08
ENSMUSG00000071229	Timm8a2	2.35519	2.33183e-09
ENSMUSG00000078689	Mup6	2.34478	0.000848397
ENSMUSG00000069053	Ube1y1	2.3399	1.72509e-18
ENSMUSG00000074768	Bhmt	2.33545	0.000287337
ENSMUSG00000021095	Gsc	2.31914	2.69762e-06
ENSMUSG00000016626	Nlrp14	2.31606	0.000306713
ENSMUSG00000006056	Calcoco2	2.31561	0.000118193
ENSMUSG00000015001	Oc90	2.30725	0.00119702
ENSMUSG00000015787	Abo	2.30422	4.24199e-05
ENSMUSG00000057901	Tdpoz2	2.30303	0.00228493
ENSMUSG00000087283	Gm13580	2.30299	0.000229189
ENSMUSG00000079536	Gm6880	2.29118	0.000172603
ENSMUSG00000070645	Ren1	2.28952	0.000499886
ENSMUSG00000082454	Gm12183	2.28893	4.16975e-06
ENSMUSG00000031212	Pgr15l	2.28485	3.93746e-05
ENSMUSG00000072791	Abcb5	2.27947	4.51663e-08
ENSMUSG00000035057	4933434I20Rik	2.27692	0.00119132
ENSMUSG00000061577	Gpr114	2.27586	4.23235e-05
ENSMUSG00000021940	Ptpn20	2.27586	4.48191e-13
ENSMUSG00000027703	Lrriq4	2.27299	0.00156453
ENSMUSG00000086649	Gm15286	2.27293	4.07646e-10
ENSMUSG00000093617	4933438K21Rik	2.26969	2.02429e-10
ENSMUSG00000073794	I0C0044D17Rik	2.26915	0.000847996
ENSMUSG00000011267	Zfp296	2.26829	1.78796e-13
ENSMUSG00000026288	Inpp5d	2.26423	1.14284e-15
ENSMUSG00000025952	Crygc	2.25316	4.24199e-05
ENSMUSG00000027048	Abcb11	2.24917	4.05903e-05
ENSMUSG00000024406	Pou5f1	2.24648	7.11328e-10
ENSMUSG00000090535	Gm8540	2.24527	5.42523e-06
ENSMUSG00000070732	Rbm44	2.23538	1.01818e-07
ENSMUSG00000081998	Gm13245	2.23313	0.000148097
ENSMUSG00000072419	Dppa2	2.22546	2.52446e-13
ENSMUSG00000024300	Myo1f	2.22475	3.3849e-05
ENSMUSG00000039209	Rpl39l	2.22269	4.51526e-15
ENSMUSG00000030672	Mylpf	2.22238	1.78461e-09
ENSMUSG00000060393	Gm5580	2.2211	6.12398e-07
ENSMUSG00000041359	Tcl1	2.221	0.000127165
ENSMUSG00000034792	Gna15	2.22084	5.63014e-08
ENSMUSG00000005892	Trh	2.22042	1.09845e-19
ENSMUSG00000074734	4933416C03Rik	2.21591	1.24213e-05
ENSMUSG00000064010	Dppa1	2.21523	0.000111838
ENSMUSG00000092012	Gm4782	2.21492	2.71148e-05
ENSMUSG00000091080	Prr23a	2.21382	4.50596e-06
ENSMUSG00000051900	Abca16	2.21367	7.88232e-05
ENSMUSG00000053909	Rhox10	2.20965	4.14198e-08
ENSMUSG00000005493	Msh4	2.20279	0.000367026
ENSMUSG00000039138	4930591A17Rik	2.20273	0.00312473
ENSMUSG00000031297	Slc7a3	2.19626	3.20395e-16
ENSMUSG00000046337	Fam178b	2.19526	3.22588e-14
ENSMUSG00000061961	Olfr815	2.19502	2.16006e-05
ENSMUSG00000079532	Gm6890	2.19438	0.000454453
ENSMUSG00000028610	Dmrtb1	2.19286	2.26605e-12
ENSMUSG00000063881	Olfr376	2.19147	4.64403e-07
ENSMUSG00000066009	Gm13051	2.18762	3.3908e-18
ENSMUSG00000042386	Tex13	2.18756	9.62483e-08
ENSMUSG00000032517	Mobp	2.18413	6.88023e-06
ENSMUSG00000075602	Ly6a	2.18269	0.00138082
ENSMUSG00000082082	Gm13230	2.16948	4.97726e-08
ENSMUSG00000074109	Mrgprx2	2.16896	2.39815e-06
ENSMUSG00000031160	Eras	2.16881	1.68753e-08
ENSMUSG00000002076	Hsf2bp	2.1657	5.67028e-14
ENSMUSG00000020774	Aspa	2.16486	0.000143114
ENSMUSG00000066000	2610305D13Rik	2.16204	4.44195e-20
ENSMUSG00000027229	4933406J08Rik	2.16095	3.26608e-08
ENSMUSG00000037171	Nodal	2.15906	3.13227e-08
ENSMUSG00000087332	Gm12690	2.15782	0.00407288
ENSMUSG00000045330	4933402E13Rik	2.15688	7.82856e-11
ENSMUSG00000076430	Hus1b	2.15623	7.07233e-05
ENSMUSG00000032572	Col6a4	2.1546	5.98074e-06
ENSMUSG00000073568	Gm949	2.1543	2.11921e-07
ENSMUSG00000070291	Ddx43	2.15279	3.05685e-19
ENSMUSG00000082164	Gm13360	2.15105	1.71885e-06
ENSMUSG00000031576	Kcnu1	2.14926	0.000171062
ENSMUSG00000041583	Obox6	2.1487	1.69796e-06
ENSMUSG00000022113	Trim52	2.14827	7.35287e-06
ENSMUSG00000032346	Ooep	2.14743	4.8237e-07
ENSMUSG00000020067	Mypn	2.14728	8.01937e-08
ENSMUSG00000024837	Dmrt1	2.14498	4.48231e-14
ENSMUSG00000078498	Gm13151	2.14312	8.21849e-10
ENSMUSG00000036743	Psma8	2.14256	2.54123e-08
ENSMUSG00000069855	Slc47a2	2.14129	2.75966e-10
ENSMUSG00000090440	Gm9732	2.14004	0.000190497
ENSMUSG00000004948	Zp3	2.13973	5.76164e-05
ENSMUSG00000074501	Gm5612	2.1304	0.00452118
ENSMUSG00000074895	Eif4e1b	2.13029	0.00300697
ENSMUSG00000035277	Arx	2.12903	0.000679778
ENSMUSG00000038147	Cd84	2.12168	2.77881e-06
ENSMUSG00000050917	Fgf4	2.11749	0.00208414
ENSMUSG00000001655	Hoxc13	2.11623	2.58138e-12
ENSMUSG00000092019	Gm4027	2.11525	2.88407e-13
ENSMUSG00000087030	Gm16143	2.11453	0.00348022
ENSMUSG00000071217	Gm2022	2.10901	1.21705e-07
ENSMUSG00000020419	Hormad2	2.10828	2.95293e-11
ENSMUSG00000038651	Sycp2l	2.10747	0.0036743
ENSMUSG00000038045	Sult6b1	2.10693	3.22589e-06
ENSMUSG00000041193	Pla2g5	2.10408	3.74994e-09
ENSMUSG00000054626	Xlr	2.10355	2.60296e-06
ENSMUSG00000091119	Ccdc152	2.10113	0.00143216
ENSMUSG00000027359	Slc27a2	2.09845	8.67041e-10
ENSMUSG00000030041	D6Mm5e	2.09656	8.39961e-15
ENSMUSG00000030549	Rhcg	2.09647	1.59379e-06
ENSMUSG00000029095	Ablim2	2.09583	4.93213e-10
ENSMUSG00000075611	Gm11545	2.09426	2.83443e-07
ENSMUSG00000047751	Utf1	2.09312	1.12737e-08
ENSMUSG00000058537	Dux	2.08715	0.0040532
ENSMUSG00000046942	Mageb16	2.08356	1.78867e-15
ENSMUSG00000055632	Hmcn2	2.08111	6.44914e-11
ENSMUSG00000067951	Vmn1r227	2.07598	3.16453e-05
ENSMUSG00000073177	Gm773	2.07521	0.0069558
ENSMUSG00000075023	Accsl	2.06927	0.000554182
ENSMUSG00000019429	Ffar3	2.06636	0.000640157
ENSMUSG00000064294	Aox3	2.06628	0.00107418
ENSMUSG00000066137	Gm11487	2.06419	5.64568e-07
ENSMUSG00000078868	Gm14412	2.06296	0.000274262
ENSMUSG00000060256	Tdpoz4	2.06163	1.09961e-10
ENSMUSG00000027377	Mall	2.06163	1.63936e-08
ENSMUSG00000053338	Tarm1	2.06148	0.000310592
ENSMUSG00000081766	2210409E12Rik	2.05827	2.62894e-09
ENSMUSG00000075122	Cd80	2.05354	0.00011153
ENSMUSG00000071773	Rhox1	2.05265	3.62466e-12
ENSMUSG00000031139	Mcf2	2.05196	4.14369e-07
ENSMUSG00000083576	Gm16411	2.05181	1.11801e-05
ENSMUSG00000062773	Tex101	2.05072	8.09056e-09
ENSMUSG00000027077	Smtnl1	2.04486	8.40687e-05
ENSMUSG00000074269	2410076I21Rik	2.0433	2.38752e-09
ENSMUSG00000086151	Gm5698	2.04141	8.05848e-10
ENSMUSG00000029299	Abcg3	2.03687	0.000885063
ENSMUSG00000083489	Gm11784	2.03152	6.86331e-07
ENSMUSG00000024786	1700123I01Rik	2.02998	0.00103712
ENSMUSG00000022683	Pla2g10	2.02691	2.79451e-07
ENSMUSG00000048703	Speer4b	2.02614	0.00307982
ENSMUSG00000049387	Cox7b2	2.02482	0.000998563
ENSMUSG00000041377	Ninj2	2.0247	6.819e-06
ENSMUSG00000083227	Gm11546	2.0223	1.43193e-10
ENSMUSG00000038793	Lefty1	2.01928	0.00635085
ENSMUSG00000085477	Gm13335	2.01891	0.00349219
ENSMUSG00000031489	Adrb3	2.01632	3.29571e-14
ENSMUSG00000025588	Nat1	2.01562	0.000175573
ENSMUSG00000086494	2210417A02Rik	2.01514	0.000128066
ENSMUSG00000041556	Fbxo2	2.01483	1.79506e-10
ENSMUSG00000035582	Gdpd4	2.01472	0.00832901
ENSMUSG00000033080	Vsx1	2.01327	0.00254655
ENSMUSG00000022432	Smc1b	2.01151	6.49358e-11
ENSMUSG00000040650	Cyp2b23	2.01015	0.00373088
ENSMUSG00000020437	Myo1g	2.00795	1.16473e-05
ENSMUSG00000001819	Hoxd13	2.00676	3.17364e-07
ENSMUSG00000059412	Fxyd2	2.00331	3.56021e-07
ENSMUSG00000060924	Csmd1	2.00307	0.00232822
ENSMUSG00000085843	A730085A09Rik	2.00189	0.000412861
ENSMUSG00000081478	AA623943	2.00143	1.73864e-10
ENSMUSG00000021322	Aoah	2.00132	0.0088205
ENSMUSG00000021187	Tc2n	2.0004	2.90295e-06
ENSMUSG00000020673	Tpo	1.99811	0.000276036
ENSMUSG00000022900	Ildr1	1.99718	3.02266e-11
ENSMUSG00000026114	Cnga3	1.99545	2.02726e-07
ENSMUSG00000045625	Pigz	1.9939	0.000560752
ENSMUSG00000087346	Gm5699	1.98998	8.93927e-11
ENSMUSG00000026380	Tfcp2l1	1.98781	1.67393e-09
ENSMUSG00000058550	Dppa4	1.98781	2.23953e-13
ENSMUSG00000062309	Rpp25	1.98724	1.17088e-13
ENSMUSG00000044734	Serpinb1a	1.98134	0.000185464
ENSMUSG00000031344	Gabrq	1.98098	0.00202815
ENSMUSG00000087106	Gm13964	1.97968	4.90848e-06
ENSMUSG00000053360	F730035P03Rik	1.97911	1.15782e-05
ENSMUSG00000066515	Klk1b3	1.97875	0.00778517
ENSMUSG00000039337	Tex19,2	1.97827	2.2375e-07
ENSMUSG00000030117	Gdf3	1.9776	7.09887e-05
ENSMUSG00000079479	Gm9112	1.97602	3.78332e-07
ENSMUSG00000068252	Apol7b	1.97547	1.65571e-05
ENSMUSG00000046180	4930550L24Rik	1.97494	0.000972935
ENSMUSG00000060445	Sycp2	1.97441	2.02697e-07
ENSMUSG00000009596	Taf7l	1.97222	3.33349e-10
ENSMUSG00000038086	Hspb2	1.97194	4.21011e-09
ENSMUSG00000020633	Dcdc2c	1.96966	4.52361e-11
ENSMUSG00000085973	Gm14742	1.96876	3.55795e-07
ENSMUSG00000083556	Gm9043	1.96787	0.000658616
ENSMUSG00000072909	Gm16368	1.96684	5.88471e-05
ENSMUSG00000079034	Gm8300	1.96352	6.81292e-07
ENSMUSG00000031304	Il2rg	1.95983	7.48444e-12
ENSMUSG00000053654	Krt42	1.9572	0.00195936
ENSMUSG00000093489	RP23-425D13,4	1.95329	1.44654e-07
ENSMUSG00000000318	Clec10a	1.94675	7.15535e-06
ENSMUSG00000041827	Oasl1	1.94601	0.000158714
ENSMUSG00000050623	1700019N12Rik	1.94182	1.18018e-07
ENSMUSG00000020299	4930524B15Rik	1.93819	0.000194264
ENSMUSG00000074502	Ubtfl1	1.9373	3.91114e-07
ENSMUSG00000000094	Tbx4	1.93542	2.53381e-05
ENSMUSG00000046031	Fam26f	1.9339	0.000140511
ENSMUSG00000091415	Akd1	1.93168	0.0022938
ENSMUSG00000069041	Slc25a31	1.92898	1.15729e-10
ENSMUSG00000068859	Sp9	1.92467	0.00960859
ENSMUSG00000051747	Ttn	1.92176	6.16549e-06
ENSMUSG00000027855	Sycp1	1.92152	1.17046e-17
ENSMUSG00000087051	Gm12730	1.92059	0.0122052
ENSMUSG00000067299	Crygd	1.9121	0.000552219
ENSMUSG00000053367	Gm6792	1.91171	0.000492783
ENSMUSG00000027317	Ppp1r14d	1.91163	5.8109e-07
ENSMUSG00000030491	Tdrd12	1.91107	9.33441e-08
ENSMUSG00000024935	Slc1a1	1.90771	3.5593e-08
ENSMUSG00000029576	Radil	1.90501	1.03687e-13
ENSMUSG00000000982	Ccl3	1.90307	6.7411e-05
ENSMUSG00000058216	BC021614	1.90272	3.57949e-11
ENSMUSG00000068245	D14Ertd668e	1.90183	1.30694e-08
ENSMUSG00000074838	Gm16512	1.90045	0.000269282
ENSMUSG00000031330	Zcchc13	1.89943	0.00665891
ENSMUSG00000020912	Krt12	1.89933	0.00640907
ENSMUSG00000030793	Pycard	1.89845	1.07495e-08
ENSMUSG00000092225	Gm2381	1.89169	1.28796e-13
ENSMUSG00000040013	Fkbp6	1.8848	3.16808e-08
ENSMUSG00000050876	Fam75d3	1.88465	1.122e-05
ENSMUSG00000006218	Fam131c	1.88446	9.10852e-11
ENSMUSG00000062518	Zfp534	1.88398	4.15285e-16
ENSMUSG00000028268	Gbp3	1.88389	2.4412e-06
ENSMUSG00000021098	4930447C04Rik	1.88365	2.9884e-17
ENSMUSG00000028716	Pdzk1ip1	1.88298	0.00399783
ENSMUSG00000045246	Kcng4	1.8826	0.00219675
ENSMUSG00000024619	Cdx1	1.88241	1.93409e-07
ENSMUSG00000002190	Clgn	1.88201	5.28542e-12
ENSMUSG00000048155	1700014N06Rik	1.88187	0.00128799
ENSMUSG00000072905	Gm5662	1.88088	3.45548e-07
ENSMUSG00000082390	Gm12136	1.88063	0.00358627
ENSMUSG00000021185	9030617O03Rik	1.8803	1.82046e-05
ENSMUSG00000079387	Luzp4	1.87834	0.0148684
ENSMUSG00000036598	Ccdc113	1.87531	0.000216408
ENSMUSG00000060586	H2-Eb1	1.87516	1.47011e-07
ENSMUSG00000029848	Stra8	1.87505	3.03531e-10
ENSMUSG00000063646	Jakmip1	1.87455	1.87055e-05
ENSMUSG00000087455	5330411J11Rik	1.87389	0.0126695
ENSMUSG00000082776	Gm7061	1.87014	0.00026481
ENSMUSG00000062542	Syt9	1.86708	9.72305e-11
ENSMUSG00000090354	Gm17556	1.86681	0.00149857
ENSMUSG00000030263	Lrmp	1.86542	0.000316299
ENSMUSG00000032591	Mst1	1.86477	0.000219706
ENSMUSG00000005917	Otx1	1.86438	0.000432958
ENSMUSG00000031325	4930519F16Rik	1.8622	0.00673817
ENSMUSG00000024421	Lama3	1.86203	4.95907e-08
ENSMUSG00000090624	Gm17060	1.86174	0.0106558
ENSMUSG00000044220	Nkx2-3	1.85831	0.000209118
ENSMUSG00000049422	Chchd10	1.85794	8.6101e-18
ENSMUSG00000019577	Pdk4	1.85791	1.45581e-07
ENSMUSG00000071089	Trim75	1.85654	5.34163e-05
ENSMUSG00000084976	Gm16889	1.8557	0.00298829
ENSMUSG00000074744	Gm807	1.85388	1.9095e-05
ENSMUSG00000032999	Nlrp4f	1.85285	5.10288e-05
ENSMUSG00000044703	Phf11	1.85209	1.01065e-05
ENSMUSG00000001168	Oas1h	1.85177	0.00496132
ENSMUSG00000050368	Hoxd10	1.85113	0.00731886
ENSMUSG00000090176	Cd200r2	1.84851	0.00808149
ENSMUSG00000086454	4930500J02Rik	1.84697	2.64561e-07
ENSMUSG00000073243	Gm9	1.84634	1.3137e-09
ENSMUSG00000031125	3830403N18Rik	1.84614	0.00252596
ENSMUSG00000033726	Emx1	1.84553	0.0114402
ENSMUSG00000010796	Asz1	1.84498	0.00418426
ENSMUSG00000082406	Gm5401	1.84477	0.0156271
ENSMUSG00000026308	Klhl30	1.84275	4.72191e-05
ENSMUSG00000030717	Nupr1	1.84266	2.5332e-05
ENSMUSG00000033579	Fa2h	1.84167	0.00125089
ENSMUSG00000004296	Il12b	1.84102	0.013106
ENSMUSG00000087380	2210408F21Rik	1.84076	0.0117738
ENSMUSG00000086967	4930566F21Rik	1.83975	0.00721092
ENSMUSG00000010803	Gabra1	1.83885	1.14128e-09
ENSMUSG00000070618	BC080695	1.83878	1.8057e-07
ENSMUSG00000046229	Scand1	1.83686	0.000650239
ENSMUSG00000012396	Nanog	1.83656	0.00441467
ENSMUSG00000036585	Fgf1	1.83605	2.14979e-07
ENSMUSG00000029314	Agpat9	1.83598	8.8424e-07
ENSMUSG00000039194	Rlbp1	1.83585	0.000404036
ENSMUSG00000024266	Adad2	1.83237	5.8897e-08
ENSMUSG00000027297	Ltk	1.83097	1.45027e-09
ENSMUSG00000030798	Cd37	1.8298	4.47843e-11
ENSMUSG00000091835	Gm2075	1.82942	0.00706719
ENSMUSG00000091101	Gm4302	1.82879	0.00460176
ENSMUSG00000002500	Rpl3l	1.82681	0.000148694
ENSMUSG00000042414	Prdm14	1.82595	0.00259112
ENSMUSG00000037145	2210407C18Rik	1.82454	0.000636749
ENSMUSG00000027444	8030411F24Rik	1.82449	0.00723439
ENSMUSG00000074804	AU015228	1.82428	3.44895e-05
ENSMUSG00000046846	Spesp1	1.82427	3.43586e-09
ENSMUSG00000043522	A430060F13Rik	1.82398	0.0180418
ENSMUSG00000067642	Gpr113	1.82257	0.0181396
ENSMUSG00000029736	Nobox	1.82081	0.00206615
ENSMUSG00000034634	Ly6d	1.82008	0.00466273
ENSMUSG00000028558	Calr4	1.81925	3.67687e-09
ENSMUSG00000050150	Nhedc1	1.81919	2.47409e-09
ENSMUSG00000064263	Gm1631	1.81888	0.0132528
ENSMUSG00000085823	Gm13012	1.81835	0.0048274
ENSMUSG00000090893	Gm4840	1.81677	1.61648e-05
ENSMUSG00000060583	Olfr881	1.81279	0.00125306
ENSMUSG00000031098	Syt8	1.81201	0.000105274
ENSMUSG00000029658	Wdr95	1.81024	0.00142006
ENSMUSG00000021255	Esrrb	1.8079	0.00343196
ENSMUSG00000060782	Gm8994	1.80729	2.61777e-11
ENSMUSG00000024806	Mlana	1.80452	0.000280265
ENSMUSG00000026979	Psd4	1.80259	5.3016e-12
ENSMUSG00000031351	Zfp185	1.80182	2.67297e-10
ENSMUSG00000074796	Slc4a11	1.80009	3.66939e-09
ENSMUSG00000050197	Rhox13	1.79591	1.34078e-06
ENSMUSG00000024731	Ms4a10	1.79549	0.00156098
ENSMUSG00000041673	Lrrc18	1.79501	0.00221143
ENSMUSG00000040405	Havcr1	1.79323	0.00874448
ENSMUSG00000079012	Serpina3m	1.79312	0.00672641
ENSMUSG00000038246	Fam50b	1.79099	0.018108
ENSMUSG00000021381	Barx1	1.79056	3.84975e-07
ENSMUSG00000046173	Pabpc6	1.79041	0.00565981
ENSMUSG00000083768	Gm15362	1.78869	0.0200653
ENSMUSG00000026389	Steap3	1.78859	0.00408767
ENSMUSG00000081195	Gm6310	1.78703	0.000392889
ENSMUSG00000044352	Sowaha	1.78566	7.15535e-06
ENSMUSG00000019102	Aldh3a1	1.78509	0.00726499
ENSMUSG00000042268	Slc26a9	1.7847	0.000569893
ENSMUSG00000012519	Mlkl	1.78469	2.50652e-09
ENSMUSG00000048626	Klf17	1.78312	0.00375985
ENSMUSG00000000215	Ins2	1.78287	7.44435e-05
ENSMUSG00000026831	1700007K13Rik	1.7816	5.32923e-08
ENSMUSG00000091358	Speer5-ps1	1.78122	0.000847281
ENSMUSG00000026407	Cacna1s	1.77993	3.12996e-07
ENSMUSG00000082352	Gm13228	1.77938	2.36755e-06
ENSMUSG00000028581	Laptm5	1.77887	2.07264e-06
ENSMUSG00000075610	Tmem92	1.77885	5.03533e-10
ENSMUSG00000028264	Spaca1	1.77648	0.00983108
ENSMUSG00000020059	Sycp3	1.77568	1.44214e-06
ENSMUSG00000089997	1810020O05Rik	1.77528	0.0178031
ENSMUSG00000057836	Xlr3a	1.77487	0.000142537
ENSMUSG00000034690	Nlrp4c	1.7734	0.000108574
ENSMUSG00000042417	Ccno	1.77326	0.000478595
ENSMUSG00000079363	Gbp4	1.77273	0.000102743
ENSMUSG00000045009	Prrt3	1.77092	2.79858e-05
ENSMUSG00000054431	Olfr450	1.77006	0.0193942
ENSMUSG00000079455	Gm16026	1.76743	2.94038e-05
ENSMUSG00000042477	Tfap2e	1.7666	0.00259012
ENSMUSG00000091761	Gm4349	1.76579	4.3639e-08
ENSMUSG00000032315	Cyp1a1	1.7657	7.51735e-05
ENSMUSG00000000244	Tspan32	1.76476	0.0071537
ENSMUSG00000024575	Pde6a	1.7615	0.0193697
ENSMUSG00000087207	Gm13147	1.76147	0.000745114
ENSMUSG00000070990	Foxe1	1.7605	0.000559913
ENSMUSG00000091649	Gm4902	1.7581	0.0234735
ENSMUSG00000026832	Cytip	1.75798	0.021663
ENSMUSG00000070034	Sp110	1.75538	5.49245e-06
ENSMUSG00000067860	Zic3	1.75447	0.000105642
ENSMUSG00000041771	Slc24a4	1.75335	0.00823796
ENSMUSG00000072109	A530040E14Rik	1.75098	0.00421531
ENSMUSG00000034353	Ramp1	1.74939	0.00035327
ENSMUSG00000000544	Gpa33	1.747	9.03935e-07
ENSMUSG00000032493	Prss44	1.74367	0.000395766
ENSMUSG00000063692	Gm5576	1.74155	0.00018204
ENSMUSG00000069814	E130309D14Rik	1.74051	5.0107e-06
ENSMUSG00000001604	Tcea3	1.73967	7.94491e-11
ENSMUSG00000035560	Wdr20b	1.73956	0.00269152
ENSMUSG00000032446	Eomes	1.73886	5.81247e-07
ENSMUSG00000039097	Rln1	1.73877	0.000109086
ENSMUSG00000035699	Osta	1.73693	0.000168196
ENSMUSG00000030825	Hsd17b14	1.73401	3.33585e-07
ENSMUSG00000081586	Gm11544	1.73344	1.75126e-05
ENSMUSG00000026398	Nr5a2	1.73327	1.55138e-07
ENSMUSG00000037028	Gm12800	1.733	4.48343e-05
ENSMUSG00000091647	Gm4971	1.7329	2.90877e-06
ENSMUSG00000078815	Cacng6	1.73251	8.89254e-05
ENSMUSG00000091614	Gm17657	1.73174	0.00352853
ENSMUSG00000036912	Piwil4	1.73131	0.00203978
ENSMUSG00000032065	Tex12	1.73039	1.88088e-06
ENSMUSG00000085776	5430402O13Rik	1.73017	8.14675e-06
ENSMUSG00000032496	Ltf	1.72875	0.00228539
ENSMUSG00000065999	Gm13154	1.72804	1.39812e-19
ENSMUSG00000046974	BC053393	1.72706	0.0276788
ENSMUSG00000079029	Gm2016	1.72678	3.05855e-08
ENSMUSG00000053765	Oas1f	1.72409	0.0218581
ENSMUSG00000023153	Tmem52	1.72389	0.00476476
ENSMUSG00000074424	Gm10696	1.72264	1.89111e-09
ENSMUSG00000042499	Hoxd11	1.72191	0.00858679
ENSMUSG00000032769	Trpa1	1.72125	0.00110194
ENSMUSG00000083258	Gm5939	1.72076	0.00324297
ENSMUSG00000075045	Gm4981	1.71981	8.86946e-05
ENSMUSG00000038354	Ankrd35	1.71828	3.6809e-05
ENSMUSG00000016758	Bik	1.71636	2.25203e-06
ENSMUSG00000054568	Dub1	1.71586	2.88857e-05
ENSMUSG00000079355	Ccrl1	1.71524	0.0104917
ENSMUSG00000074832	2410141K09Rik	1.7148	2.33538e-05
ENSMUSG00000044816	D630023F18Rik	1.71455	2.3101e-10
ENSMUSG00000058005	Tdpoz3	1.71384	0.000192367
ENSMUSG00000084174	Sycn	1.71303	0.0211163
ENSMUSG00000028602	Tnfrsf8	1.71211	0.017908
ENSMUSG00000046957	Spz1	1.71177	0.000343364
ENSMUSG00000028435	Aqp3	1.71032	0.00464587
ENSMUSG00000026051	1500015O10Rik	1.70909	0.013899
ENSMUSG00000021278	Amn	1.70612	0.00065654
ENSMUSG00000045291	E330021D16Rik	1.70542	0.00234906
ENSMUSG00000002885	Cd97	1.70422	6.8185e-07
ENSMUSG00000039629	Fam40b	1.70367	6.93572e-07
ENSMUSG00000061633	1700029P11Rik	1.70115	2.97511e-06
ENSMUSG00000022484	Hoxc10	1.69667	0.000742894
ENSMUSG00000070902	Zfp352	1.6962	1.39535e-08
ENSMUSG00000023982	Guca1a	1.69606	9.90435e-12
ENSMUSG00000079110	Capn3	1.69457	0.00170098
ENSMUSG00000083338	Gm12475	1.69227	0.0233387
ENSMUSG00000064194	Zfp936	1.69204	4.19659e-07
ENSMUSG00000068129	Cst7	1.69197	0.0299838
ENSMUSG00000091552	Gm8711	1.69172	0.0248993
ENSMUSG00000083534	H2-M6-ps	1.6884	0.00576581
ENSMUSG00000086810	Gm13110	1.68807	1.1112e-05
ENSMUSG00000005640	Insrr	1.68797	0.00121132
ENSMUSG00000018821	Avpi1	1.68705	6.21614e-11
ENSMUSG00000031762	Mt2	1.68596	1.11414e-06
ENSMUSG00000005355	Casp14	1.68418	0.00292661
ENSMUSG00000079173	Zan	1.68402	0.00229319
ENSMUSG00000020469	Myl7	1.6838	9.62483e-08
ENSMUSG00000012042	4930579F01Rik	1.68375	4.22976e-06
ENSMUSG00000074678	Defb25	1.68304	0.0001937
ENSMUSG00000016194	Hsd11b1	1.68303	0.012746
ENSMUSG00000078032	Mir291b	1.68149	0.0189324
ENSMUSG00000080158	Gm14385	1.68121	0.00338509
ENSMUSG00000000730	Dnmt3l	1.68069	2.12127e-09
ENSMUSG00000039578	Fam190a	1.68039	1.66464e-09
ENSMUSG00000051176	Zfp42	1.67983	6.95222e-07
ENSMUSG00000086003	B230206L02Rik	1.67891	0.000168732
ENSMUSG00000093688	Gm8488	1.6788	0.0240698
ENSMUSG00000031271	Serpina7	1.6786	0.00286375
ENSMUSG00000070803	Cited4	1.67835	4.3132e-05
ENSMUSG00000074071	Fam169b	1.67765	9.3162e-06
ENSMUSG00000068522	Aard	1.6764	0.000146356
ENSMUSG00000043629	1700019D03Rik	1.67546	4.45938e-05
ENSMUSG00000062737	Prl3d2	1.67467	0.0201703
ENSMUSG00000078258	Gm11564	1.67376	0.0274458
ENSMUSG00000046240	Hepacam	1.67281	0.0134216
ENSMUSG00000084758	Gm12798	1.67241	0.00871536
ENSMUSG00000043088	Il17re	1.6721	0.00026481
ENSMUSG00000086847	Gm16065	1.67106	0.00561705
ENSMUSG00000030134	Rasgef1a	1.67072	1.40464e-05
ENSMUSG00000015579	Nkx2-5	1.67058	0.000411099
ENSMUSG00000068099	1500009C09Rik	1.67019	0.0253021
ENSMUSG00000081769	Gm12216	1.66891	0.00830784
ENSMUSG00000020940	1700023F06Rik	1.66888	0.00231693
ENSMUSG00000046991	Wdr27	1.66708	0.00124315
ENSMUSG00000023902	Zscan10	1.66577	2.59206e-07
ENSMUSG00000047502	Heatr8	1.66547	7.16397e-05
ENSMUSG00000030281	Il17rc	1.66438	1.07489e-05
ENSMUSG00000061039	Olfr920	1.66426	0.00194032
ENSMUSG00000074217	2210011C24Rik	1.66104	1.43434e-05
ENSMUSG00000086516	4930461G14Rik	1.66034	4.23305e-09
ENSMUSG00000018919	Tm4sf5	1.65924	6.57507e-06
ENSMUSG00000070619	Gm13119	1.6576	2.44238e-06
ENSMUSG00000054753	AU018091	1.65716	1.05648e-06
ENSMUSG00000039481	Nrtn	1.65689	0.0139147
ENSMUSG00000087166	L1td1	1.65622	6.02034e-06
ENSMUSG00000027233	Patl2	1.65589	3.04733e-05
ENSMUSG00000041872	Il17f	1.65558	0.0172176
ENSMUSG00000086090	Gm12531	1.65476	0.0136536
ENSMUSG00000004359	Spic	1.65448	0.0115709
ENSMUSG00000034758	Tle6	1.65229	8.12325e-11
ENSMUSG00000085364	Gm16641	1.65228	9.58388e-05
ENSMUSG00000078496	Gm13152	1.65123	2.77223e-06
ENSMUSG00000026686	Lmx1a	1.65008	9.2132e-08
ENSMUSG00000034145	Tmem63c	1.64918	3.10767e-06
ENSMUSG00000086219	2410137F16Rik	1.64718	0.000427531
ENSMUSG00000051769	Wfdc15a	1.64648	0.026692
ENSMUSG00000049676	Catsperg1	1.64462	5.9354e-12
ENSMUSG00000026468	Lhx4	1.64452	0.0225485
ENSMUSG00000022382	Wnt7b	1.64426	5.32656e-06
ENSMUSG00000092125	AA543401	1.64419	0.022022
ENSMUSG00000090013	Gm6507	1.64379	0.0331905
ENSMUSG00000047492	Inhbe	1.64344	0.00313806
ENSMUSG00000023403	Stk31	1.64279	2.92459e-08
ENSMUSG00000071815	Fthl17	1.6424	0.0374592
ENSMUSG00000011751	Spnb4	1.64225	6.76783e-09
ENSMUSG00000086228	Gm514	1.64204	0.0066378
ENSMUSG00000026814	Eng	1.64203	3.02526e-07
ENSMUSG00000085974	4930444M15Rik	1.64139	0.00342763
ENSMUSG00000037940	Inpp4b	1.64103	2.17729e-06
ENSMUSG00000061877	BC048679	1.63989	3.47689e-08
ENSMUSG00000072774	Zfp951	1.63921	8.17254e-08
ENSMUSG00000029134	Plb1	1.63917	0.00348022
ENSMUSG00000040950	Mgl2	1.63899	0.0071537
ENSMUSG00000078511	Gm13109	1.63872	4.73381e-06
ENSMUSG00000070890	Gm12794	1.63587	6.11672e-07
ENSMUSG00000054272	Zscan4c	1.63322	8.39464e-05
ENSMUSG00000033644	Piwil2	1.63193	7.34206e-10
ENSMUSG00000027895	Kcnc4	1.63192	0.000219587
ENSMUSG00000052477	C130026I21Rik	1.63048	0.00361202
ENSMUSG00000090462	Gm3578	1.62924	0.00379571
ENSMUSG00000021384	Susd3	1.62865	4.43216e-06
ENSMUSG00000006649	Nphs1	1.62845	0.00192437
ENSMUSG00000049872	Fam26e	1.62815	2.10073e-05
ENSMUSG00000037731	BC013712	1.62786	3.39537e-06
ENSMUSG00000058976	Usp17l5	1.62767	7.32751e-05
ENSMUSG00000021208	Ifi27l2b	1.62672	0.0226884
ENSMUSG00000084848	4933408N05Rik	1.62596	0.00792726
ENSMUSG00000049123	Catsperg2	1.62472	0.0010852
ENSMUSG00000064215	Ifi27l1	1.62465	0.000213697
ENSMUSG00000024957	Kcnk4	1.6245	0.0368247
ENSMUSG00000038507	Parp12	1.62228	3.18914e-07
ENSMUSG00000073116	Gm10471	1.62218	0.0127614
ENSMUSG00000072707	Olfr31	1.62165	0.0106491
ENSMUSG00000003411	Rab3b	1.61959	2.56826e-13
ENSMUSG00000035491	1600014K23Rik	1.61956	1.80154e-13
ENSMUSG00000076258	mmu-mir-689-2	1.61922	0.0350059
ENSMUSG00000026126	Ptpn18	1.619	8.05661e-07
ENSMUSG00000031026	Trim66	1.61841	0.00522739
ENSMUSG00000002847	Pla1a	1.61803	1.85392e-05
ENSMUSG00000034427	Myo15b	1.61793	2.98452e-06
ENSMUSG00000032224	Fam81a	1.61583	0.00057847
ENSMUSG00000085389	1700003M07Rik	1.61553	0.0262286
ENSMUSG00000031329	Tsx	1.61306	0.00105272
ENSMUSG00000026523	Wdr64	1.61193	0.000199885
ENSMUSG00000005373	Mlxipl	1.61131	1.16551e-14
ENSMUSG00000021999	Cpb2	1.61076	4.64922e-05
ENSMUSG00000090854	Gm4340	1.61049	5.74206e-07
ENSMUSG00000040127	Sdr9c7	1.61044	0.012498
ENSMUSG00000044021	Muc19	1.60962	0.0295964
ENSMUSG00000029816	Gpnmb	1.60912	0.00429309
ENSMUSG00000046323	Dppa3	1.60809	0.000456823
ENSMUSG00000024521	Pmaip1	1.60808	4.59136e-14
ENSMUSG00000031765	Mt1	1.60686	3.44928e-05
ENSMUSG00000068762	Gstm6	1.60679	0.00234171
ENSMUSG00000026928	Card9	1.60576	0.00139097
ENSMUSG00000047428	Dlk2	1.60519	0.000155456
ENSMUSG00000024034	Tmprss3	1.60364	0.0388976
ENSMUSG00000031651	Triml1	1.5994	1.35476e-05
ENSMUSG00000042118	Bhmt2	1.59841	0.00343502
ENSMUSG00000033634	Cml2	1.598	3.37265e-06
ENSMUSG00000025726	Slc28a1	1.5973	7.08586e-05
ENSMUSG00000004951	Hspb1	1.59561	5.59617e-11
ENSMUSG00000053208	Kat2b-ps	1.59521	0.0279746
ENSMUSG00000043319	Cox8c	1.59491	0.0317689
ENSMUSG00000035201	B020004J07Rik	1.5943	0.00014193
ENSMUSG00000086748	Gm13261	1.58647	1.48451e-06
ENSMUSG00000010122	Slc47a1	1.58487	0.000119054
ENSMUSG00000047797	Gjb1	1.58409	0.000667712
ENSMUSG00000045034	Ankrd34b	1.58396	0.00104923
ENSMUSG00000090039	Gm15894	1.58373	0.0326952
ENSMUSG00000037661	Gpr160	1.58341	2.92815e-05
ENSMUSG00000058906	Zfp353	1.58326	0.0207978
ENSMUSG00000033174	Mgll	1.58169	6.04359e-07
ENSMUSG00000026874	Hc	1.58165	0.012789
ENSMUSG00000041323	Ak7	1.57937	1.80042e-05
ENSMUSG00000046435	Gm13078	1.57906	0.00167856
ENSMUSG00000070605	Gm13251	1.57878	1.18618e-17
ENSMUSG00000027360	Hdc	1.57833	1.62081e-06
ENSMUSG00000045377	Tmem88	1.57795	2.46885e-07
ENSMUSG00000085035	Gm12031	1.57687	0.00427517
ENSMUSG00000030468	Siglecg	1.57622	0.0122706
ENSMUSG00000000386	Mx1	1.57498	0.0200653
ENSMUSG00000067144	Slc22a7	1.57477	6.34191e-05
ENSMUSG00000057534	Gm15698	1.57268	0.00236588
ENSMUSG00000074006	Omp	1.57259	0.000317476
ENSMUSG00000032268	Tmprss5	1.57187	0.0152193
ENSMUSG00000092275	Gm20465	1.57129	0.0445671
ENSMUSG00000056413	Adap1	1.56971	2.44238e-06
ENSMUSG00000090637	Gm6189	1.56867	3.02431e-06
ENSMUSG00000055555	4930502E18Rik	1.56806	0.00182727
ENSMUSG00000070708	Gtsf1l	1.56804	0.000643823
ENSMUSG00000058579	Cela2a	1.56793	0.0271415
ENSMUSG00000078625	Gm12789	1.56734	0.0317041
ENSMUSG00000073499	Gm16522	1.56696	0.0230527
ENSMUSG00000085715	Tsix	1.56488	0.00726054
ENSMUSG00000021056	Tex21	1.56485	4.29105e-05
ENSMUSG00000060032	H2afj	1.56432	5.52681e-05
ENSMUSG00000061322	Dnaic1	1.56423	0.000896383
ENSMUSG00000074887	EU599041	1.56412	7.50684e-05
ENSMUSG00000057982	Zfp809	1.56409	7.8669e-09
ENSMUSG00000070345	Hsf5	1.56374	0.00211098
ENSMUSG00000073027	Dmrtc1b	1.56339	0.000176973
ENSMUSG00000031757	Mt4	1.56199	0.0034005
ENSMUSG00000037280	Galnt6	1.56174	3.16437e-05
ENSMUSG00000074218	Cox7a1	1.56173	3.67365e-10
ENSMUSG00000040264	Gbp5	1.5611	0.0381954
ENSMUSG00000027947	Il6ra	1.56059	3.16453e-05
ENSMUSG00000084943	Gm13014	1.56012	0.00514784
ENSMUSG00000031506	Ptpn7	1.55946	0.0113711
ENSMUSG00000074151	Nlrc5	1.55933	0.00453722
ENSMUSG00000081965	Gm11620	1.55855	0.00126918
ENSMUSG00000081593	Gm11841	1.55853	0.018201
ENSMUSG00000021125	Arg2	1.55839	4.16395e-05
ENSMUSG00000020798	Spns3	1.55594	0.000762008
ENSMUSG00000041523	Upk2	1.55426	0.0127876
ENSMUSG00000092390	Gm20541	1.55335	3.86951e-05
ENSMUSG00000033213	AA467197	1.55285	0.00285382
ENSMUSG00000074665	Bpifb4	1.55275	0.000507171
ENSMUSG00000045942	BC049762	1.55124	0.0178152
ENSMUSG00000018500	Adora2b	1.55087	2.95952e-05
ENSMUSG00000006310	Zbtb32	1.55074	1.68126e-06
ENSMUSG00000031402	Mpp1	1.55043	3.57363e-10
ENSMUSG00000035506	Slc12a8	1.55022	4.73977e-06
ENSMUSG00000009670	Tex11	1.55006	7.30675e-06
ENSMUSG00000052142	Rasal3	1.54972	0.00832901
ENSMUSG00000024774	Ankrd22	1.54964	0.000310076
ENSMUSG00000051314	Ffar2	1.549	0.00782213
ENSMUSG00000055960	Skint4	1.54848	0.0372409
ENSMUSG00000047810	Ccdc88b	1.54808	1.72451e-06
ENSMUSG00000022096	Hr	1.54807	9.67812e-05
ENSMUSG00000081007	Gm11543	1.54774	1.26098e-05
ENSMUSG00000039224	D1Pas1	1.54705	2.96886e-05
ENSMUSG00000044006	Cilp2	1.54551	5.17445e-08
ENSMUSG00000080069	Gm41	1.54549	0.0482807
ENSMUSG00000041567	Serpina12	1.54302	0.0349376
ENSMUSG00000040694	Apobec2	1.54257	0.00254794
ENSMUSG00000054727	1700013H16Rik	1.54007	0.0211095
ENSMUSG00000056596	Trnp1	1.53854	2.07967e-09
ENSMUSG00000039329	Tex19,1	1.53784	1.34664e-09
ENSMUSG00000022419	Deptor	1.53776	4.03219e-05
ENSMUSG00000044017	Gpr133	1.53712	9.34088e-05
ENSMUSG00000027719	Adad1	1.53665	0.0053026
ENSMUSG00000038172	Ttc39b	1.53615	5.13882e-08
ENSMUSG00000027536	Chmp4c	1.53606	6.60783e-09
ENSMUSG00000041287	Sox15	1.53433	1.03386e-05
ENSMUSG00000072945	Ripply1	1.53137	0.0233163
ENSMUSG00000031162	Gata1	1.53103	0.00077957
ENSMUSG00000074123	7420426K07Rik	1.53082	0.0120964
ENSMUSG00000040829	Zmynd15	1.53074	0.000257074
ENSMUSG00000078502	Gm13212	1.53028	6.84872e-05
ENSMUSG00000030607	Acan	1.52816	1.03299e-05
ENSMUSG00000051455	Gm1564	1.52785	4.6083e-16
ENSMUSG00000038203	Hoxa13	1.52736	0.00092272
ENSMUSG00000058028	Zscan5b	1.52727	0.0195798
ENSMUSG00000027579	Srms	1.52471	0.00485781
ENSMUSG00000037405	Icam1	1.52367	1.08559e-06
ENSMUSG00000055045	Gm11190	1.5222	0.0430429
ENSMUSG00000071470	Ccnb1ip1	1.52093	4.61827e-06
ENSMUSG00000029695	Aass	1.52015	4.62049e-05
ENSMUSG00000003283	Hck	1.51989	0.000478274
ENSMUSG00000030088	Aldh1l1	1.51916	3.28103e-05
ENSMUSG00000092052	Gm5101	1.51887	0.000130255
ENSMUSG00000040584	Abcb1a	1.51872	6.05266e-07
ENSMUSG00000042345	Ubash3a	1.51844	0.00237258
ENSMUSG00000030200	Bcl2l14	1.51794	4.70648e-06
ENSMUSG00000030116	Mfap5	1.51695	0.000760115
ENSMUSG00000027908	Tchhl1	1.51431	0.0554101
ENSMUSG00000025977	Boll	1.51356	0.000542355
ENSMUSG00000023484	Prph	1.51308	3.90103e-08
ENSMUSG00000090104	Gm16241	1.51106	0.0404708
ENSMUSG00000039330	Tsga10ip	1.51066	0.0282326
ENSMUSG00000042306	S100a14	1.50592	0.0177894
ENSMUSG00000091523	AU040972	1.50536	0.0561917
ENSMUSG00000024209	1700061G19Rik	1.50479	0.00328856
ENSMUSG00000070570	Slc17a7	1.50468	7.57261e-08
ENSMUSG00000089696	Gm4778	1.50429	0.00255078
ENSMUSG00000029403	Cdkl2	1.50317	5.30592e-06
ENSMUSG00000033368	Trim69	1.50271	0.032071
ENSMUSG00000041911	Dlx1	1.50125	0.012356
ENSMUSG00000036594	H2-Aa	1.50098	0.000367702
ENSMUSG00000077903	Mir294	1.49565	0.00665779
ENSMUSG00000032356	Rasgrf1	1.49505	0.0551758
ENSMUSG00000010342	Tex14	1.49387	1.59407e-05
ENSMUSG00000087303	Lipo2	1.49386	0.00715942
ENSMUSG00000011305	Plin5	1.4929	1.35904e-05
ENSMUSG00000024353	2010001M09Rik	1.49244	0.038505
ENSMUSG00000022180	Slc7a8	1.49107	2.76931e-05
ENSMUSG00000044664	Prss42	1.48987	7.52406e-05
ENSMUSG00000063354	Slc39a4	1.48959	3.50917e-05
ENSMUSG00000063268	Parp10	1.48887	1.2237e-06
ENSMUSG00000047495	Dlgap2	1.48849	0.0166064
ENSMUSG00000021768	Dusp13	1.48833	0.0121935
ENSMUSG00000031383	Dusp9	1.48795	9.11256e-06
ENSMUSG00000056501	Cebpb	1.48717	6.69093e-06
ENSMUSG00000034456	Uroc1	1.4866	0.0131488
ENSMUSG00000022667	Cd200r1	1.48638	0.0342582
ENSMUSG00000020562	Efcab10	1.48613	0.0160961
ENSMUSG00000062064	Slc2a7	1.48585	0.0139226
ENSMUSG00000027347	Rasgrp1	1.48437	0.000424429
ENSMUSG00000001281	Itgb7	1.48417	1.40626e-06
ENSMUSG00000052485	Tmem171	1.48404	2.87352e-05
ENSMUSG00000040466	Blvrb	1.48397	1.78911e-09
ENSMUSG00000040471	Ggt6	1.48392	0.0414927
ENSMUSG00000006587	Snai3	1.48355	1.19787e-05
ENSMUSG00000034555	Tex16	1.48337	0.00260545
ENSMUSG00000052026	Slc6a7	1.48333	0.0123084
ENSMUSG00000055385	Rnf212	1.48316	0.0564735
ENSMUSG00000046718	Bst2	1.48258	1.19923e-05
ENSMUSG00000050052	2610019F03Rik	1.48228	3.39537e-06
ENSMUSG00000048337	Ppyr1	1.48219	0.034028
ENSMUSG00000033467	Crlf2	1.48199	5.05755e-08
ENSMUSG00000073406	H2-Bl	1.4818	2.01956e-10
ENSMUSG00000038756	Ttll6	1.47993	0.000149097
ENSMUSG00000073509	Gm3176	1.47978	0.00705259
ENSMUSG00000068323	Slc4a5	1.47929	7.87505e-05
ENSMUSG00000031844	Hsd17b2	1.47812	0.00329223
ENSMUSG00000066438	3830431G21Rik	1.4776	5.0193e-08
ENSMUSG00000086431	Gm14929	1.47733	0.0376677
ENSMUSG00000018166	Erbb3	1.47651	8.39671e-06
ENSMUSG00000092174	Gm7029	1.47614	0.0363799
ENSMUSG00000078503	Gm13225	1.4733	2.70758e-13
ENSMUSG00000046449	C77370	1.47321	0.00399654
ENSMUSG00000050473	Slc35d3	1.47294	0.00553944
ENSMUSG00000091490	Triml2	1.47261	0.000295064
ENSMUSG00000039720	Got1l1	1.47253	1.07667e-07
ENSMUSG00000062939	Stat4	1.47214	2.81351e-05
ENSMUSG00000051159	Cited1	1.4717	1.24351e-06
ENSMUSG00000042195	Slc35f2	1.47124	3.29638e-11
ENSMUSG00000029618	Ocm	1.46979	0.0480877
ENSMUSG00000020717	Pecam1	1.46969	0.00226422
ENSMUSG00000054422	Fabp1	1.46904	0.0248993
ENSMUSG00000020782	Llgl2	1.46771	7.61415e-09
ENSMUSG00000050345	4930486L24Rik	1.46691	0.00871618
ENSMUSG00000071073	Gm88	1.46676	1.05862e-07
ENSMUSG00000053964	Lgals4	1.46659	0.00082347
ENSMUSG00000028860	Sytl1	1.46603	1.99415e-05
ENSMUSG00000046008	Pnlip	1.46486	0.0612262
ENSMUSG00000019368	Sec14l4	1.46444	0.0109784
ENSMUSG00000038135	Crygn	1.4644	0.0081458
ENSMUSG00000042678	Myo15	1.46436	0.00200192
ENSMUSG00000040629	Mael	1.46411	7.86712e-08
ENSMUSG00000021879	Dnahc12	1.46394	0.0388812
ENSMUSG00000093723	Gm3987	1.46262	0.0256042
ENSMUSG00000082557	Gm13317	1.46253	0.0648538
ENSMUSG00000079507	H2-Q1	1.46208	5.74538e-06
ENSMUSG00000030708	Dnajb13	1.46156	0.000682779
ENSMUSG00000006179	Prss16	1.46115	2.92234e-09
ENSMUSG00000038011	Dnahc10	1.46092	2.74011e-06
ENSMUSG00000031962	Cdh15	1.46026	0.00106653
ENSMUSG00000070777	Ceacam20	1.45977	0.00668846
ENSMUSG00000024399	Ltb	1.45899	0.00182567
ENSMUSG00000028773	Fabp3	1.45887	1.74884e-06
ENSMUSG00000024910	Ctsw	1.45692	0.00209918
ENSMUSG00000038600	Atp6v0a4	1.4563	0.00528922
ENSMUSG00000026117	Zap70	1.45562	0.00407724
ENSMUSG00000043415	Otud1	1.45496	4.04229e-08
ENSMUSG00000078920	Ifi47	1.45477	0.0295964
ENSMUSG00000037600	1810019J16Rik	1.45264	3.20445e-09
ENSMUSG00000051860	Samd7	1.45215	0.0702344
ENSMUSG00000060034	Ctf2	1.45127	0.000222924
ENSMUSG00000031169	Porcn	1.45096	1.56732e-10
ENSMUSG00000024784	Gpha2	1.44994	8.48808e-05
ENSMUSG00000032269	Htr3a	1.44885	0.000179169
ENSMUSG00000089989	Flt3l	1.447	0.00141645
ENSMUSG00000039518	Cdsn	1.44681	4.70575e-06
ENSMUSG00000066688	Gm13083	1.44667	0.00117872
ENSMUSG00000001348	Acp5	1.44664	9.80383e-09
ENSMUSG00000059816	Fam159a	1.44658	0.000630249
ENSMUSG00000070594	Gm4788	1.44588	0.035481
ENSMUSG00000002910	Arrdc2	1.44503	3.92976e-07
ENSMUSG00000032380	Dapk2	1.44464	9.46315e-06
ENSMUSG00000038496	Slc19a3	1.4446	0.000422461
ENSMUSG00000054065	Pkp3	1.44353	4.82706e-08
ENSMUSG00000000706	Btn1a1	1.44269	0.00272006
ENSMUSG00000074899	Spnb5	1.44186	5.16004e-05
ENSMUSG00000005045	Chd5	1.44055	1.55035e-08
ENSMUSG00000079639	Rhox4a	1.44022	0.000411316
ENSMUSG00000047281	Sfn	1.43948	1.69629e-05
ENSMUSG00000040413	Timd2	1.43906	0.00489803
ENSMUSG00000026644	Acbd7	1.43866	3.45164e-06
ENSMUSG00000003271	Sult2b1	1.43836	0.0132515
ENSMUSG00000024503	Spink3	1.43645	0.00451061
ENSMUSG00000028571	Cyp2j13	1.43623	0.0293652
ENSMUSG00000028874	Fgr	1.43504	0.0429341
ENSMUSG00000036928	Stag3	1.43484	3.32663e-11
ENSMUSG00000031384	Asb9	1.43389	0.0371634
ENSMUSG00000019558	Slc6a8	1.43294	4.19641e-09
ENSMUSG00000089716	Gm6264	1.43244	0.0734476
ENSMUSG00000001417	Rhbg	1.43241	0.00482491
ENSMUSG00000021186	Fbln5	1.43184	0.00487574
ENSMUSG00000060675	Pla2g16	1.43101	4.97455e-11
ENSMUSG00000083114	Gm14790	1.43019	0.0654527
ENSMUSG00000015224	Cyp2j9	1.42992	0.0110235
ENSMUSG00000074179	Gm10639	1.42988	0.0700759
ENSMUSG00000046317	BC107364	1.42968	0.0309565
ENSMUSG00000025215	Tlx1	1.42891	0.00758472
ENSMUSG00000030474	Siglece	1.4285	0.0530837
ENSMUSG00000051081	Gm4847	1.42832	0.0420715
ENSMUSG00000030834	Abcc6	1.42697	0.00462333
ENSMUSG00000043286	Pnpla1	1.42663	0.000207495
ENSMUSG00000038550	Gm129	1.42554	1.01365e-09
ENSMUSG00000024409	Psors1c2	1.42531	0.00127271
ENSMUSG00000015365	Mov10l1	1.42445	1.41511e-05
ENSMUSG00000084812	Gm17445	1.42088	0.00651692
ENSMUSG00000034645	Zyg11a	1.4198	0.0353277
ENSMUSG00000032494	Tdgf1	1.41883	5.59336e-05
ENSMUSG00000026413	Pkp1	1.41802	0.0662022
ENSMUSG00000078497	Gm13145	1.4175	0.0603884
ENSMUSG00000083506	Gm13993	1.41746	0.0364214
ENSMUSG00000039238	Zfp750	1.41737	1.18791e-07
ENSMUSG00000025197	Cyp2c44	1.41718	0.0738649
ENSMUSG00000025219	Fgf8	1.41627	0.0574915
ENSMUSG00000040935	Padi6	1.41465	0.0545407
ENSMUSG00000021950	Anxa8	1.41387	0.00157063
ENSMUSG00000035486	Plk5	1.41369	7.52406e-05
ENSMUSG00000081402	Gm15455	1.41284	6.03094e-05
ENSMUSG00000025329	Padi1	1.41249	0.0718841
ENSMUSG00000085200	4930552P12Rik	1.41197	0.0453661
ENSMUSG00000061397	Krt79	1.41148	0.0300026
ENSMUSG00000017723	Wfdc2	1.41111	6.57368e-07
ENSMUSG00000091981	Gm8038	1.41057	0.00116852
ENSMUSG00000054136	Adm2	1.40984	0.0482856
ENSMUSG00000070946	Gm428	1.40881	0.00853552
ENSMUSG00000047361	Gm973	1.40875	0.00238694
ENSMUSG00000040498	2210010C17Rik	1.40806	4.27441e-06
ENSMUSG00000028179	Cth	1.408	0.000126987
ENSMUSG00000090693	Trim43c	1.40797	0.0764447
ENSMUSG00000052415	Tchh	1.40494	6.54781e-08
ENSMUSG00000042251	Pm20d1	1.40435	3.36243e-07
ENSMUSG00000031775	Pllp	1.40421	0.0028486
ENSMUSG00000028766	Alpl	1.40362	5.11496e-06
ENSMUSG00000037224	Zfyve28	1.40251	1.32916e-08
ENSMUSG00000026365	Cfh	1.40152	0.00373088
ENSMUSG00000032015	Pou2f3	1.40084	9.29663e-05
ENSMUSG00000020173	Cobl	1.40078	0.00115944
ENSMUSG00000044429	Cryga	1.39951	0.0593648
ENSMUSG00000031376	Atp2b3	1.39901	0.0145486
ENSMUSG00000031995	St14	1.3989	1.57575e-14
ENSMUSG00000019852	D10Bwg1379e	1.39845	0.000720492
ENSMUSG00000029586	4933411G11Rik	1.39832	0.0291956
ENSMUSG00000007379	Dennd2c	1.39711	1.49112e-07
ENSMUSG00000031389	Arhgap4	1.39613	2.27857e-06
ENSMUSG00000024030	Abcg1	1.39576	2.34036e-06
ENSMUSG00000039539	Sgcz	1.3938	0.0725774
ENSMUSG00000074863	Gm5665	1.39314	0.00603822
ENSMUSG00000034209	Rasl10a	1.39295	0.0161187
ENSMUSG00000028591	Pramef12	1.39236	2.79407e-06
ENSMUSG00000034457	Eda2r	1.392	6.86069e-11
ENSMUSG00000025468	Caly	1.39163	0.0096294
ENSMUSG00000069893	9930111J21Rik1	1.39117	0.0141288
ENSMUSG00000045725	Prr15	1.39057	0.00622181
ENSMUSG00000054418	2900041M22Rik	1.39026	0.0196071
ENSMUSG00000002015	Bcap31	1.38949	1.03772e-13
ENSMUSG00000090470	2410012M07Rik	1.38911	1.27646e-07
ENSMUSG00000031179	3830417A13Rik	1.38892	9.76477e-05
ENSMUSG00000002475	Abhd3	1.38889	1.43833e-08
ENSMUSG00000046818	Ddit4l	1.38772	2.65909e-07
ENSMUSG00000062168	Ppef1	1.38727	0.0700868
ENSMUSG00000074397	Foxr1	1.38667	0.000294176
ENSMUSG00000073125	Xlr3b	1.38605	0.0816916
ENSMUSG00000027022	Xirp2	1.38522	0.0220219
ENSMUSG00000062808	Hist1h3d	1.38456	0.0545638
ENSMUSG00000024401	Tnf	1.38361	0.0285449
ENSMUSG00000030345	Dyrk4	1.38337	0.0371634
ENSMUSG00000047631	Apof	1.38257	0.0216391
ENSMUSG00000073094	4930428E23Rik	1.38239	0.0883718
ENSMUSG00000029656	C8b	1.38218	0.0515344
ENSMUSG00000076441	Ass1	1.38211	6.91423e-06
ENSMUSG00000022304	Dpys	1.38177	0.0794517
ENSMUSG00000072919	4933437F05Rik	1.3813	0.000777739
ENSMUSG00000081941	Gm11218	1.38122	0.0264268
ENSMUSG00000030342	Cd9	1.38116	2.22805e-08
ENSMUSG00000027514	Zbp1	1.38085	0.0151624
ENSMUSG00000055027	Smyd1	1.38039	0.00308729
ENSMUSG00000026674	Ddr2	1.38009	0.000859529
ENSMUSG00000034570	Inpp5j	1.37974	0.00753182
ENSMUSG00000029044	4930584F24Rik	1.37954	0.0689995
ENSMUSG00000031387	Renbp	1.3786	3.26012e-12
ENSMUSG00000018920	Cxcl16	1.37829	2.59724e-06
ENSMUSG00000005686	Ampd3	1.37673	4.07669e-05
ENSMUSG00000068101	Cenpm	1.37665	1.75713e-06
ENSMUSG00000021553	Slc28a3	1.37575	0.00200168
ENSMUSG00000032596	Uba7	1.37361	6.16409e-06
ENSMUSG00000020908	Myh3	1.37237	0.0114196
ENSMUSG00000034226	Rhov	1.37234	0.00209185
ENSMUSG00000049291	Prss38	1.37193	0.0502953
ENSMUSG00000078510	Gm13101	1.3714	0.0701665
ENSMUSG00000031089	Slc6a14	1.37115	0.0103815
ENSMUSG00000032174	Icam5	1.37062	0.0292778
ENSMUSG00000060726	Tmsb15a	1.36929	0.0469618
ENSMUSG00000045631	Tmprss12	1.36834	0.0674329
ENSMUSG00000078796	Zfp541	1.36717	0.00617715
ENSMUSG00000020143	Dock2	1.36677	0.0317623
ENSMUSG00000015312	Gadd45b	1.36586	1.99792e-09
ENSMUSG00000020377	Ltc4s	1.36565	0.00778517
ENSMUSG00000073854	AI427809	1.36541	0.0247283
ENSMUSG00000026202	Tuba4a	1.36502	9.57537e-08
ENSMUSG00000029561	Oasl2	1.36478	0.00125797
ENSMUSG00000069044	Usp9y	1.36409	0.00574577
ENSMUSG00000018899	Irf1	1.36407	2.18277e-06
ENSMUSG00000038415	Foxq1	1.36376	0.00170611
ENSMUSG00000082999	Gm13238	1.3621	0.0221114
ENSMUSG00000062252	Lhfpl5	1.35976	0.0837514
ENSMUSG00000024339	Tap2	1.35883	4.09779e-05
ENSMUSG00000086807	C330013F16Rik	1.3581	7.18305e-05
ENSMUSG00000055692	Tmem191c	1.35563	1.30399e-07
ENSMUSG00000000037	Scml2	1.35527	2.81137e-06
ENSMUSG00000002012	Pnck	1.35489	5.45565e-11
ENSMUSG00000031310	Zmym3	1.35464	1.56937e-05
ENSMUSG00000034416	Pkd1l2	1.35436	0.0252108
ENSMUSG00000001918	Slc1a5	1.35353	1.64173e-10
ENSMUSG00000067235	H2-Q10	1.35319	0.000756958
ENSMUSG00000092084	Gm2056	1.35294	0.0438849
ENSMUSG00000036526	Card11	1.35283	0.0612899
ENSMUSG00000057170	Prl3d1	1.35248	0.000191755
ENSMUSG00000027313	Chac1	1.35246	0.0180326
ENSMUSG00000079871	Gm4984	1.35191	0.04842
ENSMUSG00000089871	Speer7-ps1	1.35099	0.00375472
ENSMUSG00000030543	Mesp2	1.35071	0.000589064
ENSMUSG00000024459	H2-M5	1.34891	0.0205114
ENSMUSG00000093507	RP24-201C14,11	1.34877	0.0779243
ENSMUSG00000033837	Foxh1	1.34791	0.00389693
ENSMUSG00000087547	2410019O14Rik	1.34704	0.000917275
ENSMUSG00000039321	Uts2r	1.34624	0.00513028
ENSMUSG00000031337	Mtm1	1.34618	3.55991e-06
ENSMUSG00000025557	Slc15a1	1.34588	0.0151107
ENSMUSG00000049515	Espnl	1.34357	0.0399475
ENSMUSG00000069793	Slfn9	1.34326	0.00476476
ENSMUSG00000022575	Gsdmd	1.3432	0.000201562
ENSMUSG00000036553	Sh3tc1	1.3413	1.65135e-05
ENSMUSG00000066918	Gm17644	1.34075	0.000150261
ENSMUSG00000031932	Gpr83	1.33962	0.0418543
ENSMUSG00000039349	C130074G19Rik	1.33921	4.61702e-05
ENSMUSG00000040564	Apoc1	1.33875	6.74499e-05
ENSMUSG00000025537	Phkg1	1.33755	0.000611131
ENSMUSG00000061126	Cyp4f39	1.33652	0.00777903
ENSMUSG00000028751	Pla2g2e	1.33651	0.0976486
ENSMUSG00000054362	BC055111	1.33643	0.0251036
ENSMUSG00000054662	Ano9	1.33484	1.81465e-07
ENSMUSG00000026564	Dusp27	1.33476	0.00448584
ENSMUSG00000031504	Rab20	1.33413	7.92775e-05
ENSMUSG00000054169	Ceacam10	1.33409	0.0133311
ENSMUSG00000042372	Dmrt3	1.33349	5.45898e-07
ENSMUSG00000051998	Lax1	1.33322	0.0288329
ENSMUSG00000056148	Rdh9	1.33309	0.000711106
ENSMUSG00000031780	Ccl17	1.33303	0.0732912
ENSMUSG00000003051	Elf3	1.33292	1.39212e-07
ENSMUSG00000074817	Papolb	1.33215	0.00140139
ENSMUSG00000042312	S100a13	1.33201	1.05028e-08
ENSMUSG00000032257	Ankk1	1.33142	0.0703281
ENSMUSG00000064804	SNORA44	1.32989	0.0643427
ENSMUSG00000038094	Atp13a4	1.32944	0.0247044
ENSMUSG00000070644	Etnk2	1.32928	5.76151e-07
ENSMUSG00000051246	A930005I04Rik	1.32921	0.013403
ENSMUSG00000037035	Inhbb	1.32882	0.0116959
ENSMUSG00000022705	Drd3	1.32825	0.0587373
ENSMUSG00000086046	1700095A21Rik	1.32793	0.0493185
ENSMUSG00000024992	Pde6c	1.32791	0.0684079
ENSMUSG00000091971	Hspa1a	1.32778	3.38332e-05
ENSMUSG00000041596	Vmn1r90	1.3274	0.00122373
ENSMUSG00000091002	Tcerg1l	1.32731	0.00106483
ENSMUSG00000079445	B3gnt7	1.32709	7.46479e-06
ENSMUSG00000028626	Col9a2	1.32679	0.000395256
ENSMUSG00000031788	Kifc3	1.32628	1.73882e-09
ENSMUSG00000035694	Caps2	1.32529	4.5116e-06
ENSMUSG00000035686	Thrsp	1.32484	0.0620787
ENSMUSG00000051940	5031410I06Rik	1.32306	0.0845021
ENSMUSG00000073130	Gm1141	1.32295	0.00633093
ENSMUSG00000075308	Gm10827	1.32162	0.0491311
ENSMUSG00000091897	Gm17019	1.32148	0.0136413
ENSMUSG00000078509	Pramef17	1.32069	0.0767593
ENSMUSG00000034151	Zbbx	1.32036	0.00399839
ENSMUSG00000009628	Tex15	1.32021	5.3056e-06
ENSMUSG00000046000	Naa11	1.32008	0.000126201
ENSMUSG00000091856	Gm17701	1.32003	0.0375544
ENSMUSG00000089789	Rdh1	1.3197	0.000479085
ENSMUSG00000037578	Pkd2l1	1.31932	6.51454e-06
ENSMUSG00000048655	A730037C10Rik	1.31753	0.0243263
ENSMUSG00000060512	0610040J01Rik	1.31729	0.000194611
ENSMUSG00000087244	Gm7284	1.31713	0.0295453
ENSMUSG00000028749	Pla2g2f	1.31707	0.0651479
ENSMUSG00000021848	Otx2	1.31668	0.0262784
ENSMUSG00000030087	Klf15	1.31654	6.97069e-07
ENSMUSG00000043760	Pkhd1	1.31422	0.00482491
ENSMUSG00000020892	Aloxe3	1.31263	1.23763e-05
ENSMUSG00000039652	Cpeb3	1.31099	6.26618e-06
ENSMUSG00000069270	Hist1h2ac	1.31095	0.0687274
ENSMUSG00000078776	9530053A07Rik	1.31035	0.00393941
ENSMUSG00000043439	E130012A19Rik	1.31028	9.41454e-09
ENSMUSG00000044303	Cdkn2a	1.30979	1.01278e-10
ENSMUSG00000002111	Sfpi1	1.30965	0.0901439
ENSMUSG00000014158	Trpv4	1.30935	0.000205201
ENSMUSG00000022947	Cbr3	1.30932	0.00527877
ENSMUSG00000000682	Cd52	1.309	0.0300863
ENSMUSG00000087391	Gm2694	1.309	3.7955e-05
ENSMUSG00000028841	Cnksr1	1.30898	4.04504e-10
ENSMUSG00000087247	Fam150a	1.30892	0.0743101
ENSMUSG00000083270	Gm13498	1.30768	0.00145723
ENSMUSG00000029026	Trp73	1.30758	0.0122373
ENSMUSG00000024678	Ms4a4d	1.30737	0.000166532
ENSMUSG00000048065	Cyb5r2	1.30736	0.025377
ENSMUSG00000092349	BC033916	1.30613	1.30862e-10
ENSMUSG00000067006	Serpinb5	1.3059	0.039499
ENSMUSG00000037188	Grhl3	1.3053	0.000420583
ENSMUSG00000054046	Klk13	1.30513	0.0763317
ENSMUSG00000071640	Stxbp3b	1.30423	0.00990616
ENSMUSG00000048636	A730049H05Rik	1.30357	0.00582382
ENSMUSG00000040569	Slc26a7	1.30287	0.0264905
ENSMUSG00000074303	Gm10664	1.30281	6.7923e-06
ENSMUSG00000000365	Rnf17	1.30239	9.27047e-07
ENSMUSG00000086291	Gm15513	1.30166	0.00427574
ENSMUSG00000031216	Stard8	1.30077	1.88527e-05
ENSMUSG00000018102	Hist1h2bc	1.29941	7.73667e-05
ENSMUSG00000076438	Oxct2b	1.2993	0.0638962
ENSMUSG00000022441	Efcab6	1.29892	0.0281644
ENSMUSG00000039903	4931408A02Rik	1.29886	0.000556252
ENSMUSG00000040592	Cd79b	1.29882	0.00535752
ENSMUSG00000025955	Akr1cl	1.29851	0.00711634
ENSMUSG00000070473	Cldn3	1.29729	0.000683601
ENSMUSG00000024517	Grp	1.29689	0.0591473
ENSMUSG00000026692	Fmo4	1.29681	0.0924483
ENSMUSG00000021388	Aspn	1.29633	0.0772546
ENSMUSG00000086775	5730588L14Rik	1.29621	0.0230527
ENSMUSG00000056055	Sag	1.29474	0.0563263
ENSMUSG00000078706	Gm53	1.29461	8.8151e-06
ENSMUSG00000023289	Sva	1.29461	0.0371613
ENSMUSG00000066058	Cldn19	1.29396	0.0536097
ENSMUSG00000001911	Nfix	1.29305	0.000865479
ENSMUSG00000074345	Tnfaip8l3	1.29205	0.0996766
ENSMUSG00000087318	Gm12114	1.2917	0.0516643
ENSMUSG00000045106	Ccdc73	1.2916	4.46856e-06
ENSMUSG00000053211	Zfy1	1.2891	2.62474e-05
ENSMUSG00000091594	Gm17067	1.2888	0.000223881
ENSMUSG00000074783	AU019990	1.28743	0.0083295
ENSMUSG00000058400	Qrfpr	1.28716	0.0666547
ENSMUSG00000045730	Adrb2	1.28716	0.00894699
ENSMUSG00000022415	Syngr1	1.2865	2.38752e-09
ENSMUSG00000001750	Tcirg1	1.28576	8.40902e-08
ENSMUSG00000052271	Bhlha15	1.28529	0.000399985
ENSMUSG00000024180	Tmem8	1.28477	9.30746e-11
ENSMUSG00000042102	Dmgdh	1.28442	0.00548696
ENSMUSG00000031129	Slc9a9	1.28432	0.0282183
ENSMUSG00000072572	Slc39a2	1.28415	0.00849138
ENSMUSG00000035184	Fam124a	1.28394	0.000302045
ENSMUSG00000020709	Adap2	1.28373	0.00312473
ENSMUSG00000030669	Calca	1.28363	0.00657361
ENSMUSG00000062007	Hsh2d	1.28328	0.0580582
ENSMUSG00000029205	Chrna9	1.28293	0.0835173
ENSMUSG00000020017	Hal	1.28032	0.00133937
ENSMUSG00000086844	B230206H07Rik	1.27874	0.0193289
ENSMUSG00000078963	Hsbp1l1	1.27772	0.00429547
ENSMUSG00000041189	Chrnb1	1.27755	1.34346e-06
ENSMUSG00000031022	BC051019	1.27719	0.00942304
ENSMUSG00000067916	Gm13139	1.27583	6.75592e-10
ENSMUSG00000050147	F2rl3	1.27538	0.0617833
ENSMUSG00000024039	Cbs	1.27516	0.0012943
ENSMUSG00000020865	Abcc3	1.27325	0.00068052
ENSMUSG00000020566	Atp6v1c2	1.27266	0.0167112
ENSMUSG00000041144	Dnahc7b	1.2721	0.00102776
ENSMUSG00000044037	Als2cl	1.27197	1.84089e-06
ENSMUSG00000038292	Ccdc155	1.27155	1.37477e-06
ENSMUSG00000022763	Aifm3	1.27115	0.00130622
ENSMUSG00000052087	Rgs14	1.26947	0.0292747
ENSMUSG00000032087	Dscaml1	1.26938	0.000141651
ENSMUSG00000028132	Tmem56	1.2691	3.39902e-05
ENSMUSG00000027869	Hsd3b6	1.26909	0.0585599
ENSMUSG00000000308	Ckmt1	1.26904	3.71568e-07
ENSMUSG00000059900	Tmem40	1.26861	0.00104849
ENSMUSG00000026616	Cr2	1.26787	0.089961
ENSMUSG00000037185	Krt80	1.26651	0.0114442
ENSMUSG00000075046	Gm10807	1.26462	0.0106491
ENSMUSG00000020447	Npc1l1	1.26457	0.00384241
ENSMUSG00000050534	Htr5b	1.26426	0.088295
ENSMUSG00000039063	Echdc3	1.26417	3.21768e-07
ENSMUSG00000040969	D630013G24Rik	1.26386	0.0912888
ENSMUSG00000021591	Glrx	1.26334	8.39464e-05
ENSMUSG00000038227	Hoxa9	1.26294	0.0088205
ENSMUSG00000056380	Gpr50	1.2623	0.00141332
ENSMUSG00000087135	Gm16096	1.26172	0.0357662
ENSMUSG00000025494	Sigirr	1.26154	4.44202e-06
ENSMUSG00000028970	Abcb1b	1.26027	2.20941e-08
ENSMUSG00000025701	Alox5	1.26003	0.00169321
ENSMUSG00000043036	Ccdc63	1.25989	0.0459441
ENSMUSG00000034422	Parp14	1.25971	0.00959426
ENSMUSG00000035476	Tab3	1.25886	1.75026e-10
ENSMUSG00000019851	Perp	1.25862	5.1395e-06
ENSMUSG00000037440	Vnn1	1.2577	0.000901453
ENSMUSG00000067438	Hmx1	1.25769	0.0215189
ENSMUSG00000046811	Gltpd2	1.25739	0.0526378
ENSMUSG00000028825	Rhd	1.2566	0.000125801
ENSMUSG00000029330	Cds1	1.2564	3.15953e-06
ENSMUSG00000032725	Folr2	1.25591	0.00141119
ENSMUSG00000059898	Dsc3	1.25475	0.0558606
ENSMUSG00000026205	Slc23a3	1.25464	0.0127755
ENSMUSG00000040525	Cblc	1.25449	0.00142837
ENSMUSG00000000632	Sez6	1.25371	0.0160224
ENSMUSG00000068860	Gm128	1.25275	0.0023428
ENSMUSG00000060985	Tdrd5	1.25245	0.00176458
ENSMUSG00000079112	C86695	1.25209	0.00262422
ENSMUSG00000027173	Depdc7	1.25126	1.20569e-09
ENSMUSG00000079550	Mpp4	1.2508	0.0166773
ENSMUSG00000056529	Ptafr	1.25046	0.093593
ENSMUSG00000078495	Gm13157	1.25	2.63915e-09
ENSMUSG00000046546	Fam43a	1.24897	1.26233e-07
ENSMUSG00000070828	Zscan4f	1.24882	0.00595213
ENSMUSG00000021508	Cxcl14	1.24871	0.000495636
ENSMUSG00000078234	Klhdc7a	1.2487	1.7133e-05
ENSMUSG00000028972	Car6	1.24802	0.072976
ENSMUSG00000071537	Klrg2	1.24782	0.00831233
ENSMUSG00000039676	Capsl	1.24707	0.000175282
ENSMUSG00000025481	1190003J15Rik	1.24691	0.00174244
ENSMUSG00000058099	Nfam1	1.24634	1.1375e-05
ENSMUSG00000087275	1110002J07Rik	1.24573	0.0198089
ENSMUSG00000085096	B230217O12Rik	1.24557	0.0653149
ENSMUSG00000079362	Gbp6	1.24537	0.0103815
ENSMUSG00000050357	Rltpr	1.24444	9.01999e-08
ENSMUSG00000027463	Slc52a3	1.24346	0.000258113
ENSMUSG00000029716	Tfr2	1.24241	0.0071537
ENSMUSG00000024972	Lgals12	1.24155	0.0793855
ENSMUSG00000050671	Ism2	1.23946	0.00186571
ENSMUSG00000031165	Was	1.23837	0.00606361
ENSMUSG00000049604	Hoxb13	1.23802	4.75628e-05
ENSMUSG00000063856	Gpx1	1.23674	1.90656e-05
ENSMUSG00000050335	Lgals3	1.23652	1.13128e-06
ENSMUSG00000026018	Ica1l	1.23612	0.00653643
ENSMUSG00000028600	Podn	1.236	3.10721e-05
ENSMUSG00000040533	Matn1	1.2358	0.0507337
ENSMUSG00000029602	Rasal1	1.23549	0.00019777
ENSMUSG00000025584	Pde8a	1.23548	5.65711e-05
ENSMUSG00000079419	Ms4a6c	1.2347	0.00035637
ENSMUSG00000049871	Nlrc3	1.23435	0.0482468
ENSMUSG00000086742	Gm16201	1.23431	0.0202067
ENSMUSG00000036136	Fam110c	1.23367	0.00581651
ENSMUSG00000068079	Tcf15	1.23344	1.83041e-05
ENSMUSG00000029074	Ttll10	1.23055	0.000675728
ENSMUSG00000011034	Slc5a1	1.22964	0.0544066
ENSMUSG00000022474	Pmm1	1.22879	4.5072e-09
ENSMUSG00000021062	Rab15	1.22876	2.14458e-05
ENSMUSG00000078938	Syce3	1.22866	0.0432617
ENSMUSG00000023903	Mmp25	1.22831	0.0323258
ENSMUSG00000043073	Dub3	1.22829	0.00718084
ENSMUSG00000030693	Klk10	1.22823	0.0541694
ENSMUSG00000087655	Gm5091	1.22671	0.0277155
ENSMUSG00000049721	Gal3st1	1.22523	0.0112821
ENSMUSG00000028392	Bspry	1.22483	4.44309e-07
ENSMUSG00000031750	Il34	1.22476	0.0228619
ENSMUSG00000073294	AU022751	1.22433	0.0267462
ENSMUSG00000037577	Ephx3	1.22344	0.0784102
ENSMUSG00000062818	Vmn1r51	1.22321	0.0844904
ENSMUSG00000024338	Psmb8	1.22172	0.000157209
ENSMUSG00000028950	Tas1r1	1.22154	0.00229688
ENSMUSG00000025408	Ddit3	1.22129	0.000169716
ENSMUSG00000085011	Gm16880	1.22082	0.0383261
ENSMUSG00000043822	Adamtsl5	1.22081	0.00408965
ENSMUSG00000033386	Frrs1	1.21977	5.08003e-05
ENSMUSG00000086825	Gm15675	1.21835	0.0188014
ENSMUSG00000054702	Ap1s3	1.21759	0.00097368
ENSMUSG00000040187	Arntl2	1.21741	0.000105195
ENSMUSG00000038776	Ephx1	1.21739	0.0014035
ENSMUSG00000030278	Cidec	1.21605	0.0652239
ENSMUSG00000006469	Slc34a3	1.21574	0.0647663
ENSMUSG00000001827	Folr1	1.21535	0.000500006
ENSMUSG00000051257	Trap1a	1.21483	0.000442602
ENSMUSG00000035615	Frmpd1	1.21473	8.8518e-05
ENSMUSG00000044005	Gls2	1.21469	3.47983e-09
ENSMUSG00000037321	Tap1	1.21275	2.61622e-07
ENSMUSG00000026621	Mosc1	1.21251	0.0153305
ENSMUSG00000030047	Arhgap25	1.21142	0.0971095
ENSMUSG00000085733	Gm11641	1.2113	0.00922313
ENSMUSG00000023935	Spats1	1.21111	0.0515345
ENSMUSG00000021416	Eci3	1.21041	0.0729136
ENSMUSG00000044681	Cnpy1	1.21015	1.82557e-06
ENSMUSG00000037447	Arid5a	1.20959	3.39902e-05
ENSMUSG00000016356	Col20a1	1.20873	8.33143e-05
ENSMUSG00000030306	Tmtc1	1.20847	1.51116e-05
ENSMUSG00000050222	Il17d	1.20739	0.0183417
ENSMUSG00000048217	Nags	1.20736	0.0488282
ENSMUSG00000026893	Gca	1.20722	0.000258177
ENSMUSG00000024725	Ostf1	1.20721	5.36888e-07
ENSMUSG00000044626	Liph	1.20705	0.000144938
ENSMUSG00000010358	Ifi35	1.20613	3.21608e-05
ENSMUSG00000085761	4930455G09Rik	1.20452	0.00223008
ENSMUSG00000022602	Arc	1.20337	4.74284e-05
ENSMUSG00000084123	Gm13106	1.20265	0.0297766
ENSMUSG00000026770	Il2ra	1.20222	0.041713
ENSMUSG00000030701	Plekhb1	1.20183	7.46987e-06
ENSMUSG00000016995	Matn4	1.2011	0.0196585
ENSMUSG00000028834	Trim63	1.20093	0.00994828
ENSMUSG00000079008	Gm14124	1.19962	0.000152709
ENSMUSG00000027068	Dhrs9	1.19867	0.0116328
ENSMUSG00000051735	Rinl	1.19859	0.000223644
ENSMUSG00000015966	Il17rb	1.198	0.0243374
ENSMUSG00000037161	4930583H14Rik	1.19768	9.08812e-09
ENSMUSG00000001025	S100a6	1.19642	8.57922e-09
ENSMUSG00000036492	Rnf39	1.19636	0.0880442
ENSMUSG00000030589	Rasgrp4	1.19544	3.07018e-06
ENSMUSG00000028269	Gbp1	1.19509	0.00408009
ENSMUSG00000046338	Gpat2	1.19427	7.21225e-11
ENSMUSG00000086096	Gm12688	1.19321	0.00598493
ENSMUSG00000034855	Cxcl10	1.19303	1.33937e-05
ENSMUSG00000032068	1600029D21Rik	1.19176	0.000158714
ENSMUSG00000026950	Neb	1.19148	0.0333345
ENSMUSG00000031258	Xkrx	1.19089	0.000124506
ENSMUSG00000036782	Klhl13	1.19069	0.00171678
ENSMUSG00000067833	2900097C17Rik	1.19045	0.0775069
ENSMUSG00000037362	Nov	1.18992	0.0422385
ENSMUSG00000031760	Mt3	1.18915	0.0191396
ENSMUSG00000092212	Slc22a13b	1.18892	0.0243071
ENSMUSG00000061132	Blnk	1.18831	0.0360346
ENSMUSG00000025467	Prap1	1.18771	0.0824279
ENSMUSG00000037005	Xpnpep2	1.18737	0.026252
ENSMUSG00000074199	Krtdap	1.18728	0.0326416
ENSMUSG00000002985	Apoe	1.18719	0.0594725
ENSMUSG00000039195	1110008P14Rik	1.18714	9.79854e-09
ENSMUSG00000031789	Cngb1	1.18708	0.0424953
ENSMUSG00000047746	Fbxo40	1.18688	0.0248993
ENSMUSG00000005705	Agrp	1.18615	0.0488978
ENSMUSG00000035504	Reep6	1.18603	0.00027739
ENSMUSG00000002257	Def6	1.18574	8.08474e-07
ENSMUSG00000040613	Apobec1	1.1857	0.00620062
ENSMUSG00000059325	Hopx	1.18473	0.00476437
ENSMUSG00000000303	Cdh1	1.18469	1.62656e-05
ENSMUSG00000026980	Ly75	1.1846	6.98653e-05
ENSMUSG00000026304	Rab17	1.18289	0.0250287
ENSMUSG00000073538	E330020D12Rik	1.18246	3.8726e-05
ENSMUSG00000085149	Gm16825	1.18182	0.0863491
ENSMUSG00000043342	Hoxd9	1.18152	0.000113782
ENSMUSG00000031950	Gabarapl2	1.18058	0.000338683
ENSMUSG00000029423	Piwil1	1.18055	0.0959319
ENSMUSG00000059854	Hydin	1.17951	0.0462953
ENSMUSG00000032109	Nlrx1	1.17876	0.00175267
ENSMUSG00000093622	RP23-349B16,3	1.17859	0.0605964
ENSMUSG00000030921	Trim30a	1.17765	0.0244905
ENSMUSG00000002020	Ltbp2	1.17752	0.00144667
ENSMUSG00000052616	Ccdc79	1.17745	0.0124787
ENSMUSG00000024371	C2	1.17653	0.0301463
ENSMUSG00000001497	Pax9	1.17625	0.0113012
ENSMUSG00000036196	Slc26a8	1.17549	0.000824936
ENSMUSG00000055805	Fmnl1	1.17527	0.000593015
ENSMUSG00000091705	H2-Q2	1.17393	9.37636e-05
ENSMUSG00000004187	Kifc2	1.17297	5.30749e-10
ENSMUSG00000034394	Lif	1.17291	0.00124315
ENSMUSG00000051506	Wdfy4	1.17194	0.0454458
ENSMUSG00000026946	Nmi	1.17161	0.000683601
ENSMUSG00000003134	Tbc1d8	1.17161	1.61258e-06
ENSMUSG00000031231	Cox7b	1.17083	1.80593e-06
ENSMUSG00000034825	Nrip3	1.17054	8.24659e-05
ENSMUSG00000059187	Fam19a1	1.16907	0.0776057
ENSMUSG00000031933	Folr4	1.16795	0.0469618
ENSMUSG00000029608	Rph3a	1.16747	0.0736996
ENSMUSG00000093098	Mir5102	1.16698	0.031945
ENSMUSG00000056487	Mettl7a2	1.16513	0.0841956
ENSMUSG00000026222	Sp100	1.16477	0.0561308
ENSMUSG00000000301	Pemt	1.16412	8.0414e-07
ENSMUSG00000021966	Prss52	1.164	0.0166064
ENSMUSG00000030353	Tead4	1.16387	2.6299e-05
ENSMUSG00000029408	Abcb9	1.16317	0.000661395
ENSMUSG00000005054	Cstb	1.16279	9.97275e-09
ENSMUSG00000024578	Il17b	1.16251	0.076952
ENSMUSG00000066861	Oas1g	1.16212	0.0247387
ENSMUSG00000078816	Prkcc	1.16184	0.001806
ENSMUSG00000067261	Foxd3	1.16143	0.0456834
ENSMUSG00000034947	Tmem106a	1.16113	0.000136663
ENSMUSG00000002346	Slc25a42	1.16112	4.77942e-07
ENSMUSG00000029503	P2rx2	1.1611	0.002799
ENSMUSG00000054083	Capn12	1.15937	0.00270545
ENSMUSG00000030670	Cyp2r1	1.15931	0.0329053
ENSMUSG00000030722	Nfatc2ip	1.15913	8.49745e-05
ENSMUSG00000046516	Cox17	1.15855	3.09267e-11
ENSMUSG00000051297	2410124H12Rik	1.15846	0.03544
ENSMUSG00000040808	S100g	1.1562	0.0150757
ENSMUSG00000045318	Adra2c	1.15609	0.00583248
ENSMUSG00000030513	Pcsk6	1.15547	0.000350228
ENSMUSG00000012123	Aim1l	1.15506	4.07527e-06
ENSMUSG00000028778	Hcrtr1	1.15359	7.78585e-05
ENSMUSG00000086904	Gm13404	1.15296	0.0482856
ENSMUSG00000026875	Traf1	1.15277	0.0156246
ENSMUSG00000028536	2610528J11Rik	1.15265	0.00153965
ENSMUSG00000003309	Ap1m2	1.15236	1.0495e-05
ENSMUSG00000028270	Gbp2	1.15227	0.00719891
ENSMUSG00000031897	Psmb10	1.15169	0.00137154
ENSMUSG00000035557	Krt17	1.15147	0.0120146
ENSMUSG00000049044	Rapgef4	1.1514	0.0447964
ENSMUSG00000020787	P2rx1	1.15139	0.098409
ENSMUSG00000022548	Apod	1.1513	0.0639231
ENSMUSG00000060002	Chpt1	1.1505	2.96706e-06
ENSMUSG00000018581	Dnahc11	1.15029	0.0212713
ENSMUSG00000046532	Ar	1.14993	0.0326041
ENSMUSG00000027318	Adam33	1.14943	0.093482
ENSMUSG00000039745	Htatip2	1.14921	0.0163634
ENSMUSG00000042228	Lyn	1.14869	0.000322457
ENSMUSG00000034224	Slc38a8	1.1486	0.0300647
ENSMUSG00000074359	Psg23	1.14786	0.000276036
ENSMUSG00000026255	Efhd1	1.14685	0.00624111
ENSMUSG00000067203	H2-K2	1.14675	0.00273238
ENSMUSG00000032807	Alox12b	1.14505	0.00179929
ENSMUSG00000010609	Psen2	1.14383	1.01066e-05
ENSMUSG00000078902	Gm14443	1.14349	6.94265e-05
ENSMUSG00000032611	1700102P08Rik	1.14338	0.0282183
ENSMUSG00000039616	Mocos	1.14336	0.0217462
ENSMUSG00000028072	Ntrk1	1.14321	0.000148053
ENSMUSG00000010825	Grid2ip	1.14298	0.0702939
ENSMUSG00000030713	Klk7	1.1427	0.0331729
ENSMUSG00000059742	Kcnh7	1.14268	0.00055244
ENSMUSG00000066975	Cryba4	1.14184	0.036595
ENSMUSG00000020836	Coro6	1.14155	0.000945811
ENSMUSG00000067714	Lpar5	1.14139	0.0971095
ENSMUSG00000053783	1700016K19Rik	1.14123	0.0437801
ENSMUSG00000085757	1700019B21Rik	1.14106	0.0255547
ENSMUSG00000024036	Slc37a1	1.13749	9.78677e-06
ENSMUSG00000020178	Adora2a	1.13718	0.00145069
ENSMUSG00000001962	Fam50a	1.13612	5.90689e-11
ENSMUSG00000020475	Pgam2	1.13549	2.86706e-05
ENSMUSG00000051124	Gimap9	1.13512	0.000367181
ENSMUSG00000026602	Nphs2	1.13456	0.0616437
ENSMUSG00000055780	Usp26	1.13403	0.0624565
ENSMUSG00000091596	3110083C13Rik	1.13272	0.0703418
ENSMUSG00000023391	Dlx2	1.13271	0.0569336
ENSMUSG00000017453	Pipox	1.13179	0.0251104
ENSMUSG00000020264	Slc36a2	1.13102	0.00977962
ENSMUSG00000033863	Klf9	1.13029	0.00126976
ENSMUSG00000038058	Nod1	1.12984	0.00238283
ENSMUSG00000000708	Kat2b	1.12955	0.000174774
ENSMUSG00000068452	Duox2	1.12764	6.96495e-08
ENSMUSG00000025480	Syce1	1.12763	0.00194863
ENSMUSG00000028488	Sh3gl2	1.12679	2.20019e-06
ENSMUSG00000032515	Csrnp1	1.12637	1.49135e-05
ENSMUSG00000039813	Tbc1d2	1.12616	1.22712e-05
ENSMUSG00000057454	Lypd3	1.12536	0.0775944
ENSMUSG00000047501	Cldn4	1.12508	9.55016e-05
ENSMUSG00000000290	Itgb2	1.12467	0.0133893
ENSMUSG00000085412	Gm15055	1.12457	0.000586359
ENSMUSG00000030739	Myh14	1.12447	0.0021786
ENSMUSG00000046694	Fam46b	1.12397	3.15011e-05
ENSMUSG00000023467	Tulp2	1.12366	0.000638288
ENSMUSG00000022871	Fetub	1.1236	0.00800714
ENSMUSG00000024391	Apom	1.12332	0.0125828
ENSMUSG00000030310	Slc6a1	1.12305	0.0110818
ENSMUSG00000022431	Ribc2	1.12263	0.0286036
ENSMUSG00000034330	Plcg2	1.12247	2.55379e-07
ENSMUSG00000030359	Pzp	1.12208	0.00373965
ENSMUSG00000082195	Gm13034	1.12203	0.0347557
ENSMUSG00000003153	Slc2a3	1.12107	9.32856e-06
ENSMUSG00000012282	Wnt8a	1.12024	0.0103545
ENSMUSG00000041774	Ydjc	1.1179	1.00179e-05
ENSMUSG00000029120	Ppp2r2c	1.11736	3.55212e-09
ENSMUSG00000073018	Gm1070	1.1167	0.016142
ENSMUSG00000027344	Fsip1	1.11647	0.00491008
ENSMUSG00000024516	Sec11c	1.11646	2.02592e-05
ENSMUSG00000025991	Cps1	1.11573	0.0189651
ENSMUSG00000036432	Siah2	1.11572	8.77645e-07
ENSMUSG00000060639	Hist1h4i	1.11571	0.0223549
ENSMUSG00000034552	Zswim2	1.11436	0.088295
ENSMUSG00000078932	CN725425	1.11384	0.0144454
ENSMUSG00000039200	Atf7ip2	1.11277	9.2294e-06
ENSMUSG00000039450	Dcxr	1.11242	5.64971e-10
ENSMUSG00000035725	Prkx	1.11234	4.29541e-05
ENSMUSG00000028776	Tinagl1	1.11197	0.00119088
ENSMUSG00000055831	Gm9982	1.11182	0.0540243
ENSMUSG00000021874	4933413J09Rik	1.11162	0.0308112
ENSMUSG00000056458	Stk30	1.11083	0.000158714
ENSMUSG00000050737	Ptges	1.10937	8.97379e-05
ENSMUSG00000020826	Nos2	1.10931	0.00585601
ENSMUSG00000078564	Gm9631	1.10802	0.014601
ENSMUSG00000048138	Dmrt2	1.10758	0.00668846
ENSMUSG00000029522	Pla2g1b	1.10611	0.000675728
ENSMUSG00000029452	Tmem116	1.10551	0.000536249
ENSMUSG00000040364	Sec1	1.10538	0.00764797
ENSMUSG00000057321	Dub2a	1.10512	0.0198726
ENSMUSG00000091144	Gm6907	1.1048	0.0058777
ENSMUSG00000034786	Gpsm3	1.10406	0.00123508
ENSMUSG00000045211	Nudt18	1.10363	3.98708e-08
ENSMUSG00000034842	Art3	1.1026	0.0980722
ENSMUSG00000074923	Pak6	1.10177	0.00336901
ENSMUSG00000041237	Pklr	1.10174	0.0979843
ENSMUSG00000062132	Gm1082	1.10135	0.00533918
ENSMUSG00000022218	Tgm1	1.10113	0.00117031
ENSMUSG00000025091	Pnliprp2	1.10106	0.0651161
ENSMUSG00000024206	Rfx2	1.10001	4.87562e-08
ENSMUSG00000022754	Tmem45a	1.09899	0.0193571
ENSMUSG00000050440	Hamp	1.09899	0.0258763
ENSMUSG00000056665	4930572J05Rik	1.09835	1.93181e-05
ENSMUSG00000044250	Fam113b	1.09748	2.10073e-05
ENSMUSG00000021404	Serpinb9c	1.09738	0.00673798
ENSMUSG00000025279	Dnase1l3	1.0972	0.0168939
ENSMUSG00000037860	Aim2	1.09717	0.000882008
ENSMUSG00000024308	Tapbp	1.09633	0.000772757
ENSMUSG00000027107	Chrna1	1.0963	0.00707831
ENSMUSG00000062859	Tcp11	1.0958	2.54146e-06
ENSMUSG00000045019	Acer1	1.09527	0.0806628
ENSMUSG00000066860	Cdkn2d	1.09507	0.023917
ENSMUSG00000038037	Socs1	1.09503	0.000470142
ENSMUSG00000024659	Anxa1	1.09457	0.000748723
ENSMUSG00000001288	Rarg	1.09441	1.85392e-05
ENSMUSG00000043924	A330049M08Rik	1.09364	0.00644126
ENSMUSG00000043029	Trpv3	1.0933	0.0245833
ENSMUSG00000020698	Cct6b	1.09186	0.0122821
ENSMUSG00000055493	Epm2a	1.09125	6.80053e-05
ENSMUSG00000075014	Gm10800	1.09123	0.0148562
ENSMUSG00000026579	F5	1.09097	0.0621335
ENSMUSG00000029922	Mkrn1	1.08972	6.3812e-06
ENSMUSG00000006360	Crip1	1.08806	9.32864e-05
ENSMUSG00000060224	Pyroxd2	1.08677	0.0300647
ENSMUSG00000036923	Stox1	1.08633	0.00338517
ENSMUSG00000053559	Smagp	1.08627	0.000887883
ENSMUSG00000068758	Il3ra	1.08499	0.000286511
ENSMUSG00000022429	Dmc1	1.08491	1.57861e-05
ENSMUSG00000023781	Hes7	1.08474	0.0682243
ENSMUSG00000050106	Tmc8	1.0836	0.0051544
ENSMUSG00000023861	Brp44l	1.08352	0.000233083
ENSMUSG00000026896	Ifih1	1.08316	0.0174077
ENSMUSG00000032060	Cryab	1.08296	4.52794e-05
ENSMUSG00000034258	Mfsd7c	1.08175	0.00135525
ENSMUSG00000062496	4930431F12Rik	1.08101	0.0038877
ENSMUSG00000057697	Vmn1r53	1.07844	0.0524221
ENSMUSG00000020258	Glyctk	1.07769	0.028378
ENSMUSG00000048865	Arhgap30	1.07726	0.0167263
ENSMUSG00000015981	Stk32c	1.07717	0.00197035
ENSMUSG00000073738	Gm10567	1.07669	0.00939107
ENSMUSG00000034957	Cebpa	1.07489	0.00017535
ENSMUSG00000061232	H2-K1	1.07474	2.26162e-08
ENSMUSG00000028865	Cd164l2	1.07436	7.08586e-05
ENSMUSG00000029468	P2rx7	1.07376	0.00435566
ENSMUSG00000063458	1700112E06Rik	1.07363	0.074955
ENSMUSG00000005364	Il5ra	1.07357	0.0208467
ENSMUSG00000019848	Popdc3	1.07337	0.0134379
ENSMUSG00000045314	Sowahb	1.07289	0.00163647
ENSMUSG00000028528	Dnajc6	1.07247	0.0176697
ENSMUSG00000092130	D030025P21Rik	1.07245	0.0568291
ENSMUSG00000018727	Cpsf4l	1.07236	0.0103801
ENSMUSG00000028640	Tfap2c	1.07215	9.40733e-05
ENSMUSG00000030830	Itgal	1.07142	0.00362724
ENSMUSG00000024987	Cyp26a1	1.07136	0.000316918
ENSMUSG00000020799	Tekt1	1.07041	0.0312799
ENSMUSG00000047878	A4galt	1.07011	0.00717625
ENSMUSG00000063558	Aox1	1.06856	0.0464262
ENSMUSG00000024769	Cdc42bpg	1.06825	8.68069e-07
ENSMUSG00000043549	4932442L08Rik	1.0673	0.0124321
ENSMUSG00000044938	Klhl31	1.06729	0.09369
ENSMUSG00000036885	Arhgef26	1.06709	0.000100725
ENSMUSG00000022639	5330426P16Rik	1.06598	0.0189324
ENSMUSG00000003380	Rabac1	1.06596	1.22181e-09
ENSMUSG00000031662	Snx20	1.06584	0.0861816
ENSMUSG00000045826	Ptprcap	1.06458	0.0313296
ENSMUSG00000025762	Larp1b	1.06444	0.0520092
ENSMUSG00000039395	Mreg	1.06343	5.38398e-08
ENSMUSG00000027702	Lrrc34	1.06342	0.00493366
ENSMUSG00000085148	2210403K04Rik	1.06319	3.15767e-07
ENSMUSG00000033016	Nfatc1	1.06255	0.000200919
ENSMUSG00000020806	Rhbdf2	1.06251	5.65008e-08
ENSMUSG00000024885	Aldh3b1	1.06179	0.0181141
ENSMUSG00000031881	Cdh16	1.06176	0.0769609
ENSMUSG00000079633	Rhox4d	1.06158	0.0247313
ENSMUSG00000027713	1810062G17Rik	1.06156	0.0771024
ENSMUSG00000018217	Pmp22	1.06124	3.53846e-05
ENSMUSG00000085058	8030453O22Rik	1.06116	0.05479
ENSMUSG00000041836	Ptpre	1.06059	0.0186187
ENSMUSG00000032754	Slc24a6	1.06032	0.000164841
ENSMUSG00000078512	Pramef6	1.06014	0.0615909
ENSMUSG00000038764	Ptpn3	1.05758	8.76095e-05
ENSMUSG00000019734	Tmc4	1.05699	4.85813e-05
ENSMUSG00000048612	Myof	1.05683	0.000153656
ENSMUSG00000054509	Parp4	1.05636	1.0627e-05
ENSMUSG00000078954	Arhgap8	1.05587	5.16809e-05
ENSMUSG00000066224	Arid3c	1.05563	0.023786
ENSMUSG00000074652	Myh7b	1.05427	0.0133421
ENSMUSG00000020396	Nefh	1.05423	0.000334496
ENSMUSG00000028750	Pla2g2c	1.05326	0.081469
ENSMUSG00000040855	Reps2	1.05292	0.0288166
ENSMUSG00000009248	Ascl2	1.05255	0.00073754
ENSMUSG00000047822	Gm6484	1.05218	0.0848144
ENSMUSG00000013707	Tnfaip8l2	1.05213	0.0765387
ENSMUSG00000020891	Alox8	1.0519	0.00771642
ENSMUSG00000044279	Crb3	1.05119	5.53931e-06
ENSMUSG00000020681	Ace	1.05043	0.0513938
ENSMUSG00000028211	Trp53inp1	1.0502	3.70191e-07
ENSMUSG00000062077	Trim54	1.04996	0.0534892
ENSMUSG00000042903	Foxo4	1.04991	5.96272e-06
ENSMUSG00000015843	Rxrg	1.04946	0.0585549
ENSMUSG00000032207	Lipc	1.04915	0.0315133
ENSMUSG00000003559	As3mt	1.04805	0.00322931
ENSMUSG00000017057	Il13ra1	1.04738	0.000914239
ENSMUSG00000053153	Spag16	1.04545	0.0269941
ENSMUSG00000040253	Gbp7	1.04473	0.00719891
ENSMUSG00000002100	Mybpc3	1.04446	0.0631088
ENSMUSG00000033033	Calhm2	1.04423	0.0072625
ENSMUSG00000078853	Igtp	1.04374	0.000802057
ENSMUSG00000073409	H2-Q6	1.0437	0.020548
ENSMUSG00000074227	Spint2	1.04323	1.60982e-06
ENSMUSG00000020634	Ubxn2a	1.04222	0.000380517
ENSMUSG00000015214	Mtmr1	1.04203	1.17383e-06
ENSMUSG00000033826	Dnahc8	1.04196	0.000470401
ENSMUSG00000040345	Arhgap9	1.04141	0.00668846
ENSMUSG00000052837	Junb	1.04141	0.00693304
ENSMUSG00000041445	Mmrn2	1.04132	0.00704511
ENSMUSG00000023011	Faim2	1.04042	0.0339637
ENSMUSG00000047507	Baiap3	1.03961	0.00066479
ENSMUSG00000020159	Gabrp	1.03936	0.0131063
ENSMUSG00000043782	Ccdc64b	1.03908	0.0354728
ENSMUSG00000026628	Atf3	1.0369	0.00053922
ENSMUSG00000015652	Steap1	1.03682	3.90923e-06
ENSMUSG00000022408	Fam83f	1.03595	0.00461767
ENSMUSG00000053914	Kdm4d	1.03582	0.0143399
ENSMUSG00000035376	Ptplb	1.03371	4.94639e-11
ENSMUSG00000038763	Alpk3	1.03288	0.000120594
ENSMUSG00000040811	Eml2	1.03196	1.24351e-06
ENSMUSG00000037921	Ddx60	1.02992	0.0764972
ENSMUSG00000026885	Ttll11	1.02933	0.0341504
ENSMUSG00000075015	Gm10801	1.02889	0.0374592
ENSMUSG00000040703	Cyp2s1	1.02875	0.00509891
ENSMUSG00000001270	Ckb	1.02846	0.00485495
ENSMUSG00000030905	Crym	1.02839	0.00830594
ENSMUSG00000070780	Rbm47	1.02792	0.0116463
ENSMUSG00000043631	Ecm2	1.0278	0.029267
ENSMUSG00000087132	A930001C03Rik	1.02764	0.0473493
ENSMUSG00000040435	Ppp1r15a	1.02761	1.75943e-06
ENSMUSG00000038539	Atf5	1.02751	0.00396066
ENSMUSG00000061313	Ddhd2	1.02682	2.87823e-07
ENSMUSG00000041329	Atp1b2	1.02648	0.00103834
ENSMUSG00000072244	Trim6	1.0258	0.000936064
ENSMUSG00000059970	Hspa2	1.02554	7.12025e-07
ENSMUSG00000038403	Hfe2	1.02523	0.0674651
ENSMUSG00000052783	Grk4	1.02472	0.00445106
ENSMUSG00000024331	Dsc2	1.02448	0.00012838
ENSMUSG00000039263	Npepl1	1.02447	5.33137e-09
ENSMUSG00000055826	1700008P20Rik	1.02434	0.0623102
ENSMUSG00000025856	Pdgfa	1.02309	2.11711e-05
ENSMUSG00000018008	Cyth4	1.02308	0.0416317
ENSMUSG00000074272	Ceacam1	1.02261	0.00065654
ENSMUSG00000041805	Pramel1	1.02247	0.0478002
ENSMUSG00000037428	Vgf	1.02244	0.0189049
ENSMUSG00000057897	Camk2b	1.02165	1.03821e-06
ENSMUSG00000087183	E030007J07Rik	1.02128	0.0641471
ENSMUSG00000028599	Tnfrsf1b	1.02009	0.00137137
ENSMUSG00000057069	Ero1lb	1.01902	4.47671e-05
ENSMUSG00000032528	Vipr1	1.01902	0.0642359
ENSMUSG00000049539	Hist1h1a	1.01844	0.0146778
ENSMUSG00000025328	Padi3	1.01826	0.0027342
ENSMUSG00000074259	Gramd2	1.01824	0.00289752
ENSMUSG00000028836	Slc30a2	1.01532	0.00202137
ENSMUSG00000055301	Adh7	1.01515	0.0196231
ENSMUSG00000021866	Anxa11	1.01507	0.000819596
ENSMUSG00000047767	Atg16l2	1.01479	3.56896e-05
ENSMUSG00000086809	2610037D02Rik	1.01419	0.0205595
ENSMUSG00000029161	Cgref1	1.01323	3.164e-06
ENSMUSG00000042388	Dlgap3	1.01058	0.00202137
ENSMUSG00000062296	Trank1	1.00896	0.00100453
ENSMUSG00000001123	Lgals9	1.00864	0.000656339
ENSMUSG00000028124	Gclm	1.00825	0.00129012
ENSMUSG00000024008	Cpne5	1.00757	0.00399803
ENSMUSG00000005580	Adcy9	1.00669	0.0706326
ENSMUSG00000037341	Slc9a7	1.0062	0.0325138
ENSMUSG00000040726	Hesx1	1.00549	0.0588282
ENSMUSG00000030681	Mvp	1.00468	0.00356202
ENSMUSG00000006519	Cyba	1.00433	3.19991e-07
ENSMUSG00000046971	Pla2g4f	1.00373	0.00054341
ENSMUSG00000025558	Dock9	1.00304	8.02036e-06
ENSMUSG00000079620	Muc4	1.00277	0.0393325
ENSMUSG00000045005	Fzd5	1.00233	7.7657e-07
ENSMUSG00000041794	Myrip	1.00228	0.00359397
ENSMUSG00000036139	Hoxc9	1.00192	0.00140139
ENSMUSG00000052316	Lrrc15	1.00105	0.00717296
ENSMUSG00000030732	Chrdl2	1.00054	0.00380877
ENSMUSG00000055401	Fbxo6	1.00048	2.1137e-07
ENSMUSG00000009687	Fxyd5	0.99968	0.00231704
ENSMUSG00000002014	Ssr4	0.999271	1.29729e-07
ENSMUSG00000017009	Sdc4	0.999121	0.000139658
ENSMUSG00000047040	Prr15l	0.998294	0.0153258
ENSMUSG00000033268	Duox1	0.998188	0.0327947
ENSMUSG00000030268	Bcat1	0.998174	0.0259403
ENSMUSG00000038670	Mybpc2	0.997906	0.0901439
ENSMUSG00000040548	Tex2	0.997788	1.59514e-05
ENSMUSG00000033063	Cntnap3	0.99648	0.0353189
ENSMUSG00000032322	Pstpip1	0.996396	0.00299716
ENSMUSG00000074277	Phldb3	0.996246	0.0102349
ENSMUSG00000030792	Dkkl1	0.995696	3.73333e-05
ENSMUSG00000033491	Prss35	0.995631	0.0759472
ENSMUSG00000001510	Dlx3	0.995364	0.002167
ENSMUSG00000049493	Pls1	0.995283	0.00301062
ENSMUSG00000047735	Samd9l	0.995243	0.057257
ENSMUSG00000031805	Jak3	0.995156	5.47776e-05
ENSMUSG00000086549	Gm13648	0.994013	0.017332
ENSMUSG00000062753	AI413582	0.993911	0.000895054
ENSMUSG00000032323	Cyp11a1	0.992367	0.0145486
ENSMUSG00000011263	Exoc3l2	0.991976	0.0594346
ENSMUSG00000075296	Aldh3b2	0.991869	0.0141288
ENSMUSG00000028494	Plin2	0.991511	0.000274041
ENSMUSG00000027412	Lpin3	0.99131	7.12181e-05
ENSMUSG00000018865	Sult4a1	0.990907	1.15848e-06
ENSMUSG00000028699	Tspan1	0.99072	0.00475226
ENSMUSG00000066129	Kndc1	0.990294	0.00110964
ENSMUSG00000073779	B230314M03Rik	0.989648	0.00659096
ENSMUSG00000058183	Mmel1	0.989166	0.0289053
ENSMUSG00000030492	Slc7a9	0.988426	0.0863491
ENSMUSG00000079492	Gm11127	0.986923	0.00390014
ENSMUSG00000013936	Myl2	0.986493	0.0232651
ENSMUSG00000070000	Fcho1	0.986198	4.79328e-07
ENSMUSG00000024621	Csf1r	0.986068	0.000480911
ENSMUSG00000001588	Acap1	0.984998	0.0138792
ENSMUSG00000003420	Fcgrt	0.9847	3.96948e-05
ENSMUSG00000061544	Zfp229	0.984508	2.00929e-05
ENSMUSG00000079652	Fam71f2	0.984459	0.0751558
ENSMUSG00000031849	Comp	0.984424	0.00563074
ENSMUSG00000021360	Gcnt2	0.9839	0.000745722
ENSMUSG00000000531	Grasp	0.983529	2.10014e-05
ENSMUSG00000021573	Tppp	0.982715	0.0712616
ENSMUSG00000045679	Pqlc3	0.982496	7.4291e-05
ENSMUSG00000025348	Itga7	0.981845	0.00140139
ENSMUSG00000008384	Sertad1	0.981805	2.38667e-07
ENSMUSG00000090744	Gm6871	0.981234	0.00544203
ENSMUSG00000074731	Zfp345	0.979032	0.000865399
ENSMUSG00000025491	Ifitm1	0.978618	0.0242982
ENSMUSG00000045519	Zfp560	0.978111	2.69752e-05
ENSMUSG00000065037	7SK	0.977815	0.0038162
ENSMUSG00000090613	Gm17630	0.977376	0.00165912
ENSMUSG00000075225	Ccdc162	0.97688	0.00955542
ENSMUSG00000030329	C530028O21Rik	0.976856	0.00990962
ENSMUSG00000031937	2200002K05Rik	0.976455	0.0057365
ENSMUSG00000057948	Unc13d	0.975923	0.00095275
ENSMUSG00000045667	Smtnl2	0.975884	6.29398e-05
ENSMUSG00000046879	Irgm1	0.975522	0.00227304
ENSMUSG00000040794	C1qtnf4	0.975515	0.0698337
ENSMUSG00000022505	Emp2	0.975496	0.0117943
ENSMUSG00000044349	Snhg11	0.975149	9.34814e-06
ENSMUSG00000049811	Fam161a	0.975022	0.00143403
ENSMUSG00000038400	Pmepa1	0.974164	2.97511e-06
ENSMUSG00000000732	Icosl	0.974048	6.19347e-05
ENSMUSG00000006488	Prl7a1	0.973658	0.00163582
ENSMUSG00000019767	Gm221	0.972191	0.0639842
ENSMUSG00000030577	Cd22	0.972175	0.0501542
ENSMUSG00000024386	Proc	0.97021	0.0880807
ENSMUSG00000008845	Cd163	0.969335	0.0930525
ENSMUSG00000025357	Dgka	0.969032	3.36707e-07
ENSMUSG00000042099	Kank3	0.96882	7.74965e-07
ENSMUSG00000078905	Gm14393	0.968725	0.0444437
ENSMUSG00000024846	Cst6	0.968666	0.0901439
ENSMUSG00000033355	Rtp4	0.968327	0.0602115
ENSMUSG00000079502	1700101E01Rik	0.968283	0.03334
ENSMUSG00000026922	Agpat2	0.967384	6.23244e-05
ENSMUSG00000001076	C1ql4	0.967077	0.053288
ENSMUSG00000085008	Gm13399	0.967071	0.000140623
ENSMUSG00000030302	Atp2b2	0.966974	0.0517965
ENSMUSG00000032198	Dock6	0.966579	1.3306e-09
ENSMUSG00000030873	Scnn1b	0.964808	0.0378178
ENSMUSG00000024084	Qpct	0.964787	0.00356662
ENSMUSG00000000627	Sema4f	0.964701	6.84872e-05
ENSMUSG00000068105	Tnfrsf13c	0.964584	0.0572297
ENSMUSG00000032750	Gab3	0.964477	0.0362276
ENSMUSG00000022906	Parp9	0.963973	0.00482491
ENSMUSG00000010025	Aldh3a2	0.963775	0.000110516
ENSMUSG00000022946	Dopey2	0.963615	3.60325e-05
ENSMUSG00000039936	Pik3cd	0.963538	4.21518e-05
ENSMUSG00000000275	Trim25	0.961921	0.00095275
ENSMUSG00000039457	Ppl	0.960718	0.00266652
ENSMUSG00000031399	Fam3a	0.958388	1.68638e-07
ENSMUSG00000050035	Fhl4	0.956941	0.00438868
ENSMUSG00000064105	Cnnm2	0.956304	1.64495e-06
ENSMUSG00000056537	Rlim	0.956294	2.67023e-05
ENSMUSG00000034055	Phka1	0.956221	0.000221909
ENSMUSG00000006386	Tek	0.955776	0.000819286
ENSMUSG00000089255	Snora78	0.955238	0.0739464
ENSMUSG00000019194	Scn1b	0.954502	0.00554227
ENSMUSG00000023443	Esx1	0.953694	0.00193076
ENSMUSG00000027995	Tlr2	0.952695	0.00172258
ENSMUSG00000029136	Rbks	0.952015	0.00110756
ENSMUSG00000036586	Grifin	0.95132	0.0881691
ENSMUSG00000073139	BC023829	0.951098	2.56129e-06
ENSMUSG00000052776	Oas1a	0.950215	0.070936
ENSMUSG00000021123	Rdh12	0.950025	0.00945316
ENSMUSG00000056602	Fry	0.949744	0.00297355
ENSMUSG00000000731	Aire	0.949051	0.00624111
ENSMUSG00000020357	Flt4	0.948954	0.00364522
ENSMUSG00000051316	Taf7	0.948305	1.63057e-05
ENSMUSG00000033379	Atp6v0b	0.948274	6.05266e-07
ENSMUSG00000086040	Wipf3	0.947255	0.000122668
ENSMUSG00000062432	Cyp26c1	0.947213	0.00272894
ENSMUSG00000057719	Sh3rf2	0.946811	0.0615805
ENSMUSG00000027698	Nceh1	0.946738	0.000253551
ENSMUSG00000021696	Elovl7	0.946503	0.0186147
ENSMUSG00000016239	Lonrf3	0.94648	0.000432571
ENSMUSG00000026873	Phf19	0.946118	0.0105114
ENSMUSG00000033965	Slc16a2	0.945152	0.000206997
ENSMUSG00000054150	4831426I19Rik	0.945013	0.0473437
ENSMUSG00000086471	A530020G20Rik	0.944267	0.0490776
ENSMUSG00000029053	Prkcz	0.943998	0.000200656
ENSMUSG00000090942	F830016B08Rik	0.943492	0.0385237
ENSMUSG00000033488	BC026585	0.943221	0.00212847
ENSMUSG00000018387	Shroom1	0.943088	0.00093905
ENSMUSG00000027296	Itpka	0.943069	0.00736929
ENSMUSG00000002983	Relb	0.942991	1.75523e-05
ENSMUSG00000043421	Hilpda	0.94258	0.0030353
ENSMUSG00000058740	Kcnt1	0.942279	3.69686e-05
ENSMUSG00000062632	Gm12588	0.941634	0.045551
ENSMUSG00000050751	Pgbd5	0.941315	0.00196178
ENSMUSG00000038860	Garnl3	0.940832	2.31087e-05
ENSMUSG00000017861	Mybl2	0.940352	9.6977e-05
ENSMUSG00000059901	Adamts14	0.938767	0.0235153
ENSMUSG00000070337	Gpr179	0.938763	0.0923129
ENSMUSG00000054321	Taf4b	0.937724	1.51714e-06
ENSMUSG00000054477	Kcnn2	0.937591	0.00319377
ENSMUSG00000063531	Sema3e	0.937231	0.00364025
ENSMUSG00000010651	Acaa1b	0.937022	0.0670067
ENSMUSG00000037033	Clca4	0.937003	0.0335214
ENSMUSG00000002228	Ppm1j	0.936629	0.0162079
ENSMUSG00000086023	2810011L19Rik	0.936615	0.0148309
ENSMUSG00000027868	Tbx15	0.936265	0.00355391
ENSMUSG00000044393	Dsg2	0.936108	0.00133344
ENSMUSG00000091045	Vmn2r55	0.935934	0.0940863
ENSMUSG00000078317	F8a	0.935863	0.000217892
ENSMUSG00000021094	Dhrs7	0.934959	0.00129315
ENSMUSG00000030587	2200002D01Rik	0.934686	0.0125453
ENSMUSG00000036330	Slc18a1	0.934684	0.00226204
ENSMUSG00000059456	Ptk2b	0.9344	0.00053621
ENSMUSG00000002799	Jag2	0.934265	7.75324e-06
ENSMUSG00000049502	Dtx3l	0.93422	0.00906354
ENSMUSG00000020435	Osbp2	0.933515	0.0223861
ENSMUSG00000000791	Il12rb1	0.933113	0.0651406
ENSMUSG00000026614	Slc30a10	0.931985	0.0465732
ENSMUSG00000027082	Tfpi	0.931929	0.0150638
ENSMUSG00000016942	Tmprss6	0.93192	0.0513938
ENSMUSG00000036533	Cdc42ep3	0.931586	8.41769e-06
ENSMUSG00000092335	Gm7221	0.931327	0.00893256
ENSMUSG00000022040	Ephx2	0.929822	0.0016356
ENSMUSG00000030494	Rhpn2	0.929797	0.00142276
ENSMUSG00000049969	Plekhf2	0.929613	1.57355e-05
ENSMUSG00000027186	Elf5	0.92959	0.0180071
ENSMUSG00000073452	Zfp97	0.92925	0.000600715
ENSMUSG00000028601	Echdc2	0.929228	1.55192e-09
ENSMUSG00000046727	0610010O12Rik	0.927878	0.000610127
ENSMUSG00000020785	Camkk1	0.927869	0.000227605
ENSMUSG00000061186	Sfmbt2	0.927499	0.00639583
ENSMUSG00000049281	Scn3b	0.927221	0.0382739
ENSMUSG00000021222	Dcaf4	0.926317	1.98854e-07
ENSMUSG00000031333	Abcb7	0.925977	0.00125276
ENSMUSG00000009394	Syn2	0.924743	0.0166634
ENSMUSG00000024805	Pcgf5	0.92435	0.00122322
ENSMUSG00000018648	Dusp14	0.923918	2.11428e-05
ENSMUSG00000033906	Zdhhc15	0.923773	0.000508564
ENSMUSG00000048581	E130311K13Rik	0.923763	0.00409572
ENSMUSG00000026170	Cyp27a1	0.923508	0.00909076
ENSMUSG00000020788	Atp2a3	0.921555	0.000919036
ENSMUSG00000038213	Tapbpl	0.920176	0.0125012
ENSMUSG00000018604	Tbx3	0.919958	0.00138613
ENSMUSG00000083307	AA414768	0.918846	0.00853286
ENSMUSG00000036278	Macrod1	0.918804	0.00157627
ENSMUSG00000037279	Ovol2	0.918708	0.00295372
ENSMUSG00000053040	Aph1c	0.918612	0.0142237
ENSMUSG00000086015	4833417C18Rik	0.918045	0.0124787
ENSMUSG00000024766	Lipo1	0.917953	0.000546398
ENSMUSG00000032011	Thy1	0.917831	0.0996762
ENSMUSG00000008193	Spib	0.916973	0.062166
ENSMUSG00000031378	Abcd1	0.916932	0.000770831
ENSMUSG00000037686	Aspg	0.91637	0.00303775
ENSMUSG00000027610	Gss	0.915734	5.39673e-05
ENSMUSG00000031838	Ifi30	0.91566	0.0290471
ENSMUSG00000003585	Sec14l2	0.915211	0.000230505
ENSMUSG00000034450	Gulo	0.914431	0.000158973
ENSMUSG00000006014	Prg4	0.914151	0.0281644
ENSMUSG00000025723	Nmb	0.913428	0.000138007
ENSMUSG00000004098	Col5a3	0.913083	0.0120201
ENSMUSG00000032202	Rab27a	0.911968	0.00399792
ENSMUSG00000022488	Nckap1l	0.911752	4.43316e-05
ENSMUSG00000058672	Tubb2a	0.911662	7.71847e-05
ENSMUSG00000032577	Mapkapk3	0.910643	1.33309e-06
ENSMUSG00000027793	Ccna1	0.910285	0.0838824
ENSMUSG00000027547	Sall4	0.909836	0.000200674
ENSMUSG00000020707	Rnf135	0.909267	0.00582166
ENSMUSG00000018569	Cldn7	0.908747	0.00125646
ENSMUSG00000047242	Taf9b	0.907657	1.2268e-05
ENSMUSG00000011632	2310033E01Rik	0.907568	0.0702852
ENSMUSG00000035158	Mitf	0.907366	0.00352224
ENSMUSG00000026259	Ngef	0.907145	0.0163849
ENSMUSG00000038151	Prdm1	0.906319	0.0142024
ENSMUSG00000034308	Sdr42e1	0.905641	0.0142069
ENSMUSG00000030538	Cib1	0.905435	2.49501e-10
ENSMUSG00000021758	Ddx4	0.904559	0.000676969
ENSMUSG00000072944	Nup62cl	0.90338	0.00202315
ENSMUSG00000025934	Gsta3	0.902759	0.0229414
ENSMUSG00000027605	Acss2	0.902224	0.000178075
ENSMUSG00000054612	Mgmt	0.901345	0.000999177
ENSMUSG00000044788	Fads6	0.899949	0.00926212
ENSMUSG00000007034	Slc44a4	0.898661	0.0694559
ENSMUSG00000052374	Actn2	0.898618	0.00195064
ENSMUSG00000024422	Dhx16	0.897459	4.05903e-05
ENSMUSG00000029605	Oas1b	0.896635	0.0140997
ENSMUSG00000086305	Gm4262	0.896182	0.0178031
ENSMUSG00000032661	Oas3	0.895614	0.00959426
ENSMUSG00000046733	Gprc5a	0.895276	0.00253092
ENSMUSG00000023333	Gcm1	0.894458	0.0896508
ENSMUSG00000019088	Dnase1l1	0.894207	0.00222294
ENSMUSG00000026688	Mgst3	0.893227	0.000125265
ENSMUSG00000092837	AC027184,1	0.892581	0.0428868
ENSMUSG00000028845	Tekt2	0.89094	0.0643416
ENSMUSG00000018973	Hoxb1	0.890244	0.00313844
ENSMUSG00000002324	Rec8	0.890147	0.00137761
ENSMUSG00000055912	Tmem150a	0.88932	0.000302766
ENSMUSG00000075590	Nrbp2	0.889046	4.77182e-06
ENSMUSG00000058446	Znrf2	0.889008	3.90388e-05
ENSMUSG00000070720	Tmem200b	0.888904	0.0282181
ENSMUSG00000028337	Coro2a	0.88824	0.00428239
ENSMUSG00000041801	Phlda3	0.887513	7.34915e-09
ENSMUSG00000016496	Cd274	0.886679	0.0168144
ENSMUSG00000089762	Ier5l	0.886511	0.0332753
ENSMUSG00000029762	Akr1b8	0.886352	0.0804693
ENSMUSG00000052135	Foxo6	0.885907	0.0169866
ENSMUSG00000043929	Klhl15	0.885574	3.95512e-06
ENSMUSG00000024186	Rgs11	0.885274	0.0063255
ENSMUSG00000087651	1500009L16Rik	0.885208	2.87567e-06
ENSMUSG00000060534	Dcc	0.88472	0.0236185
ENSMUSG00000046589	Lrrc8e	0.884566	0.0650434
ENSMUSG00000032387	Rbpms2	0.884496	1.12182e-05
ENSMUSG00000055150	Zfp78	0.884425	0.0367373
ENSMUSG00000019838	Slc16a10	0.88368	0.0174507
ENSMUSG00000018774	Cd68	0.883457	0.000753285
ENSMUSG00000022853	Ehhadh	0.883374	0.0447964
ENSMUSG00000049686	Orai1	0.883181	6.56864e-06
ENSMUSG00000060477	Irak2	0.882849	0.000360912
ENSMUSG00000036908	Unc93b1	0.882538	0.00325106
ENSMUSG00000074121	Ntf5	0.882483	0.00729178
ENSMUSG00000026480	Ncf2	0.88199	0.00414185
ENSMUSG00000059991	Nptx2	0.881422	0.000856368
ENSMUSG00000055368	Slc6a2	0.881031	0.0171222
ENSMUSG00000033170	Card10	0.880877	0.00344784
ENSMUSG00000023990	Tfeb	0.880833	0.00785617
ENSMUSG00000041309	Nkx6-2	0.880489	0.0766058
ENSMUSG00000032122	Slc37a2	0.880142	0.00122256
ENSMUSG00000051343	Rab11fip5	0.880075	0.0101618
ENSMUSG00000027315	Spint1	0.879813	6.79186e-06
ENSMUSG00000039145	Camk1d	0.878539	0.00172879
ENSMUSG00000018427	Ypel2	0.878522	0.0613715
ENSMUSG00000000320	Alox12	0.878401	0.0269215
ENSMUSG00000051373	Ppapdc3	0.878375	0.0102349
ENSMUSG00000073481	Mosc2	0.877541	0.000184859
ENSMUSG00000026568	Brp44	0.877364	4.01534e-06
ENSMUSG00000028793	Rnf19b	0.8769	2.82315e-05
ENSMUSG00000039110	Mycbpap	0.876768	0.0195211
ENSMUSG00000033590	Myo5c	0.876608	0.000201562
ENSMUSG00000025504	Eps8l2	0.875919	0.00669634
ENSMUSG00000043648	Pld6	0.875419	0.0121728
ENSMUSG00000060962	Dmkn	0.87264	0.0436086
ENSMUSG00000041372	B4galnt3	0.872251	0.0198763
ENSMUSG00000026489	Adck3	0.872181	0.00147273
ENSMUSG00000024953	Prdx5	0.872174	2.64771e-10
ENSMUSG00000040722	Scamp5	0.872078	0.000326436
ENSMUSG00000028893	Sesn2	0.872043	7.0801e-06
ENSMUSG00000021604	Irx4	0.87169	0.0138846
ENSMUSG00000031392	Irak1	0.871475	2.83099e-05
ENSMUSG00000027580	BC006779	0.871118	0.00818115
ENSMUSG00000028758	Kif17	0.870493	0.0565094
ENSMUSG00000021025	Nfkbia	0.870489	0.00028082
ENSMUSG00000051811	Cox6b2	0.870465	7.74214e-06
ENSMUSG00000021814	Anxa7	0.870263	0.000884445
ENSMUSG00000015950	Ncf1	0.870247	0.0871664
ENSMUSG00000022545	Ercc4	0.86967	7.29214e-07
ENSMUSG00000086325	Gm16938	0.869287	0.0560762
ENSMUSG00000024922	Ovol1	0.869282	0.013169
ENSMUSG00000058396	Gpr182	0.868705	0.0101273
ENSMUSG00000054951	9130008F23Rik	0.868384	0.095684
ENSMUSG00000015451	C4a	0.867812	0.016021
ENSMUSG00000031490	Eif4ebp1	0.8673	4.31034e-07
ENSMUSG00000028843	Sh3bgrl3	0.867254	7.57069e-05
ENSMUSG00000029646	Cdx2	0.866451	0.0792978
ENSMUSG00000029151	Slc30a3	0.866436	0.0264623
ENSMUSG00000064016	Gm648	0.865704	0.0515091
ENSMUSG00000020227	Irak3	0.865651	0.0368065
ENSMUSG00000003032	Klf4	0.863927	0.00028641
ENSMUSG00000002897	Il17ra	0.863545	3.78732e-05
ENSMUSG00000068876	Cgn	0.863003	0.00355745
ENSMUSG00000022099	Epb4,9	0.862853	0.000310076
ENSMUSG00000019970	Sgk1	0.862685	0.00166025
ENSMUSG00000033022	Cdo1	0.862447	0.000557263
ENSMUSG00000061356	Gm600	0.861537	0.0584594
ENSMUSG00000052160	Pld4	0.860673	0.0320789
ENSMUSG00000026429	Ube2t	0.860346	3.39752e-07
ENSMUSG00000059895	Ptp4a3	0.860202	2.2375e-07
ENSMUSG00000041729	Coro2b	0.860018	0.023153
ENSMUSG00000090877	Hspa1b	0.859794	0.00160294
ENSMUSG00000054266	Serpinb9d	0.859541	0.0083295
ENSMUSG00000037960	1110007C09Rik	0.858908	0.00103834
ENSMUSG00000029370	Rassf6	0.858821	0.0348217
ENSMUSG00000031659	Adcy7	0.858778	7.8385e-05
ENSMUSG00000063171	Rps4y2	0.858442	5.60674e-06
ENSMUSG00000085860	2410003L11Rik	0.858368	0.000289295
ENSMUSG00000057137	Tmem140	0.85819	0.0132515
ENSMUSG00000048967	Yjefn3	0.857929	0.055133
ENSMUSG00000060063	Alox5ap	0.857425	0.0322476
ENSMUSG00000043592	Unc5cl	0.857378	0.0507132
ENSMUSG00000040938	Slc16a11	0.857304	0.0874023
ENSMUSG00000042349	Ikbke	0.856636	0.0218045
ENSMUSG00000030214	Plbd1	0.856504	0.00247265
ENSMUSG00000022594	Lynx1	0.856442	0.0437641
ENSMUSG00000025937	Lactb2	0.856355	0.00010082
ENSMUSG00000045165	AI467606	0.856328	0.0130871
ENSMUSG00000040624	Plekhg1	0.856282	0.000153656
ENSMUSG00000041717	Golt1a	0.855629	0.0550521
ENSMUSG00000036931	Nfkbid	0.855364	0.00353027
ENSMUSG00000038840	Birc7	0.854253	0.0490341
ENSMUSG00000074968	Ano3	0.853944	0.00106653
ENSMUSG00000027452	Acss1	0.853925	0.00361202
ENSMUSG00000073802	Cdkn2b	0.853288	0.00016738
ENSMUSG00000024856	Cdk2ap2	0.853151	0.000135123
ENSMUSG00000036181	Hist1h1c	0.852741	0.00300158
ENSMUSG00000034616	Ssh3	0.852706	0.00026818
ENSMUSG00000059326	Csf2ra	0.852347	0.000319299
ENSMUSG00000040616	Tmem51	0.851993	0.0333501
ENSMUSG00000075411	Bin2	0.851985	0.0195013
ENSMUSG00000032417	Rwdd2a	0.851723	0.00159174
ENSMUSG00000021687	Scamp1	0.851695	0.000201276
ENSMUSG00000036661	Dennd3	0.851449	5.71867e-05
ENSMUSG00000035964	Tmem59l	0.851299	0.0203566
ENSMUSG00000039126	Prune2	0.850484	0.00964661
ENSMUSG00000037455	1110021L09Rik	0.850446	0.000838591
ENSMUSG00000026173	Plcd4	0.850321	0.0421387
ENSMUSG00000062444	Ap3b2	0.85009	0.00792726
ENSMUSG00000045284	Dcaf12l1	0.849189	0.0260737
ENSMUSG00000052525	Spdya	0.848888	0.0765312
ENSMUSG00000041649	Klf8	0.847946	0.00618112
ENSMUSG00000057963	Itpk1	0.846616	0.00208103
ENSMUSG00000054893	Zfp667	0.846297	0.0018857
ENSMUSG00000027227	Sord	0.846237	0.00832901
ENSMUSG00000026437	Cdk18	0.845814	0.000596703
ENSMUSG00000033361	Prrg3	0.845033	0.000287337
ENSMUSG00000041132	N4bp2l1	0.844519	0.0237008
ENSMUSG00000067480	Gm14403	0.844082	0.000341699
ENSMUSG00000079009	Gm14139	0.843958	0.0057973
ENSMUSG00000041718	Alg13	0.843573	0.000733881
ENSMUSG00000038843	Gcnt1	0.843505	0.000580821
ENSMUSG00000027356	Fermt1	0.843437	9.48218e-05
ENSMUSG00000045394	Epcam	0.843129	7.30765e-05
ENSMUSG00000029798	Herc6	0.84286	0.0567887
ENSMUSG00000063765	Chadl	0.842594	0.0835173
ENSMUSG00000066850	Vmn1r65	0.8424	0.049106
ENSMUSG00000019326	Aoc3	0.842358	0.0913553
ENSMUSG00000026399	Cd55	0.842004	0.0578039
ENSMUSG00000039236	Isg20	0.841366	0.00600686
ENSMUSG00000032462	Pik3cb	0.841329	0.000415414
ENSMUSG00000079020	Slc45a4	0.841178	0.00251983
[truncated: 3,693 more rows]
