# Supplementary material for: NEIL1 and NEIL2 DNA glycosylases protect neural crest development against mitochondrial oxidative stress
Source: eLife. 2019 Sep 30;8:e49044. doi: 10.7554/eLife.49044 (PMC6768664; doi:10.7554/eLife.49044)
Supplement: Supplementary file 5. [file elife-49044-supp5.xlsx]

## Sheet: Apex1-knockout mESCs
Differentially expressed genes in Apex1-knockout compared to control mESCs, top hits with more than 2-fold deregulation are highlighted in bold
Ensembl ID	Gene Symbol	log2Fold Change	BH-adjusted P-value
ENSMUSG00000086236	5830418P13Rik	2.35493	5.02899e-17
ENSMUSG00000035960	Apex1	2.22003	1.07173e-12
ENSMUSG00000052013	Btla	2.14101	8.83608e-11
ENSMUSG00000020609	Apob	2.11504	3.68376e-16
ENSMUSG00000037624	Kcnk2	2.06829	8.83608e-11
ENSMUSG00000041134	Cyyr1	1.91067	1.46263e-19
ENSMUSG00000029337	Fgf5	1.817	2.60511e-06
ENSMUSG00000048373	Fgfbp1	1.73845	3.37305e-06
ENSMUSG00000012282	Wnt8a	1.73636	1.55893e-11
ENSMUSG00000075122	Cd80	1.72035	8.97247e-11
ENSMUSG00000060487	Samd5	1.7143	1.35802e-05
ENSMUSG00000033542	Arhgef5	1.62672	7.08039e-14
ENSMUSG00000001986	Gria3	1.61659	6.90323e-09
ENSMUSG00000047281	Sfn	1.61147	9.75705e-18
ENSMUSG00000091456	A930011O12Rik	1.60593	9.70317e-10
ENSMUSG00000048458	6530418L21Rik	1.56686	8.64907e-11
ENSMUSG00000037025	Foxa2	1.55012	0.00042755
ENSMUSG00000019647	Sema6a	1.54638	1.97133e-06
ENSMUSG00000005355	Casp14	1.54211	4.70469e-07
ENSMUSG00000019851	Perp	1.53471	7.63204e-10
ENSMUSG00000026173	Plcd4	1.53064	5.29708e-08
ENSMUSG00000021765	Fst	1.52971	8.57206e-08
ENSMUSG00000000792	Slc5a5	1.52214	1.03165e-08
ENSMUSG00000026604	Ptpn14	1.49435	2.25597e-19
ENSMUSG00000040152	Thbs1	1.49268	6.51944e-09
ENSMUSG00000034275	Igsf9b	1.48237	6.60232e-08
ENSMUSG00000036913	Trim67	1.47441	6.09051e-07
ENSMUSG00000035498	Cdcp1	1.44818	6.37161e-08
ENSMUSG00000027861	Casq2	1.44519	0.000106031
ENSMUSG00000040102	Klhdc5	1.44052	4.48737e-11
ENSMUSG00000046818	Ddit4l	1.43956	3.15227e-17
ENSMUSG00000035305	Ror1	1.43614	0.000257425
ENSMUSG00000052353	9930013L23Rik	1.43457	0.000514771
ENSMUSG00000021763	BC067074	1.43171	3.61516e-13
ENSMUSG00000075304	Sp5	1.42332	0.000323776
ENSMUSG00000033446	Lpar6	1.41286	1.8513e-10
ENSMUSG00000028926	Cdk14	1.40441	1.23708e-06
ENSMUSG00000023845	Lnpep	1.39241	5.45421e-07
ENSMUSG00000034813	Grip1	1.37975	9.3922e-09
ENSMUSG00000023964	Calcr	1.3787	6.93449e-05
ENSMUSG00000034607	Pof1b	1.37348	2.7991e-06
ENSMUSG00000034930	Rtkn	1.37257	3.67846e-08
ENSMUSG00000015133	Lrrk1	1.35502	1.93881e-05
ENSMUSG00000062184	Hs6st2	1.35113	1.14106e-06
ENSMUSG00000032948	Lipi	1.3405	0.000343566
ENSMUSG00000073805	Fam196a	1.33625	4.64523e-05
ENSMUSG00000031965	Tbx20	1.32666	0.00115804
ENSMUSG00000031886	Ces2e	1.32374	0.000723028
ENSMUSG00000054648	Zfp869	1.3232	5.18035e-06
ENSMUSG00000025993	Slc40a1	1.31628	2.44859e-07
ENSMUSG00000028270	Gbp2	1.3079	0.000405594
ENSMUSG00000032503	Arpp21	1.30223	0.00327086
ENSMUSG00000046879	Irgm1	1.30205	0.00050767
ENSMUSG00000091243	Vgll3	1.29978	1.82585e-06
ENSMUSG00000024172	St6gal2	1.29744	0.000827079
ENSMUSG00000010051	Hyal1	1.28757	6.6238e-05
ENSMUSG00000037999	Arap2	1.27964	2.51926e-11
ENSMUSG00000054901	Arhgef33	1.27837	0.00227651
ENSMUSG00000029761	Cald1	1.27491	1.24916e-12
ENSMUSG00000079260	Glb1	1.27279	0.00137792
ENSMUSG00000028211	Trp53inp1	1.27122	1.72652e-13
ENSMUSG00000053141	Ptprt	1.27083	0.000379649
ENSMUSG00000044041	Krt13	1.2685	0.00287004
ENSMUSG00000021708	Rasgrf2	1.26263	0.00261807
ENSMUSG00000025529	Zfp711	1.25994	2.02324e-05
ENSMUSG00000041633	Kctd12b	1.24516	4.42881e-07
ENSMUSG00000026115	Vwa3b	1.24354	0.00454387
ENSMUSG00000046876	Atxn1	1.24338	0.000266403
ENSMUSG00000024304	Cdh2	1.24062	1.29427e-08
ENSMUSG00000037855	Zfp365	1.24046	4.21787e-14
ENSMUSG00000026768	Itga8	1.23859	0.000284747
ENSMUSG00000086502	B130055M24Rik	1.23229	0.00430053
ENSMUSG00000065979	Cpped1	1.22859	8.79097e-13
ENSMUSG00000048915	Efna5	1.22843	0.00396434
ENSMUSG00000032060	Cryab	1.22829	4.35606e-05
ENSMUSG00000045730	Adrb2	1.22711	8.99783e-06
ENSMUSG00000026029	Casp8	1.22607	0.00029913
ENSMUSG00000054986	Sec14l3	1.22592	0.00630733
ENSMUSG00000020963	Tshr	1.22372	0.0053252
ENSMUSG00000024431	Nr3c1	1.21993	1.5332e-12
ENSMUSG00000055078	Gabra5	1.21708	0.00109595
ENSMUSG00000031841	Cdh13	1.21644	0.00496723
ENSMUSG00000030077	Chl1	1.21272	0.0062759
ENSMUSG00000027204	Fbn1	1.20939	2.88935e-07
ENSMUSG00000031662	Snx20	1.20702	0.00162396
ENSMUSG00000024521	Pmaip1	1.19314	7.49056e-11
ENSMUSG00000006386	Tek	1.1922	4.71986e-08
ENSMUSG00000000416	Cttnbp2	1.19087	0.00107852
ENSMUSG00000048022	Tmem229a	1.18951	0.00584147
ENSMUSG00000007908	Hmgcll1	1.18756	4.26693e-06
ENSMUSG00000017978	Cadps2	1.18434	0.00682786
ENSMUSG00000059974	Ntm	1.17909	0.0014518
ENSMUSG00000025810	Nrp1	1.17595	0.000299115
ENSMUSG00000011034	Slc5a1	1.17372	0.000178991
ENSMUSG00000030554	Synm	1.17247	0.000198965
ENSMUSG00000021994	Wnt5a	1.16735	0.00165307
ENSMUSG00000036030	Prtg	1.16441	2.43686e-08
ENSMUSG00000031119	Gpc4	1.16355	5.71979e-08
ENSMUSG00000072915	Gm12258	1.15559	0.000863629
ENSMUSG00000074634	Gm7120	1.15529	0.00690277
ENSMUSG00000032487	Ptgs2	1.15236	0.00103716
ENSMUSG00000039239	Tgfb2	1.15121	0.00663353
ENSMUSG00000043999	Gpr75	1.15062	0.00347721
ENSMUSG00000030217	Art4	1.15039	0.0117641
ENSMUSG00000055675	Kbtbd11	1.14597	4.22793e-07
ENSMUSG00000013076	Amotl1	1.14471	2.12548e-10
ENSMUSG00000026748	Plxdc2	1.14322	1.23156e-08
ENSMUSG00000028269	Gbp1	1.1432	0.00333866
ENSMUSG00000027171	Prrg4	1.1423	1.03969e-07
ENSMUSG00000066643	Wdr35	1.14192	1.65922e-11
ENSMUSG00000038916	6330407J23Rik	1.14123	0.00504901
ENSMUSG00000026678	Rgs5	1.13847	0.00668669
ENSMUSG00000087676	9230114K14Rik	1.13807	7.82561e-06
ENSMUSG00000024331	Dsc2	1.13798	0.000164068
ENSMUSG00000051029	Serpinb1b	1.1354	0.0125536
ENSMUSG00000046186	Cd109	1.12986	0.000942667
ENSMUSG00000026829	Gbgt1	1.1286	0.00987631
ENSMUSG00000078611	Gm5901	1.12843	0.00064204
ENSMUSG00000086742	Gm16201	1.12382	0.0068361
ENSMUSG00000032420	Nt5e	1.12368	3.3051e-05
ENSMUSG00000028399	Ptprd	1.12123	0.000747142
ENSMUSG00000034342	Cbl	1.12094	0.000514771
ENSMUSG00000026712	Mrc1	1.12089	0.00147704
ENSMUSG00000045658	Pid1	1.12071	4.63736e-10
ENSMUSG00000025185	Loxl4	1.11881	0.00949573
ENSMUSG00000024806	Mlana	1.11705	8.68286e-06
ENSMUSG00000021408	Ripk1	1.11193	0.00436543
ENSMUSG00000050296	Abca12	1.11182	0.0106666
ENSMUSG00000000385	Tmprss2	1.10892	0.00924515
ENSMUSG00000022367	Has2	1.10861	0.00239804
ENSMUSG00000040322	Slc25a24	1.1084	4.92227e-05
ENSMUSG00000033799	BC016423	1.10657	1.44321e-05
ENSMUSG00000000957	Mmp14	1.10622	3.32896e-07
ENSMUSG00000048787	Dcun1d3	1.10542	4.05638e-07
ENSMUSG00000074783	AU019990	1.10145	0.0116315
ENSMUSG00000046982	Tshz1	1.09965	0.00758329
ENSMUSG00000029646	Cdx2	1.09816	0.00915877
ENSMUSG00000043311	D17H6S53E	1.09684	0.000168486
ENSMUSG00000075269	Bex6	1.09541	0.00921689
ENSMUSG00000033578	Tmem35	1.09449	0.00127394
ENSMUSG00000071856	Mcc	1.08825	1.38827e-05
ENSMUSG00000044646	Zbtb7c	1.08804	9.8356e-05
ENSMUSG00000036676	Tmtc3	1.08566	4.46546e-07
ENSMUSG00000019866	Aim1	1.08451	0.00117885
ENSMUSG00000053877	Srcap	1.08445	0.00019689
ENSMUSG00000085389	1700003M07Rik	1.08419	0.00280131
ENSMUSG00000053930	Shisa6	1.08245	0.0161025
ENSMUSG00000069895	Atxn1l	1.07709	9.32369e-07
ENSMUSG00000081965	Gm11620	1.07476	0.000323776
ENSMUSG00000044795	Cyb5d1	1.07438	0.00745352
ENSMUSG00000050751	Pgbd5	1.0721	2.50415e-05
ENSMUSG00000031932	Gpr83	1.07114	0.0200754
ENSMUSG00000029484	Anxa3	1.06948	7.6657e-07
ENSMUSG00000042284	Itga1	1.06793	0.0044203
ENSMUSG00000058589	Anks1b	1.06723	0.00584147
ENSMUSG00000005893	Nr2c2	1.06713	0.000961462
ENSMUSG00000035614	Fam179b	1.06652	0.000930644
ENSMUSG00000020598	Nrcam	1.06479	6.93888e-05
ENSMUSG00000040533	Matn1	1.06438	0.000752148
ENSMUSG00000021838	Samd4	1.06348	0.00891974
ENSMUSG00000043090	Zfp866	1.06286	7.17053e-06
ENSMUSG00000052821	Cysltr1	1.05801	0.021227
ENSMUSG00000041445	Mmrn2	1.05762	3.74968e-06
ENSMUSG00000029844	Hoxa1	1.05758	0.000332396
ENSMUSG00000074968	Ano3	1.05685	0.00136749
ENSMUSG00000074424	Gm10696	1.0564	0.00300798
ENSMUSG00000055320	Tead1	1.05576	0.000539529
ENSMUSG00000082217	Gm1401	1.0557	0.0207253
ENSMUSG00000030930	Chst15	1.05453	0.00088532
ENSMUSG00000022206	Npr3	1.05429	6.8075e-05
ENSMUSG00000038910	Plcl2	1.05415	3.28797e-05
ENSMUSG00000045180	Shroom2	1.04955	1.64647e-06
ENSMUSG00000059898	Dsc3	1.04814	0.0129143
ENSMUSG00000066042	Med18	1.04808	4.6549e-07
ENSMUSG00000035164	Zc3h12c	1.04717	0.000272582
ENSMUSG00000032085	Tagln	1.04483	0.00147367
ENSMUSG00000019966	Kitl	1.04233	3.96784e-05
ENSMUSG00000055874	Foxi3	1.04037	0.00285275
ENSMUSG00000045092	S1pr1	1.03705	0.0125298
ENSMUSG00000036894	Rap2b	1.03445	3.23033e-07
ENSMUSG00000022263	Trio	1.03415	1.58495e-08
ENSMUSG00000091562	Gm9581	1.03366	0.00586305
ENSMUSG00000034981	Parm1	1.03089	1.88425e-07
ENSMUSG00000030556	Lrrc28	1.03077	2.16429e-08
ENSMUSG00000042078	Svop	1.03077	0.00826581
ENSMUSG00000029859	Epha1	1.03049	3.46833e-05
ENSMUSG00000062327	T	1.03003	0.0105189
ENSMUSG00000092335	Gm7221	1.02915	0.00434565
ENSMUSG00000026249	Serpine2	1.02741	2.46015e-05
ENSMUSG00000027356	Fermt1	1.0274	0.000390905
ENSMUSG00000069833	Ahnak	1.02705	1.06535e-06
ENSMUSG00000038914	Dido1	1.02683	0.000402422
ENSMUSG00000033792	Atp7a	1.02493	5.75047e-05
ENSMUSG00000022054	Nefm	1.02244	0.00319835
ENSMUSG00000036961	Wnt8b	1.0214	0.0120399
ENSMUSG00000072762	4930522L14Rik	1.01888	0.000216369
ENSMUSG00000050953	Gja1	1.01721	9.3922e-09
ENSMUSG00000020411	Nipal4	1.01583	0.00409469
ENSMUSG00000038181	Chpf2	1.01561	0.000921451
ENSMUSG00000051323	Pcdh19	1.0138	0.0017376
ENSMUSG00000026814	Eng	1.01172	2.73757e-10
ENSMUSG00000021891	Mettl6	1.01079	3.04574e-06
ENSMUSG00000032226	Gcnt3	1.00865	0.0162687
ENSMUSG00000033033	Calhm2	1.00849	0.0011741
ENSMUSG00000025790	Slco3a1	1.00791	0.00264772
ENSMUSG00000081941	Gm11218	1.00701	0.0307924
ENSMUSG00000018581	Dnahc11	1.00625	0.00966603
ENSMUSG00000055480	Zfp458	1.00253	0.0130949
ENSMUSG00000037736	Limch1	1.00232	3.89519e-05
ENSMUSG00000049307	Fut4	1.00058	0.0187502
ENSMUSG00000051726	Kcnf1	0.997981	0.00357182
ENSMUSG00000021614	Vcan	0.995872	5.70834e-06
ENSMUSG00000056476	Med12l	0.995816	0.000104862
ENSMUSG00000068335	Dok1	0.994355	1.67831e-05
ENSMUSG00000021709	Erbb2ip	0.993831	7.15841e-06
ENSMUSG00000020990	Cdkl1	0.991265	0.0171986
ENSMUSG00000041624	Gucy1a2	0.990578	0.00645737
ENSMUSG00000033209	Ttc28	0.990556	0.000129057
ENSMUSG00000043639	Rbm20	0.989006	0.000632967
ENSMUSG00000042807	Hecw2	0.98872	0.00150311
ENSMUSG00000046761	Fam83h	0.987512	0.000485616
ENSMUSG00000044948	Wdr96	0.987107	0.00190556
ENSMUSG00000058005	Tdpoz3	0.982821	0.0176224
ENSMUSG00000020948	Klhl28	0.980305	0.000616746
ENSMUSG00000021768	Dusp13	0.97736	0.0185598
ENSMUSG00000052414	Atf7	0.977226	0.00062903
ENSMUSG00000033880	Lgals3bp	0.977199	0.0140938
ENSMUSG00000030469	Zfp719	0.976839	0.00721375
ENSMUSG00000027087	Itgav	0.976698	1.13717e-08
ENSMUSG00000037788	Vopp1	0.976685	0.000980318
ENSMUSG00000038242	Aox4	0.976019	0.00120562
ENSMUSG00000037280	Galnt6	0.975162	5.6548e-06
ENSMUSG00000079009	Gm14139	0.97488	0.00593725
ENSMUSG00000020961	Ston2	0.972735	5.10305e-06
ENSMUSG00000060256	Tdpoz4	0.97269	0.0103351
ENSMUSG00000081301	Gm15951	0.971358	0.0390365
ENSMUSG00000034320	Slc26a2	0.971204	7.21431e-08
ENSMUSG00000029314	Agpat9	0.970617	0.0086797
ENSMUSG00000021703	Serinc5	0.970432	0.000141916
ENSMUSG00000057093	C030039L03Rik	0.968708	3.75033e-05
ENSMUSG00000028019	Pdgfc	0.968667	0.000291873
ENSMUSG00000041915	Ammecr1l	0.967741	0.000230993
ENSMUSG00000053617	Sh3pxd2a	0.967166	1.23156e-08
ENSMUSG00000067336	Bmpr2	0.963068	0.00242384
ENSMUSG00000032135	Mcam	0.962234	3.3611e-09
ENSMUSG00000016150	Odz1	0.962082	0.0323006
ENSMUSG00000026305	Lrrfip1	0.960154	1.88627e-05
ENSMUSG00000038305	Spats2l	0.959146	0.00434565
ENSMUSG00000027177	Hipk3	0.958078	3.09724e-06
ENSMUSG00000029120	Ppp2r2c	0.955516	3.43938e-07
ENSMUSG00000032475	Nck1	0.954939	4.81099e-06
ENSMUSG00000079008	Gm14124	0.954509	0.00557481
ENSMUSG00000021403	Serpinb9b	0.953721	0.0326055
ENSMUSG00000001025	S100a6	0.953237	0.00193875
ENSMUSG00000033214	Slitrk5	0.952778	0.00804918
ENSMUSG00000033713	Foxn3	0.951367	7.73749e-05
ENSMUSG00000018845	Unc45b	0.95121	0.00211863
ENSMUSG00000029468	P2rx7	0.950644	0.000707943
ENSMUSG00000086924	Gm11766	0.95028	0.0414744
ENSMUSG00000066438	3830431G21Rik	0.948783	3.37305e-06
ENSMUSG00000022053	Ebf2	0.948248	0.0436281
ENSMUSG00000032332	Col12a1	0.947611	0.004357
ENSMUSG00000053475	Tnfaip6	0.94722	0.00367669
ENSMUSG00000048833	Slc39a9	0.947151	0.00039751
ENSMUSG00000049382	Krt8	0.947078	9.64828e-07
ENSMUSG00000046908	Ltb4r1	0.945938	0.0414744
ENSMUSG00000021950	Anxa8	0.945828	1.3901e-05
ENSMUSG00000070889	Pgap1	0.943801	0.00660815
ENSMUSG00000071285	Zfp87	0.942425	5.02761e-05
ENSMUSG00000082229	Nap1l2	0.942362	0.00194225
ENSMUSG00000025089	Gfra1	0.941975	0.0148424
ENSMUSG00000011427	Zfp790	0.940269	0.002274
ENSMUSG00000032769	Trpa1	0.936077	0.00257803
ENSMUSG00000087313	Dleu2	0.935592	0.0481683
ENSMUSG00000020841	Cpd	0.935128	4.74718e-06
ENSMUSG00000035357	Pdzrn3	0.93293	0.00276646
ENSMUSG00000030604	Zfp626	0.932602	0.0217954
ENSMUSG00000069805	Fbp1	0.93045	0.00948776
ENSMUSG00000033149	Phldb2	0.929261	1.60682e-05
ENSMUSG00000022297	Fzd6	0.92836	0.000168268
ENSMUSG00000048490	Nrip1	0.928342	0.00135892
ENSMUSG00000078546	2210404O09Rik	0.927963	0.000226678
ENSMUSG00000024647	Cbln2	0.927912	0.0330638
ENSMUSG00000072812	Ahnak2	0.927026	0.00447651
ENSMUSG00000029648	Flt1	0.926245	0.00446718
ENSMUSG00000075324	Fign	0.925683	0.00513801
ENSMUSG00000049281	Scn3b	0.92443	0.0116216
ENSMUSG00000041688	Amot	0.921028	0.000365384
ENSMUSG00000004110	Cacna1e	0.920455	0.0283082
ENSMUSG00000028086	Fbxw7	0.920404	1.75215e-07
ENSMUSG00000024659	Anxa1	0.919708	0.00244209
ENSMUSG00000074731	Zfp345	0.918077	0.00829567
ENSMUSG00000074024	4632427E13Rik	0.917624	0.0310915
ENSMUSG00000022947	Cbr3	0.916759	0.00490352
ENSMUSG00000030587	2200002D01Rik	0.914054	0.00913276
ENSMUSG00000037419	Endod1	0.913831	0.000200821
ENSMUSG00000016356	Col20a1	0.913448	0.00406138
ENSMUSG00000009900	Wnt3a	0.913219	0.0427895
ENSMUSG00000033624	Pdpr	0.912956	0.001076
ENSMUSG00000023186	Vwa5a	0.911566	0.000115552
ENSMUSG00000022237	Ankrd33b	0.911476	0.0141589
ENSMUSG00000038855	Itpkb	0.910729	0.00302902
ENSMUSG00000078872	Gm14401	0.910211	0.0372033
ENSMUSG00000020875	Hoxb9	0.909609	0.00190523
ENSMUSG00000021959	Lats2	0.908812	0.0109821
ENSMUSG00000025608	Podxl	0.907878	9.11489e-07
ENSMUSG00000053965	Pde5a	0.907353	0.000658598
ENSMUSG00000063047	Zfp780b	0.905902	0.0221753
ENSMUSG00000033016	Nfatc1	0.905882	0.018654
ENSMUSG00000057219	Armc7	0.905515	0.00627608
ENSMUSG00000035247	Hectd1	0.904098	0.000485616
ENSMUSG00000049929	Lpar4	0.902884	0.00137792
ENSMUSG00000063393	Gm10130	0.901303	0.00837463
ENSMUSG00000070461	9230112E08Rik	0.90093	0.0318993
ENSMUSG00000021367	Edn1	0.899479	0.0281109
ENSMUSG00000020467	Efemp1	0.899078	0.0270568
ENSMUSG00000090935	Synj2bp	0.898942	6.8263e-05
ENSMUSG00000075376	Rc3h2	0.898921	3.12893e-07
ENSMUSG00000040969	D630013G24Rik	0.89787	0.0192458
ENSMUSG00000019769	Syne1	0.897088	1.05181e-05
ENSMUSG00000069114	Zbtb10	0.89664	0.00301651
ENSMUSG00000086965	Gm16314	0.896557	0.00275119
ENSMUSG00000030770	Parva	0.893322	0.000485616
ENSMUSG00000021038	Vipar	0.892684	0.00190531
ENSMUSG00000061527	Krt5	0.892121	0.0407148
ENSMUSG00000004768	Rab23	0.890899	1.52188e-07
ENSMUSG00000026579	F5	0.889861	0.0103621
ENSMUSG00000040254	Sema3d	0.889834	0.0628061
ENSMUSG00000032446	Eomes	0.889371	0.000113305
ENSMUSG00000086549	Gm13648	0.888966	0.0562914
ENSMUSG00000037926	Ssh2	0.88883	0.000217083
ENSMUSG00000008686	Zfp955a	0.888739	0.001536
ENSMUSG00000046731	Kctd11	0.888436	0.00577465
ENSMUSG00000074736	Tmem90b	0.888255	0.00425665
ENSMUSG00000085622	3110056K07Rik	0.888194	0.0121532
ENSMUSG00000063108	Zfp26	0.88708	0.00314345
ENSMUSG00000059890	Ube4a	0.885302	0.00385452
ENSMUSG00000005087	Cd44	0.885052	0.0179264
ENSMUSG00000026322	Htr4	0.884007	0.060896
ENSMUSG00000048636	A730049H05Rik	0.883148	0.0314888
ENSMUSG00000032289	Thsd4	0.883097	0.010692
ENSMUSG00000020420	Zfp607	0.88292	0.00939185
ENSMUSG00000033610	Pank1	0.882197	0.00352915
ENSMUSG00000050714	Zbtb26	0.881167	0.00105785
ENSMUSG00000074056	Gm10615	0.880161	0.0528389
ENSMUSG00000029026	Trp73	0.879566	3.38518e-05
ENSMUSG00000024420	Zfp521	0.877571	0.0468393
ENSMUSG00000037833	Sh2d4b	0.877147	0.0326713
ENSMUSG00000061013	Mkx	0.876787	0.00340371
ENSMUSG00000030509	Asb7	0.875051	7.51829e-06
ENSMUSG00000089696	Gm4778	0.873512	0.0455244
ENSMUSG00000024731	Ms4a10	0.873087	0.0151431
ENSMUSG00000020423	Btg2	0.872901	0.00184379
ENSMUSG00000051065	1600021P15Rik	0.871905	0.000892614
ENSMUSG00000042082	Arsb	0.871488	0.0173247
ENSMUSG00000079065	BC005561	0.86914	0.00446718
ENSMUSG00000043557	Mdga1	0.869051	0.000355944
ENSMUSG00000034457	Eda2r	0.868799	1.21152e-06
ENSMUSG00000026425	Srgap2	0.868363	6.35311e-07
ENSMUSG00000037259	6330439K17Rik	0.867701	0.00145393
ENSMUSG00000032841	Prr5l	0.866085	0.00104879
ENSMUSG00000028040	Efna4	0.865443	0.000189881
ENSMUSG00000035067	Xkr6	0.864897	0.00139934
ENSMUSG00000046449	C77370	0.864333	0.00789448
ENSMUSG00000086245	Gm16170	0.863814	0.0455244
ENSMUSG00000033721	Vav3	0.863427	0.0161206
ENSMUSG00000020326	Ccng1	0.8618	5.05515e-07
ENSMUSG00000030519	Apba2	0.861632	0.00668669
ENSMUSG00000032540	Abhd5	0.861304	9.53852e-06
ENSMUSG00000058761	Rnf169	0.861097	1.13248e-05
ENSMUSG00000078689	Mup6	0.861067	0.00732572
ENSMUSG00000054178	Gm9938	0.860425	0.00876755
ENSMUSG00000032878	Ccdc85a	0.859801	0.0022063
ENSMUSG00000066885	Ptprv	0.859498	0.011757
ENSMUSG00000090613	Gm17630	0.856379	0.0665795
ENSMUSG00000040350	Trim7	0.854372	0.00353019
ENSMUSG00000045038	Prkce	0.854298	0.00177645
ENSMUSG00000032440	Tgfbr2	0.853543	0.0327639
ENSMUSG00000048337	Ppyr1	0.853524	0.0145932
ENSMUSG00000078776	9530053A07Rik	0.853257	0.00104335
ENSMUSG00000083258	Gm5939	0.853209	0.0705477
ENSMUSG00000033227	Wnt6	0.852562	0.0298853
ENSMUSG00000046204	Pnma2	0.852559	3.17912e-05
ENSMUSG00000043998	Mgat2	0.852238	0.000450491
ENSMUSG00000025701	Alox5	0.851115	0.0162056
ENSMUSG00000069204	Zfp748	0.849212	0.000524728
ENSMUSG00000036264	Fstl4	0.848643	0.0672471
ENSMUSG00000028760	Eif4g3	0.847398	0.000109715
ENSMUSG00000041124	8430410K20Rik	0.84695	0.000608818
ENSMUSG00000020973	1110034A24Rik	0.846302	0.000433747
ENSMUSG00000091764	Zfp964	0.844383	0.07615
ENSMUSG00000028970	Abcb1b	0.844023	2.4242e-05
ENSMUSG00000071648	Rom1	0.843962	0.0270624
ENSMUSG00000082195	Gm13034	0.843917	0.04389
ENSMUSG00000032125	Robo4	0.843804	0.0487984
ENSMUSG00000034035	Ccdc17	0.843709	0.0600337
ENSMUSG00000022641	Bbx	0.843204	3.74968e-06
ENSMUSG00000026479	Lamc2	0.843182	0.000464382
ENSMUSG00000026587	Astn1	0.842409	0.0516764
ENSMUSG00000078670	Fam174b	0.84184	0.000571137
ENSMUSG00000032667	Pon2	0.841573	0.000771453
ENSMUSG00000086503	Xist	0.840853	0.00479568
ENSMUSG00000074030	Exoc8	0.840513	0.0063075
ENSMUSG00000004085	B230120H23Rik	0.839504	0.000697615
ENSMUSG00000041247	Lamp3	0.838703	0.0817025
ENSMUSG00000051341	Zfp52	0.837852	0.00218223
ENSMUSG00000044229	Fam55d	0.83783	0.0652162
ENSMUSG00000027955	Fam198b	0.837685	4.99586e-05
ENSMUSG00000045672	Col27a1	0.836819	0.00117278
ENSMUSG00000079104	Prps1l3	0.834302	0.00459414
ENSMUSG00000042102	Dmgdh	0.834243	0.0310076
ENSMUSG00000041702	Btbd7	0.833985	0.00315784
ENSMUSG00000034903	Cobll1	0.83388	0.00327809
ENSMUSG00000056656	Apol8	0.833299	0.0297761
ENSMUSG00000021188	Trip11	0.83252	0.000204859
ENSMUSG00000074432	Gm4858	0.8321	0.0211116
ENSMUSG00000028521	Slc35d1	0.831367	8.06523e-05
ENSMUSG00000025255	Zfhx4	0.83091	0.0851218
ENSMUSG00000040998	Npnt	0.830884	0.00133709
ENSMUSG00000000058	Cav2	0.829688	0.0811614
ENSMUSG00000025128	Bhlhe22	0.828968	0.0686111
ENSMUSG00000047648	Fbxo30	0.828842	0.000485616
ENSMUSG00000046550	Spin2	0.828525	0.0424021
ENSMUSG00000029098	Acox3	0.828035	0.000387852
ENSMUSG00000044456	Rin3	0.827567	0.00738208
ENSMUSG00000001417	Rhbg	0.826958	0.00416991
ENSMUSG00000073418	C4b	0.826639	0.024264
ENSMUSG00000034555	Tex16	0.826434	0.0734263
ENSMUSG00000019979	Apaf1	0.82533	7.45717e-05
ENSMUSG00000041737	Tmem45b	0.825199	0.0136901
ENSMUSG00000030660	Pik3c2a	0.825142	0.000964454
ENSMUSG00000050565	Tor1aip2	0.824993	0.001536
ENSMUSG00000032625	Thsd7a	0.824582	0.0844502
ENSMUSG00000078234	Klhdc7a	0.824416	0.0160584
ENSMUSG00000059000	Zfp799	0.823357	0.00196101
ENSMUSG00000024298	Zfp871	0.820324	0.00435778
ENSMUSG00000011960	Ccnt1	0.81795	0.00190556
ENSMUSG00000079038	D130040H23Rik	0.816961	0.055939
ENSMUSG00000012519	Mlkl	0.815445	0.0154771
ENSMUSG00000001985	Grik3	0.815331	0.00101241
ENSMUSG00000024617	Camk2a	0.815293	0.000401311
ENSMUSG00000021662	Rgnef	0.813879	0.00165294
ENSMUSG00000053218	Gm9900	0.813736	0.0924003
ENSMUSG00000030084	Plxna1	0.812851	4.74718e-06
ENSMUSG00000048047	Zbtb33	0.812322	0.000524728
ENSMUSG00000034850	Tmem127	0.810765	7.9329e-06
ENSMUSG00000031450	Grk1	0.810353	0.0274814
ENSMUSG00000028184	Lphn2	0.810074	4.60546e-05
ENSMUSG00000034071	Zfp551	0.809714	0.0272295
ENSMUSG00000039238	Zfp750	0.809487	0.00658854
ENSMUSG00000027175	Tcp11l1	0.809067	0.0015539
ENSMUSG00000014763	Fam120b	0.808615	0.000407455
ENSMUSG00000045312	Lhfpl2	0.808547	0.0171677
ENSMUSG00000078905	Gm14393	0.80851	0.0475337
ENSMUSG00000030214	Plbd1	0.80833	0.0343043
ENSMUSG00000069475	Gm6020	0.808272	0.0773738
ENSMUSG00000009628	Tex15	0.806498	0.000685882
ENSMUSG00000020205	Phlda1	0.80587	0.00233055
ENSMUSG00000029103	Lrpap1	0.805859	7.24368e-05
ENSMUSG00000031212	Pgr15l	0.805518	0.0960074
ENSMUSG00000030616	Sytl2	0.804791	0.0537536
ENSMUSG00000066842	Hmcn1	0.804747	0.0440346
ENSMUSG00000060429	Sntb1	0.804403	0.0182243
ENSMUSG00000038608	Dock10	0.803316	0.060896
ENSMUSG00000031647	Mfap3l	0.803226	0.0125435
ENSMUSG00000040624	Plekhg1	0.803068	0.0109914
ENSMUSG00000020023	Tmcc3	0.802973	0.00327355
ENSMUSG00000046152	Fut10	0.802455	0.00136928
ENSMUSG00000082454	Gm12183	0.802344	0.0943727
ENSMUSG00000038039	Gcc2	0.801712	0.0037249
ENSMUSG00000028581	Laptm5	0.801652	7.45717e-05
ENSMUSG00000031910	Has3	0.800637	0.0302511
ENSMUSG00000068869	Gm12258	0.800463	0.0974235
ENSMUSG00000036698	Eif2c2	0.800095	0.0157829
ENSMUSG00000092130	D030025P21Rik	0.800027	0.0912512
ENSMUSG00000062760	1810041L15Rik	0.799895	0.0528907
ENSMUSG00000021120	Pigh	0.799746	0.000892614
ENSMUSG00000048388	Fam171b	0.797359	0.00100609
ENSMUSG00000035783	Acta2	0.796242	0.0351063
ENSMUSG00000031216	Stard8	0.796063	0.0017813
ENSMUSG00000079278	Tmem233	0.79549	0.0530838
ENSMUSG00000047632	Fgfbp3	0.794993	0.0438461
ENSMUSG00000050954	Zfp169	0.794632	0.0157829
ENSMUSG00000030064	Frmd4b	0.794431	0.0125571
ENSMUSG00000005251	Ripk4	0.794234	0.00333866
ENSMUSG00000027663	Zmat3	0.794209	1.43829e-06
ENSMUSG00000022521	Crebbp	0.793822	0.0118037
ENSMUSG00000058571	Gpc6	0.791504	0.0326559
ENSMUSG00000047749	Zc3hav1l	0.789622	0.00217388
ENSMUSG00000024087	Cyp1b1	0.789346	0.0949364
ENSMUSG00000056429	Tgoln1	0.789253	0.000930337
ENSMUSG00000064194	Zfp936	0.788982	0.0411223
ENSMUSG00000049507	4930429B21Rik	0.788885	0.0172985
ENSMUSG00000030353	Tead4	0.788729	0.0106133
ENSMUSG00000005533	Igf1r	0.788405	0.00149504
ENSMUSG00000034382	AI661453	0.788352	0.000342734
ENSMUSG00000071369	Map3k5	0.787344	0.000523779
ENSMUSG00000031731	Ap1g1	0.786437	0.0286122
ENSMUSG00000046269	Usp27x	0.785407	0.00458379
ENSMUSG00000008763	Man1a2	0.785352	0.00351902
ENSMUSG00000059486	Kbtbd2	0.785131	8.8031e-05
ENSMUSG00000048612	Myof	0.785051	0.00154318
ENSMUSG00000030555	Ttc23	0.784952	0.00527299
ENSMUSG00000021254	1700020O03Rik	0.784939	0.00148795
ENSMUSG00000060510	Zfp266	0.784797	0.000145941
ENSMUSG00000058706	0610030E20Rik	0.784286	0.000258096
ENSMUSG00000020184	Mdm2	0.783774	1.14106e-06
ENSMUSG00000030283	St8sia1	0.783191	0.011246
ENSMUSG00000040599	Mis12	0.78302	0.000184535
ENSMUSG00000057254	Zfp870	0.782658	0.0117641
ENSMUSG00000068130	Zfp442	0.782087	0.0278569
ENSMUSG00000038602	Slc35f1	0.781371	0.0173247
ENSMUSG00000049580	Tsku	0.779989	0.00290259
ENSMUSG00000027628	0610011L14Rik	0.778545	0.00828866
ENSMUSG00000033965	Slc16a2	0.778296	0.0770385
ENSMUSG00000034645	Zyg11a	0.777848	0.0715814
ENSMUSG00000049792	Bag5	0.776384	0.00163213
ENSMUSG00000022636	Alcam	0.775598	0.0567802
ENSMUSG00000066595	Mfsd7b	0.775055	0.000679366
ENSMUSG00000044712	Slc38a6	0.774858	0.00088532
ENSMUSG00000034126	Pomt2	0.77358	7.24368e-05
ENSMUSG00000089857	Zfp882	0.773029	0.00751492
ENSMUSG00000048814	Lonrf2	0.772552	0.061257
ENSMUSG00000021223	Papln	0.772257	0.0345562
ENSMUSG00000068270	Shroom4	0.772223	0.00197407
ENSMUSG00000056342	Usp34	0.771802	0.0079341
ENSMUSG00000078862	Gm14326	0.7718	0.0489572
ENSMUSG00000078866	Gm14420	0.769479	0.0217415
ENSMUSG00000034538	Zfp418	0.768935	0.0169741
ENSMUSG00000041343	Ankrd42	0.768903	0.035064
ENSMUSG00000063060	Sox7	0.768326	0.0715814
ENSMUSG00000001555	Fkbp10	0.76801	0.00397259
ENSMUSG00000045215	Asxl3	0.767599	0.0383813
ENSMUSG00000040423	Rc3h1	0.767476	0.00184379
ENSMUSG00000034551	Hdx	0.766487	0.0148744
ENSMUSG00000052942	Glis3	0.765203	0.0153253
ENSMUSG00000049090	Zadh2	0.764619	0.0345562
ENSMUSG00000054008	Ndst1	0.764077	0.00636177
ENSMUSG00000039376	Synpo2l	0.763936	0.0960074
ENSMUSG00000029005	2610109H07Rik	0.763378	0.0070172
ENSMUSG00000042460	C1galt1	0.762958	0.00168936
ENSMUSG00000028007	Snx7	0.762944	0.00822018
ENSMUSG00000032261	Sh3bgrl2	0.762936	2.50569e-05
ENSMUSG00000022488	Nckap1l	0.762278	0.0191251
ENSMUSG00000046532	Ar	0.761554	0.0992115
ENSMUSG00000041078	Grid1	0.760929	0.0444043
ENSMUSG00000026399	Cd55	0.759576	0.000494262
ENSMUSG00000075273	Ttc30b	0.759043	0.0322793
ENSMUSG00000031502	Col4a1	0.758251	0.00058602
ENSMUSG00000078932	CN725425	0.757932	0.0234716
ENSMUSG00000028494	Plin2	0.757659	0.000202653
ENSMUSG00000048924	Ccdc125	0.755435	0.00140023
ENSMUSG00000071291	Zfp58	0.754228	0.00223723
ENSMUSG00000022098	Bmp1	0.753032	0.00307525
ENSMUSG00000057835	Zfp119a	0.751817	0.031342
ENSMUSG00000025949	Pikfyve	0.750565	0.006155
ENSMUSG00000031239	Itm2a	0.749904	0.00176507
ENSMUSG00000012640	Zfp715	0.749632	0.00257759
ENSMUSG00000060716	Plekhh1	0.749142	0.000401311
ENSMUSG00000026304	Rab17	0.748299	0.0758769
ENSMUSG00000041836	Ptpre	0.748292	0.0486336
ENSMUSG00000021559	Dapk1	0.748242	9.19199e-05
ENSMUSG00000022043	Trim35	0.748064	0.000206987
ENSMUSG00000034761	Map4k5	0.747795	0.000226678
ENSMUSG00000061119	Prcp	0.746369	0.00042755
ENSMUSG00000022893	Adamts1	0.746203	0.0179155
ENSMUSG00000028532	Cachd1	0.745887	0.015723
ENSMUSG00000022150	Dab2	0.745862	0.00967685
ENSMUSG00000020964	Sel1l	0.745051	0.00197019
ENSMUSG00000050530	Fam171a1	0.744915	0.000405594
ENSMUSG00000000693	Loxl3	0.744815	0.0624531
ENSMUSG00000029708	Gcc1	0.744701	0.00029367
ENSMUSG00000034218	Atm	0.74463	0.026896
ENSMUSG00000089871	Speer7-ps1	0.744389	0.0725429
ENSMUSG00000054676	1600014C10Rik	0.743671	0.00857725
ENSMUSG00000043467	Zbtb37	0.743436	0.0155437
ENSMUSG00000062393	Dgkk	0.743406	0.0187131
ENSMUSG00000049502	Dtx3l	0.740486	0.0377617
ENSMUSG00000072761	Gm6712	0.738425	0.0697704
ENSMUSG00000034801	Sos2	0.737484	0.000809416
ENSMUSG00000044244	Il20rb	0.73748	0.0115466
ENSMUSG00000023043	Krt18	0.737362	0.000206757
ENSMUSG00000029406	Pitpnm2	0.737294	0.00164176
ENSMUSG00000038174	Fam126b	0.73687	0.00114135
ENSMUSG00000026623	Lpgat1	0.736294	3.28797e-05
ENSMUSG00000028600	Podn	0.735865	0.0911375
ENSMUSG00000078902	Gm14443	0.735067	0.00740392
ENSMUSG00000067424	Zfp563	0.734627	0.033356
ENSMUSG00000049323	Smcr8	0.734266	0.000116713
ENSMUSG00000075496	Gm10845	0.734082	0.000220178
ENSMUSG00000090433	9430037G07Rik	0.733995	0.0599005
ENSMUSG00000049303	Syt12	0.733924	0.0632171
ENSMUSG00000032999	Nlrp4f	0.733826	0.0947934
ENSMUSG00000047036	Zfp445	0.733473	0.00694852
ENSMUSG00000038843	Gcnt1	0.733208	0.00042892
ENSMUSG00000034111	Tmed8	0.733176	0.000659702
ENSMUSG00000036155	Mgat5	0.732979	0.060896
ENSMUSG00000041801	Phlda3	0.732539	0.000653823
ENSMUSG00000025969	Nrp2	0.731812	0.0059183
ENSMUSG00000005501	Usp40	0.73161	0.000485616
ENSMUSG00000051397	Tacstd2	0.731476	0.0833198
ENSMUSG00000031325	4930519F16Rik	0.731427	0.0922333
ENSMUSG00000021846	Peli2	0.731177	0.0133353
ENSMUSG00000057894	Zfp329	0.729712	0.000667915
ENSMUSG00000057895	Zfp105	0.729079	0.00062479
ENSMUSG00000024274	Zscan30	0.727773	0.0940112
ENSMUSG00000029217	Tec	0.727181	0.0364224
ENSMUSG00000024477	Pggt1b	0.727172	0.0333537
ENSMUSG00000019842	Traf3ip2	0.727092	0.00208037
ENSMUSG00000033739	Fkbpl	0.725454	0.00939185
ENSMUSG00000037335	Hand1	0.725012	0.0315279
ENSMUSG00000056019	Zfp709	0.724748	0.068711
ENSMUSG00000028780	Sema3c	0.724712	0.0174743
ENSMUSG00000022401	Xpnpep3	0.724081	0.0192283
ENSMUSG00000022197	Pdzd2	0.72347	0.0157462
ENSMUSG00000030031	Kbtbd8	0.722711	0.0233621
ENSMUSG00000034918	Cdhr2	0.722693	0.0952892
ENSMUSG00000032410	Xrn1	0.722692	0.0074264
ENSMUSG00000023882	Zfp54	0.721618	0.0153978
ENSMUSG00000018217	Pmp22	0.721392	0.0298853
ENSMUSG00000031503	Col4a2	0.721231	0.000318842
ENSMUSG00000037171	Nodal	0.720722	5.31064e-05
ENSMUSG00000042523	Dnalc1	0.720553	0.00142052
ENSMUSG00000020522	Mfap3	0.719409	0.000424124
ENSMUSG00000033960	9430020K01Rik	0.719152	0.000540051
ENSMUSG00000035597	Prpf39	0.719074	0.00105785
ENSMUSG00000032714	Syde1	0.718973	0.00921988
ENSMUSG00000067942	Zfp160	0.718883	0.0211105
ENSMUSG00000083307	AA414768	0.717946	0.0360122
ENSMUSG00000074838	Gm16512	0.71745	0.0707708
ENSMUSG00000024565	Sall3	0.716619	0.0723922
ENSMUSG00000072825	AW555464	0.716305	0.00112936
ENSMUSG00000000244	Tspan32	0.714866	0.0572785
ENSMUSG00000003452	Bicd1	0.714676	0.0125989
ENSMUSG00000067851	Arfgef1	0.713812	0.000427066
ENSMUSG00000038538	Ubn2	0.713178	0.000514771
ENSMUSG00000026335	Pam	0.712667	0.006689
ENSMUSG00000044816	D630023F18Rik	0.712499	0.00156844
ENSMUSG00000027947	Il6ra	0.712367	0.0462649
ENSMUSG00000052915	Msl1	0.712341	0.00331727
ENSMUSG00000028528	Dnajc6	0.711925	0.000885457
ENSMUSG00000074519	Etohi1	0.711923	0.038177
ENSMUSG00000031574	Star	0.711922	0.0160584
ENSMUSG00000024381	Bin1	0.711883	0.00115099
ENSMUSG00000033453	Adamts15	0.711865	0.0752556
ENSMUSG00000072244	Trim6	0.711532	0.00610185
ENSMUSG00000051615	Rap2a	0.711111	0.000939914
ENSMUSG00000019917	Sept10	0.71108	0.000514771
ENSMUSG00000027324	Rpusd2	0.710839	0.00119653
ENSMUSG00000079022	Col22a1	0.709994	0.0133823
ENSMUSG00000027698	Nceh1	0.707291	0.000272012
ENSMUSG00000073016	Uprt	0.707119	0.0829294
ENSMUSG00000038495	Otud7b	0.706422	0.00227613
ENSMUSG00000024561	Mbd1	0.706397	0.0337413
ENSMUSG00000022479	Vdr	0.706273	0.0552943
ENSMUSG00000059975	Zfp74	0.706176	0.00398354
ENSMUSG00000022912	Pros1	0.705565	0.000815636
ENSMUSG00000035851	Ythdc1	0.705211	0.00804918
ENSMUSG00000025658	Cnksr2	0.705181	0.0482438
ENSMUSG00000054280	C330019G07Rik	0.705144	0.00767221
ENSMUSG00000040351	Ankib1	0.704866	0.010383
ENSMUSG00000021313	Ryr2	0.704761	0.0104676
ENSMUSG00000073452	Zfp97	0.704286	0.00411996
ENSMUSG00000049866	Arl4c	0.704249	0.0280018
ENSMUSG00000021702	Thbs4	0.703848	0.0835356
ENSMUSG00000016200	Syt14	0.703274	0.0965507
ENSMUSG00000021758	Ddx4	0.70299	0.00310667
ENSMUSG00000051154	Commd3	0.702343	0.00258195
ENSMUSG00000000142	Axin2	0.701634	0.0139552
ENSMUSG00000031103	Elf4	0.701535	0.00409469
ENSMUSG00000069520	Tmem19	0.701374	0.00190556
ENSMUSG00000059142	Zfp945	0.701284	0.000519509
ENSMUSG00000042251	Pm20d1	0.701121	0.00641008
ENSMUSG00000090035	Galnt4	0.700974	0.0295631
ENSMUSG00000004317	Clcn5	0.700334	0.000337975
ENSMUSG00000043241	Upf2	0.69998	0.000445776
ENSMUSG00000044362	Ccdc89	0.699928	0.0987226
ENSMUSG00000039357	Fut11	0.699216	0.0496417
ENSMUSG00000030606	Hapln3	0.698796	0.0209393
ENSMUSG00000025314	Ptprj	0.698667	0.000685882
ENSMUSG00000068373	D430041D05Rik	0.698041	0.0124186
ENSMUSG00000039952	Dag1	0.69707	0.0462295
ENSMUSG00000023903	Mmp25	0.696501	0.0407576
ENSMUSG00000037940	Inpp4b	0.696262	0.0471128
ENSMUSG00000029287	Tgfbr3	0.695673	0.00330801
ENSMUSG00000020160	Meis1	0.695471	0.0830358
ENSMUSG00000003476	Crhr2	0.695435	0.0817525
ENSMUSG00000047193	Dync2h1	0.695006	0.00274091
ENSMUSG00000087346	Gm5699	0.694633	0.0947934
ENSMUSG00000019873	Reep3	0.694066	0.0188077
ENSMUSG00000034361	Cpne2	0.693676	0.00496723
ENSMUSG00000030411	Nova2	0.693474	0.0172985
ENSMUSG00000023460	Rab12	0.693063	0.002571
ENSMUSG00000034842	Art3	0.692999	0.0782309
ENSMUSG00000027932	Slc27a3	0.6927	0.00749616
ENSMUSG00000028344	Invs	0.692507	0.0110576
ENSMUSG00000074804	AU015228	0.691668	0.0765842
ENSMUSG00000051469	Zfp191	0.691137	0.0216147
ENSMUSG00000032548	Slco2a1	0.690941	0.0705477
ENSMUSG00000000094	Tbx4	0.690875	0.0599809
ENSMUSG00000048070	Pirt	0.690265	0.0836767
ENSMUSG00000021318	Gli3	0.69023	0.00723035
ENSMUSG00000025933	Tmem14a	0.690029	0.0180865
ENSMUSG00000060935	AI597468	0.689606	0.000470435
ENSMUSG00000022019	Tdrd3	0.68903	0.00882395
ENSMUSG00000046280	She	0.688528	0.0502383
ENSMUSG00000027820	Mme	0.688411	0.0395741
ENSMUSG00000019820	Utrn	0.688081	0.000563493
ENSMUSG00000037640	Zfp60	0.687856	0.00401231
ENSMUSG00000035770	Dync1li2	0.687643	0.0100178
ENSMUSG00000051235	Gen1	0.687451	0.0321411
ENSMUSG00000063281	Zfp35	0.686466	0.0146019
ENSMUSG00000032087	Dscaml1	0.686034	0.0675193
ENSMUSG00000039789	Zfp597	0.685965	0.00882395
ENSMUSG00000025650	Col7a1	0.685151	0.00837463
ENSMUSG00000021185	9030617O03Rik	0.684975	0.0152957
ENSMUSG00000038335	Tsr1	0.684874	0.0512587
ENSMUSG00000072763	5430403G16Rik	0.684298	0.0343824
ENSMUSG00000038400	Pmepa1	0.684239	0.00837463
ENSMUSG00000032816	Igdcc4	0.68421	0.0219713
ENSMUSG00000027088	Phospho2	0.684082	0.00112936
ENSMUSG00000000184	Ccnd2	0.683866	0.000720517
ENSMUSG00000031986	Gm505	0.682801	0.0157696
ENSMUSG00000052854	Nrk	0.682046	0.00933702
ENSMUSG00000037725	Ckap2	0.681925	3.28797e-05
ENSMUSG00000049532	Sall2	0.681858	0.0110886
ENSMUSG00000022151	Ttc33	0.681509	0.00968924
ENSMUSG00000033454	Zbtb1	0.681195	0.00809604
ENSMUSG00000021514	Zfp369	0.68117	0.00223876
ENSMUSG00000052912	Smarca5-ps	0.680647	0.0547346
ENSMUSG00000025085	Ablim1	0.680602	0.010516
ENSMUSG00000022817	Itgb5	0.680465	0.00912424
ENSMUSG00000054752	Fsd1l	0.680161	0.0218069
ENSMUSG00000029086	Prom1	0.679685	0.0833361
ENSMUSG00000037085	Trmt12	0.679154	0.0762137
ENSMUSG00000046785	Epm2aip1	0.679131	0.000653823
ENSMUSG00000020137	Thap2	0.678987	0.0262311
ENSMUSG00000046410	Kcnk6	0.678489	0.00822018
ENSMUSG00000026028	Trak2	0.678474	0.0145826
ENSMUSG00000036819	Jmjd4	0.678267	0.0158047
ENSMUSG00000046844	Vat1l	0.67771	0.0408106
ENSMUSG00000025081	Tdrd1	0.677263	0.0457157
ENSMUSG00000048486	Fitm2	0.676581	0.00837463
ENSMUSG00000030059	Tmf1	0.676247	0.00192121
ENSMUSG00000087480	Gm15910	0.675839	0.0886269
ENSMUSG00000031631	4933411K20Rik	0.675797	0.00154221
ENSMUSG00000062232	Rapgef2	0.675043	0.00249298
ENSMUSG00000036249	Rbm43	0.674909	0.00566737
ENSMUSG00000034158	Lrrc58	0.674599	0.000246563
ENSMUSG00000052812	Atad2b	0.673756	0.0239093
ENSMUSG00000030180	Kdm5a	0.673574	0.00682534
ENSMUSG00000036273	Lrrk2	0.673539	0.0343043
ENSMUSG00000006134	Crkl	0.67264	0.0138018
ENSMUSG00000021738	Atxn7	0.671744	0.0208661
ENSMUSG00000022526	Zfp251	0.66983	0.00966715
ENSMUSG00000032232	Cgnl1	0.669591	0.019598
ENSMUSG00000031075	Ano1	0.669048	0.079158
ENSMUSG00000041773	Enc1	0.668878	0.0189713
ENSMUSG00000037674	Rfx7	0.668822	0.00138042
ENSMUSG00000021536	Adcy2	0.668759	0.0113059
ENSMUSG00000025104	Hdgfrp3	0.668607	0.019411
ENSMUSG00000003418	St8sia6	0.668318	0.0150648
ENSMUSG00000040651	D14Abb1e	0.66801	0.00721332
ENSMUSG00000024548	Setbp1	0.667272	0.0657855
ENSMUSG00000048330	Ric3	0.667143	0.0110274
ENSMUSG00000007476	Lrrc8a	0.66699	0.00214756
ENSMUSG00000036097	Fam178a	0.666684	0.00299303
ENSMUSG00000040433	Zbtb38	0.666384	0.0154825
ENSMUSG00000020611	Gna13	0.666325	0.000165982
ENSMUSG00000055240	Zfp101	0.665777	0.00190563
ENSMUSG00000030465	Psd3	0.665649	0.0310044
ENSMUSG00000030088	Aldh1l1	0.665073	0.0107908
ENSMUSG00000031026	Trim66	0.665027	0.0655281
ENSMUSG00000042268	Slc26a9	0.664147	0.080352
ENSMUSG00000031438	Rnf128	0.664115	0.0326969
ENSMUSG00000048732	Klhl11	0.664068	0.00975124
ENSMUSG00000028358	Zfp618	0.66406	0.0398449
ENSMUSG00000061544	Zfp229	0.663991	0.00870829
ENSMUSG00000029869	Ephb6	0.662622	0.0213304
ENSMUSG00000022096	Hr	0.6624	0.00409469
ENSMUSG00000031530	Dusp4	0.662135	0.0122438
ENSMUSG00000024497	Pou4f3	0.662114	0.0566526
ENSMUSG00000052155	Acvr2a	0.661817	0.00671186
ENSMUSG00000029231	Pdgfra	0.661408	0.0561349
ENSMUSG00000078564	Gm9631	0.661352	0.0518156
ENSMUSG00000028053	Ash1l	0.660857	0.00151123
ENSMUSG00000021375	Kif13a	0.66081	0.00190556
ENSMUSG00000051124	Gimap9	0.66079	0.0297474
ENSMUSG00000032776	Mctp2	0.660671	0.0178138
ENSMUSG00000021469	Msx2	0.660104	0.0377154
ENSMUSG00000036103	Colec12	0.659341	0.000301653
ENSMUSG00000037533	Rapgef6	0.658964	0.00070543
ENSMUSG00000018339	Gpx3	0.658714	0.0165262
ENSMUSG00000017679	Ttpal	0.658121	0.0148744
ENSMUSG00000035168	Tanc1	0.658056	0.00195095
ENSMUSG00000029633	Gm5578	0.657449	0.027224
ENSMUSG00000026950	Neb	0.657433	0.02762
ENSMUSG00000073197	5730507C01Rik	0.657256	0.00837463
ENSMUSG00000021112	Mpp5	0.657227	0.000255787
ENSMUSG00000008730	Hipk1	0.656266	0.00827369
ENSMUSG00000045314	Sowahb	0.65614	0.0523358
ENSMUSG00000025239	Limd1	0.655254	0.00619688
ENSMUSG00000023039	Krt7	0.654956	0.0389662
ENSMUSG00000032041	Tirap	0.65472	0.0101212
ENSMUSG00000075271	Ttc30a1	0.654605	0.0174528
ENSMUSG00000056220	Pla2g4a	0.654448	0.04677
ENSMUSG00000021009	Ptpn21	0.654398	0.00217229
ENSMUSG00000092274	Neat1	0.653836	0.0328919
ENSMUSG00000005802	Slc30a4	0.652965	0.0110518
ENSMUSG00000031258	Xkrx	0.651905	0.0886269
ENSMUSG00000022711	Pmm2	0.651596	0.0154376
ENSMUSG00000028698	Pik3r3	0.65151	0.00306248
ENSMUSG00000067377	Tspan6	0.651354	0.00409147
ENSMUSG00000026803	Ttf1	0.651148	0.000255787
ENSMUSG00000027305	Ndufaf1	0.651045	0.0152957
ENSMUSG00000086725	A630052C17Rik	0.650978	0.0677142
ENSMUSG00000026817	Ak1	0.650732	0.000129057
ENSMUSG00000020280	Pus10	0.650377	0.0423854
ENSMUSG00000056427	Slit3	0.649891	0.0271462
ENSMUSG00000025907	Rb1cc1	0.649757	0.00230583
ENSMUSG00000030386	Zfp606	0.649006	0.0218985
ENSMUSG00000069729	Arid1b	0.648685	0.00196101
ENSMUSG00000020520	Galnt10	0.648103	0.00422509
ENSMUSG00000028106	Rprd2	0.648099	0.0226039
ENSMUSG00000039826	Trub2	0.647872	0.0169436
ENSMUSG00000025958	Creb1	0.647495	0.00482754
ENSMUSG00000079254	Itprip	0.646717	0.0490331
ENSMUSG00000039337	Tex19.2	0.646138	0.0833361
ENSMUSG00000020902	Ntn1	0.646094	0.0049845
ENSMUSG00000059495	Arhgef12	0.645522	0.00461223
ENSMUSG00000072582	Ptrh2	0.645488	0.0327946
ENSMUSG00000036461	Elf1	0.644909	0.0144564
ENSMUSG00000035666	Gtf3c4	0.644685	0.0148223
ENSMUSG00000025899	Alkbh8	0.644253	0.0173247
ENSMUSG00000059555	A830007P12Rik	0.643889	0.0157152
ENSMUSG00000015846	Rxra	0.643875	0.0155556
ENSMUSG00000067034	Zfp960	0.643864	0.00867131
ENSMUSG00000022772	Senp5	0.643836	0.0112932
ENSMUSG00000044707	Ccnjl	0.643654	0.0429318
ENSMUSG00000044949	Ubtd2	0.643602	0.0131464
ENSMUSG00000006205	Htra1	0.643184	0.0258364
ENSMUSG00000028514	Usp24	0.642837	0.00441845
ENSMUSG00000031196	F8	0.642657	0.0428255
ENSMUSG00000054519	Zfp867	0.642641	0.0070898
ENSMUSG00000038894	Irs2	0.642316	0.0250304
ENSMUSG00000052563	D930048N14Rik	0.642087	0.00720746
ENSMUSG00000033883	D3Ertd254e	0.641528	0.0404085
ENSMUSG00000040717	Il17rd	0.641046	0.0265619
ENSMUSG00000030095	Tmem43	0.641045	0.000403023
ENSMUSG00000059820	AU019823	0.64083	0.0103237
ENSMUSG00000055228	Zfp935	0.640219	0.0480446
ENSMUSG00000019975	Ikbip	0.639674	0.029353
ENSMUSG00000031292	Cdkl5	0.639318	0.0334809
ENSMUSG00000036160	Surf6	0.63915	0.0059183
ENSMUSG00000030101	Sumf1	0.639029	0.00981316
ENSMUSG00000023913	Pla2g7	0.638878	0.0578183
ENSMUSG00000018733	Pex12	0.636917	0.0079341
ENSMUSG00000039782	Cpeb2	0.636894	0.0155385
ENSMUSG00000036158	Prickle1	0.636409	0.042273
ENSMUSG00000074825	Itpripl1	0.635172	0.0120133
ENSMUSG00000021133	4933426M11Rik	0.634904	0.000149797
ENSMUSG00000073295	Nudt11	0.63397	0.019637
ENSMUSG00000004698	Hdac9	0.6339	0.062066
ENSMUSG00000003226	Ranbp2	0.633892	0.0310072
ENSMUSG00000085208	4632419I22Rik	0.633818	0.00166477
ENSMUSG00000055485	9830001H06Rik	0.633451	0.00225963
ENSMUSG00000026696	Vamp4	0.632569	0.0143924
ENSMUSG00000039879	Heca	0.631846	0.0055605
ENSMUSG00000032740	Ccdc88a	0.631609	0.0016859
ENSMUSG00000008301	Phax	0.631225	0.00592195
ENSMUSG00000023707	Ogfod2	0.631223	0.0521323
ENSMUSG00000027281	2210009G21Rik	0.631121	0.0172566
ENSMUSG00000047003	Zfp41	0.631081	0.00254511
ENSMUSG00000044636	Csrnp2	0.63088	0.00246208
ENSMUSG00000026667	Uhmk1	0.630166	0.0103625
ENSMUSG00000062861	Zfp28	0.629566	0.0160584
ENSMUSG00000035778	Ggta1	0.629514	0.000747142
ENSMUSG00000020525	Ppm1d	0.629255	0.000408604
ENSMUSG00000072501	Phf20l1	0.629035	0.0143924
ENSMUSG00000027799	Nbea	0.628647	0.0020361
ENSMUSG00000042350	1110018G07Rik	0.628486	0.00835787
ENSMUSG00000022102	Dok2	0.62822	0.0315231
ENSMUSG00000039242	B3galnt2	0.628019	0.00124093
ENSMUSG00000086429	Gt(ROSA)26Sor	0.627678	0.0245246
ENSMUSG00000066406	Akap13	0.627133	0.00159252
ENSMUSG00000035877	Zhx3	0.627132	0.0557301
ENSMUSG00000018341	Il12rb2	0.626422	0.0436631
ENSMUSG00000074865	Zfp934	0.625919	0.0416743
ENSMUSG00000033420	Antxr1	0.625834	0.0491678
ENSMUSG00000036596	Cpz	0.625541	0.0963075
ENSMUSG00000020463	Smek2	0.62529	0.0475563
ENSMUSG00000024472	Dcp2	0.6251	0.0882718
ENSMUSG00000042063	Zfp386	0.62494	0.0305157
ENSMUSG00000022788	Fgd4	0.624918	0.043588
ENSMUSG00000056268	Dennd1b	0.624681	0.0118216
ENSMUSG00000040620	Dhx33	0.624606	0.0445965
ENSMUSG00000022361	Zhx1	0.624527	0.062066
ENSMUSG00000030559	Rab38	0.624262	0.0758166
ENSMUSG00000041598	Cdc42ep4	0.623301	0.0070172
ENSMUSG00000039634	Zfp189	0.622577	0.012029
ENSMUSG00000038058	Nod1	0.622149	0.0896762
ENSMUSG00000041362	4930506M07Rik	0.621935	0.0454909
ENSMUSG00000026443	Lrrn2	0.621784	0.0639204
ENSMUSG00000073590	3222401L13Rik	0.621141	0.0387261
ENSMUSG00000037885	Stk35	0.620555	0.0377154
ENSMUSG00000022519	Srl	0.620551	0.0127274
ENSMUSG00000046056	Sbsn	0.620286	0.0390427
ENSMUSG00000028688	Toe1	0.619631	0.0659514
ENSMUSG00000026384	Ptpn4	0.619521	0.0423854
ENSMUSG00000041415	Dicer1	0.619128	0.00787207
ENSMUSG00000050144	Slc25a44	0.619096	0.0194982
ENSMUSG00000060336	Zfp937	0.618893	0.0236798
ENSMUSG00000055560	Zfp459	0.618739	0.0468393
ENSMUSG00000040918	Slc19a2	0.618684	0.000251048
ENSMUSG00000037112	Sik2	0.618655	0.0339554
ENSMUSG00000020601	Trib2	0.617982	0.017016
ENSMUSG00000030201	Lrp6	0.617219	0.00285158
ENSMUSG00000021264	Yy1	0.616969	0.0139607
ENSMUSG00000024327	Slc39a7	0.616907	0.0562914
ENSMUSG00000027712	Anxa5	0.616384	0.0157152
ENSMUSG00000054679	Srsf12	0.616261	0.060896
ENSMUSG00000025016	Tm9sf3	0.615818	0.00757067
ENSMUSG00000029569	Tmem168	0.615624	0.00334639
ENSMUSG00000017418	Arl5b	0.615347	0.00908165
ENSMUSG00000057396	Zfp759	0.614332	0.0540521
ENSMUSG00000037416	Dmxl1	0.613883	0.0117556
ENSMUSG00000036501	Fam13b	0.613816	0.00129491
ENSMUSG00000019832	Rab32	0.613608	0.089215
ENSMUSG00000069208	Zfp825	0.612941	0.00812663
ENSMUSG00000007659	Bcl2l1	0.612869	0.0289238
ENSMUSG00000040711	Sh3pxd2b	0.611727	0.0044203
ENSMUSG00000051375	Pcdh1	0.6115	0.0492404
ENSMUSG00000071656	Lrrn4cl	0.611018	0.083709
ENSMUSG00000043279	Trim56	0.610359	0.00604374
ENSMUSG00000034300	Fam53c	0.61004	0.0039399
ENSMUSG00000039704	Lmbrd2	0.609722	0.0829294
ENSMUSG00000028389	Zfp37	0.609554	0.0119249
ENSMUSG00000027809	Etfdh	0.6092	0.00683514
ENSMUSG00000030337	Vamp1	0.609136	0.0464219
ENSMUSG00000033737	Fndc3c1	0.608904	0.0805857
ENSMUSG00000032122	Slc37a2	0.608522	0.0529944
ENSMUSG00000018166	Erbb3	0.60851	0.0202603
ENSMUSG00000042228	Lyn	0.607177	0.0277465
ENSMUSG00000038121	4933403F05Rik	0.607056	0.00180381
ENSMUSG00000058099	Nfam1	0.606459	0.0334994
ENSMUSG00000031527	Eri1	0.605902	0.0468663
ENSMUSG00000060961	Slc4a4	0.605266	0.0457157
ENSMUSG00000020811	Wscd1	0.60514	0.027461
ENSMUSG00000047342	Zfp286	0.60499	0.0451848
ENSMUSG00000081683	Fzd10	0.604821	0.0865998
ENSMUSG00000021911	Parg	0.604697	0.0162827
ENSMUSG00000021054	Sgpp1	0.60467	0.0116338
ENSMUSG00000038068	Rnf144b	0.603943	0.0991492
ENSMUSG00000031520	Vegfc	0.603735	0.0648115
ENSMUSG00000052560	Cpne8	0.603513	0.00890738
ENSMUSG00000024074	Crim1	0.602877	0.0202603
ENSMUSG00000016918	Sulf1	0.602737	0.024515
ENSMUSG00000027255	Arfgap2	0.602466	0.0774164
ENSMUSG00000045598	Zfp553	0.60241	0.0468663
ENSMUSG00000020227	Irak3	0.601148	0.0652538
ENSMUSG00000041781	Cpsf2	0.600494	0.0144778
ENSMUSG00000050052	2610019F03Rik	0.599813	0.00794218
ENSMUSG00000026273	Mterfd2	0.599612	0.0180227
ENSMUSG00000035245	A130022J15Rik	0.599591	0.0233558
ENSMUSG00000027822	Slc33a1	0.599487	0.0154771
ENSMUSG00000048012	Zfp473	0.599462	0.011132
ENSMUSG00000032384	Csnk1g1	0.599334	0.00406166
ENSMUSG00000003849	Nqo1	0.59915	0.00884218
ENSMUSG00000024286	Ccny	0.598772	0.0112932
ENSMUSG00000022055	Nefl	0.598698	0.00434565
ENSMUSG00000029073	Gltpd1	0.598268	0.0853933
ENSMUSG00000054889	Dsp	0.598245	0.00269803
ENSMUSG00000053414	Hunk	0.597946	0.0683197
ENSMUSG00000021690	Jmy	0.597539	0.020765
ENSMUSG00000074570	Cass4	0.596583	0.0772584
ENSMUSG00000038268	Ovca2	0.596459	0.022408
ENSMUSG00000040520	Manea	0.596303	0.00916618
ENSMUSG00000061859	Inadl	0.595708	0.0123285
ENSMUSG00000049287	A230051G13Rik	0.594951	0.0752394
ENSMUSG00000029101	Rgs12	0.594572	0.00671186
ENSMUSG00000025860	Xiap	0.594287	0.0112932
ENSMUSG00000017667	Zfp334	0.59423	0.012028
ENSMUSG00000032602	Slc25a20	0.594096	0.0468393
ENSMUSG00000031072	Oraov1	0.593855	0.0216703
ENSMUSG00000032462	Pik3cb	0.593681	0.0146009
ENSMUSG00000037366	Pafah2	0.593645	0.00206023
ENSMUSG00000042595	Fam199x	0.593622	0.0173628
ENSMUSG00000042854	Trp53rk	0.593584	0.07858
ENSMUSG00000037458	Azin1	0.593034	0.00155041
ENSMUSG00000069539	Scyl2	0.593025	0.00919025
ENSMUSG00000044528	Tram1l1	0.592011	0.0698646
ENSMUSG00000037315	Phf16	0.591973	0.00255477
ENSMUSG00000021068	Nin	0.591157	0.0160483
ENSMUSG00000051220	Ercc6l	0.590874	0.0528546
ENSMUSG00000057778	Cyb5d2	0.59068	0.0647616
ENSMUSG00000010047	Hyal2	0.590668	0.00934063
ENSMUSG00000057230	Aak1	0.590606	0.0977053
ENSMUSG00000033949	Trim36	0.590446	0.0307879
ENSMUSG00000027333	Smox	0.590199	0.0108382
ENSMUSG00000026131	Dst	0.589295	0.000564037
ENSMUSG00000005609	Ctr9	0.589153	0.0291756
ENSMUSG00000035495	Tstd2	0.588926	0.0462239
ENSMUSG00000037325	Bbs7	0.588632	0.0627422
ENSMUSG00000032035	Ets1	0.588217	0.0674659
ENSMUSG00000031079	Zfp300	0.588124	0.0631451
ENSMUSG00000066640	Fbxl18	0.588077	0.010796
ENSMUSG00000028933	Xrcc2	0.588054	0.0188055
ENSMUSG00000007613	Tgfbr1	0.587605	0.00721154
ENSMUSG00000034292	Traf3ip1	0.587401	0.0137342
ENSMUSG00000056537	Rlim	0.587369	0.00357182
ENSMUSG00000026694	Mettl13	0.587086	0.0099837
ENSMUSG00000047786	Lix1	0.586787	0.0722092
ENSMUSG00000052906	Ubxn8	0.586645	0.054383
ENSMUSG00000022016	Akap11	0.586551	0.0281345
ENSMUSG00000037104	Socs5	0.585437	0.0160053
ENSMUSG00000075033	Fam55c	0.585308	0.0424021
ENSMUSG00000048376	F2r	0.585139	0.00190556
ENSMUSG00000021796	Bmpr1a	0.584799	0.011971
ENSMUSG00000006262	Mob1b	0.584767	0.00641008
ENSMUSG00000066880	Zfp617	0.584546	0.00617532
ENSMUSG00000091071	1700030C10Rik	0.584327	0.0598748
ENSMUSG00000044447	Dock5	0.58413	0.0221976
ENSMUSG00000053935	Atf7ip	0.58405	0.0822328
ENSMUSG00000031028	Tub	0.583616	0.0186419
ENSMUSG00000018199	Trove2	0.583534	0.0130491
ENSMUSG00000020283	Pex13	0.583488	0.000827079
ENSMUSG00000031934	Panx1	0.582978	0.0212736
ENSMUSG00000029190	D5Ertd579e	0.58287	0.00990583
ENSMUSG00000040187	Arntl2	0.582542	0.0165785
ENSMUSG00000054611	Kdm2a	0.582519	0.00389695
ENSMUSG00000042046	Dstyk	0.582352	0.00723883
ENSMUSG00000029998	Pcyox1	0.581994	0.00204572
ENSMUSG00000036792	Mbd5	0.581786	0.0181874
ENSMUSG00000075502	Gm5465	0.581582	0.030618
ENSMUSG00000037434	Slc30a1	0.581031	0.07615
ENSMUSG00000042129	Rassf4	0.580145	0.051432
ENSMUSG00000045589	6430704M03Rik	0.579925	0.0891121
ENSMUSG00000039200	Atf7ip2	0.579498	0.019676
ENSMUSG00000034462	Pkd2	0.579485	0.0431066
ENSMUSG00000055660	Mettl4	0.579157	0.0350905
ENSMUSG00000028042	Zbtb7b	0.578888	0.0034319
ENSMUSG00000049804	Armcx4	0.578713	0.0037951
ENSMUSG00000039585	Myo9a	0.578505	0.00378448
ENSMUSG00000007891	Ctsd	0.578364	0.00201355
ENSMUSG00000032290	Ptpn9	0.578303	0.0219081
ENSMUSG00000071456	1110002L01Rik	0.578115	0.0756773
ENSMUSG00000009569	Mkl2	0.577551	0.00987631
ENSMUSG00000026181	Ppm1f	0.576582	0.0262304
ENSMUSG00000061533	4930534B04Rik	0.576498	0.011665
ENSMUSG00000057469	E2f6	0.576031	0.0109914
ENSMUSG00000037411	Serpine1	0.575973	0.0589538
ENSMUSG00000028233	Tgs1	0.575773	0.0161616
ENSMUSG00000067928	Zfp760	0.575564	0.00385587
ENSMUSG00000035898	Uba6	0.57554	0.0998853
ENSMUSG00000003198	Zfp959	0.57553	0.0335827
ENSMUSG00000062794	Zfp599	0.574728	0.0233848
ENSMUSG00000020032	Nuak1	0.574361	0.049183
ENSMUSG00000033306	Lpp	0.573457	0.0145826
ENSMUSG00000037386	Rims2	0.57338	0.019086
ENSMUSG00000022139	Mbnl2	0.572574	0.0063075
ENSMUSG00000061532	Zfp955b	0.572454	0.0480311
ENSMUSG00000047888	Tnrc6b	0.572355	0.00530312
ENSMUSG00000044617	Zbtb39	0.571673	0.0134954
ENSMUSG00000032252	Glce	0.57133	0.00219202
ENSMUSG00000027293	Ehd4	0.570714	0.0114761
ENSMUSG00000034724	Cnot6l	0.5705	0.015161
ENSMUSG00000032228	Tcf12	0.570231	0.0122881
ENSMUSG00000035284	Vps13c	0.569645	0.00602655
ENSMUSG00000060181	Slc35e3	0.569612	0.00906525
ENSMUSG00000038047	Haus6	0.569532	0.00262567
ENSMUSG00000026831	1700007K13Rik	0.569055	0.0115337
ENSMUSG00000042104	Uggt2	0.568205	0.080777
ENSMUSG00000037795	N4bp2	0.56785	0.0910577
ENSMUSG00000043259	Fam13c	0.567789	0.0588999
ENSMUSG00000049106	Dcaf5	0.567212	0.00305037
ENSMUSG00000039804	Ncoa5	0.56714	0.0302381
ENSMUSG00000015305	Sash1	0.566963	0.00317559
ENSMUSG00000022003	Slc25a30	0.566686	0.060896
ENSMUSG00000091747	D17H6S56E-5	0.566394	0.0529938
ENSMUSG00000021978	Extl3	0.566057	0.0110652
ENSMUSG00000045210	Vcpip1	0.565995	0.0143735
ENSMUSG00000027285	Haus2	0.565526	0.0646406
ENSMUSG00000063077	Kif1b	0.565464	0.00235317
ENSMUSG00000061436	Hipk2	0.565336	0.0377159
ENSMUSG00000026883	Dab2ip	0.564989	0.00217229
ENSMUSG00000019943	Atp2b1	0.564786	0.0161122
ENSMUSG00000020170	Frs2	0.564075	0.0215102
ENSMUSG00000070565	Rasal2	0.563921	0.0173704
ENSMUSG00000079509	Zfx	0.563782	0.0172247
ENSMUSG00000032097	Ddx6	0.563484	0.0951794
ENSMUSG00000034574	Daam1	0.56313	0.00257156
ENSMUSG00000031608	Galnt7	0.562973	0.0205681
ENSMUSG00000058325	Dock1	0.562852	0.0267339
ENSMUSG00000026082	Rev1	0.562751	0.0109085
ENSMUSG00000001729	Akt1	0.561824	0.00588315
ENSMUSG00000032932	Hspa13	0.560962	0.0172247
ENSMUSG00000038633	Degs1	0.560824	0.0583736
ENSMUSG00000031483	Erlin2	0.560434	0.0172247
ENSMUSG00000048118	Arid4a	0.560386	0.0179865
ENSMUSG00000048874	Phf3	0.56032	0.019411
ENSMUSG00000028527	Ak4	0.560066	0.042073
ENSMUSG00000021413	Prpf4b	0.559733	0.0500271
ENSMUSG00000035274	Tpbg	0.559268	0.0262319
ENSMUSG00000061894	Zscan20	0.559171	0.063764
ENSMUSG00000053012	Krcc1	0.559111	0.0281479
ENSMUSG00000026466	Tor1aip1	0.558909	0.0424021
ENSMUSG00000051043	Gprc5c	0.558654	0.0139552
ENSMUSG00000044730	9930104L06Rik	0.558435	0.0413329
ENSMUSG00000049164	Zfp518a	0.558275	0.082048
ENSMUSG00000026377	Mki67ip	0.558129	0.0912512
ENSMUSG00000020633	Dcdc2c	0.558044	0.0877118
ENSMUSG00000033257	Ttll4	0.557797	0.00330801
ENSMUSG00000033769	Exoc6b	0.557358	0.00885023
ENSMUSG00000028245	Nsmaf	0.557336	0.00673349
ENSMUSG00000001507	Itga3	0.557248	0.0134928
ENSMUSG00000007812	Zfp655	0.556921	0.00268416
ENSMUSG00000039841	Zfp800	0.556859	0.045915
ENSMUSG00000047446	Arl4a	0.556843	0.00232954
ENSMUSG00000025083	Afap1l2	0.556156	0.041653
ENSMUSG00000036591	Arhgap21	0.556082	0.00411996
ENSMUSG00000028382	Rod1	0.5553	0.0169359
ENSMUSG00000047731	D19Wsu162e	0.555139	0.0528408
ENSMUSG00000048756	Foxo3	0.554713	0.0015806
ENSMUSG00000028402	Mpdz	0.554548	0.0486016
ENSMUSG00000068966	Zbtb34	0.554486	0.0297761
ENSMUSG00000033499	Larp4b	0.554095	0.0521323
ENSMUSG00000031200	Mtcp1	0.553976	0.0924895
ENSMUSG00000073158	9030624G23Rik	0.553918	0.0103625
ENSMUSG00000051554	Gm9853	0.553612	0.0971732
ENSMUSG00000026463	Atp2b4	0.553047	0.00507302
ENSMUSG00000056234	Ncoa4	0.55246	0.068013
ENSMUSG00000078676	Casc3	0.552447	0.0465473
ENSMUSG00000019368	Sec14l4	0.551985	0.0996251
ENSMUSG00000034687	Fras1	0.551902	0.0775709
ENSMUSG00000016494	Cd34	0.551459	0.0327639
ENSMUSG00000025209	Peo1	0.551033	0.0598808
ENSMUSG00000038126	Mphosph9	0.550778	0.0157829
ENSMUSG00000003233	Dvl3	0.550293	0.035064
ENSMUSG00000079457	Gm7609	0.55019	0.0432824
ENSMUSG00000090150	Acad11	0.548651	0.0133839
ENSMUSG00000068923	Syt11	0.54857	0.010068
ENSMUSG00000030929	Eri2	0.548454	0.0200754
ENSMUSG00000043673	Kcns3	0.548263	0.0373475
ENSMUSG00000039787	Cercam	0.54791	0.0439557
ENSMUSG00000024276	Zfp397	0.547733	0.00833603
ENSMUSG00000026773	Pfkfb3	0.547575	0.00298755
ENSMUSG00000022961	Son	0.547404	0.0644935
ENSMUSG00000026380	Tfcp2l1	0.547383	0.0873685
ENSMUSG00000026104	Stat1	0.54683	0.00441777
ENSMUSG00000032363	Adamts7	0.546426	0.0578183
ENSMUSG00000026796	Fam129b	0.545526	0.0528371
ENSMUSG00000062632	Gm12588	0.545516	0.0819142
ENSMUSG00000038806	BC031781	0.545266	0.0233558
ENSMUSG00000037295	Ldlrap1	0.544877	0.00504901
ENSMUSG00000039745	Htatip2	0.544856	0.0952102
ENSMUSG00000022141	Nipbl	0.544491	0.0150648
ENSMUSG00000049516	Spty2d1	0.543467	0.0125435
ENSMUSG00000003382	Etv3	0.543332	0.0758769
ENSMUSG00000018846	Pank3	0.542536	0.0151487
ENSMUSG00000017776	Crk	0.54243	0.00506589
ENSMUSG00000074748	Atxn7l3b	0.542364	0.00227651
ENSMUSG00000021039	Snw1	0.542336	0.0864198
ENSMUSG00000087598	Zfp111	0.542067	0.0548288
ENSMUSG00000027189	Trim44	0.541569	0.00340126
ENSMUSG00000038876	Rnf146	0.540942	0.0321175
ENSMUSG00000027864	Ptgfrn	0.540911	0.0233188
ENSMUSG00000019971	Cep290	0.540768	0.0491436
ENSMUSG00000030172	Erc1	0.540443	0.0649767
ENSMUSG00000034394	Lif	0.540378	0.0386708
ENSMUSG00000059493	Nhs	0.540299	0.0881037
ENSMUSG00000041488	Stx3	0.540145	0.0130386
ENSMUSG00000020687	Cdc27	0.539609	0.058883
ENSMUSG00000025795	Rassf3	0.539174	0.00627608
ENSMUSG00000027194	Ttc17	0.538868	0.0283854
ENSMUSG00000026596	Abl2	0.538856	0.0265588
ENSMUSG00000027637	1110008F13Rik	0.538518	0.0954473
ENSMUSG00000078995	Zfp456	0.538505	0.0544495
ENSMUSG00000024065	Ehd3	0.537911	0.0447385
ENSMUSG00000033126	Ybey	0.5378	0.0376877
ENSMUSG00000047141	Zfp654	0.537475	0.0457845
ENSMUSG00000041444	Arhgap32	0.535876	0.0569029
ENSMUSG00000020020	Usp44	0.535154	0.0133353
ENSMUSG00000025821	Zfp282	0.534897	0.0389059
ENSMUSG00000031995	St14	0.534474	0.0432021
ENSMUSG00000031993	Snx19	0.534026	0.0202973
ENSMUSG00000027475	Kif3b	0.533665	0.0276671
ENSMUSG00000032350	Gclc	0.532636	0.00434565
ENSMUSG00000025354	Dnajc14	0.532517	0.0513176
ENSMUSG00000020752	Recql5	0.530682	0.0246521
ENSMUSG00000022120	Rnf219	0.53061	0.047022
ENSMUSG00000002028	Mll1	0.530529	0.028156
ENSMUSG00000046096	BC030336	0.530199	0.015144
ENSMUSG00000033931	Rbm34	0.530154	0.0454491
ENSMUSG00000021279	Cdc42bpb	0.530122	0.0338737
ENSMUSG00000027365	Trpm7	0.52986	0.00243798
ENSMUSG00000021013	Ttc8	0.529021	0.0947934
ENSMUSG00000042942	Greb1l	0.528801	0.0332483
ENSMUSG00000050619	Zscan29	0.528492	0.0432021
ENSMUSG00000017291	Taok1	0.528413	0.0394135
ENSMUSG00000021007	Spata7	0.527919	0.0599005
ENSMUSG00000032777	Gtf3c1	0.52791	0.00209359
ENSMUSG00000039316	Rftn1	0.52783	0.0928878
ENSMUSG00000059263	Usp47	0.527653	0.00297536
ENSMUSG00000055065	Ddx17	0.527582	0.00632503
ENSMUSG00000029641	Rasl11a	0.527316	0.0675652
ENSMUSG00000064128	Cenpj	0.527179	0.0682198
ENSMUSG00000042472	Zfp410	0.527127	0.0131804
ENSMUSG00000042197	Zfp451	0.526707	0.0107473
ENSMUSG00000021395	Spin1	0.5265	0.0654274
ENSMUSG00000059423	Zfp933	0.526212	0.0966432
ENSMUSG00000036291	Mudeng	0.525955	0.0721258
ENSMUSG00000030557	Mef2a	0.525318	0.0161616
ENSMUSG00000019969	Psen1	0.52521	0.00543684
ENSMUSG00000023892	Zfp51	0.525143	0.0242632
ENSMUSG00000072905	Gm5662	0.52492	0.0966147
ENSMUSG00000091183	Gm3604	0.524704	0.0535212
ENSMUSG00000029250	Polr2b	0.524595	0.0839894
ENSMUSG00000048285	Frmd6	0.524531	0.0470173
ENSMUSG00000031487	Brf2	0.524471	0.0449767
ENSMUSG00000049739	Zfp646	0.524168	0.0339646
ENSMUSG00000027326	Casc5	0.52299	0.0271579
ENSMUSG00000026764	Kif5c	0.522732	0.00873945
ENSMUSG00000043733	Ptpn11	0.522435	0.0446668
ENSMUSG00000058388	Phtf1	0.522389	0.0131464
ENSMUSG00000029461	Fam168a	0.5221	0.00475831
ENSMUSG00000092060	Bend4	0.521584	0.024847
ENSMUSG00000025898	Cwf19l2	0.521443	0.0517601
ENSMUSG00000016510	Mtif3	0.521289	0.0333537
ENSMUSG00000029381	Shroom3	0.521269	0.0122253
ENSMUSG00000039089	L3mbtl3	0.520508	0.0984917
ENSMUSG00000078706	Gm53	0.520338	0.0538862
ENSMUSG00000042680	Fam59a	0.52024	0.0551119
ENSMUSG00000074303	Gm10664	0.520106	0.045474
ENSMUSG00000034518	Hmgxb4	0.520098	0.0535212
ENSMUSG00000030536	Iqgap1	0.519798	0.0484157
ENSMUSG00000040661	Rad54l2	0.51945	0.0622919
ENSMUSG00000035726	Supt16h	0.519254	0.0936933
ENSMUSG00000028629	Dem1	0.518919	0.0203579
ENSMUSG00000031214	Ophn1	0.518239	0.0688476
ENSMUSG00000034430	Zxdc	0.518113	0.0154771
ENSMUSG00000025612	Bach1	0.518099	0.0145972
ENSMUSG00000005483	Dnajb1	0.517168	0.0209302
ENSMUSG00000046185	Zfp84	0.516525	0.0568088
ENSMUSG00000015189	Casd1	0.5165	0.0265008
ENSMUSG00000020482	Ccdc117	0.516474	0.00241843
ENSMUSG00000035093	Secisbp2l	0.516463	0.0274085
ENSMUSG00000031016	Wee1	0.516138	0.0607448
ENSMUSG00000091474	2610021A01Rik	0.515406	0.0158922
ENSMUSG00000022828	Gtf2e1	0.515165	0.0639204
ENSMUSG00000030522	Mtmr10	0.515036	0.0280018
ENSMUSG00000021706	Zfyve16	0.514729	0.026464
ENSMUSG00000078517	C230096C10Rik	0.514656	0.0742733
ENSMUSG00000027763	Mbnl1	0.514418	0.0608422
ENSMUSG00000033904	6330503K22Rik	0.513891	0.00490083
ENSMUSG00000026771	Spopl	0.513553	0.040753
ENSMUSG00000059456	Ptk2b	0.513375	0.0276472
ENSMUSG00000028069	Gpatch4	0.513247	0.0985609
ENSMUSG00000046223	Plaur	0.513162	0.0321411
ENSMUSG00000019726	Lyst	0.513006	0.0689102
ENSMUSG00000022377	Asap1	0.512258	0.0179887
ENSMUSG00000039740	Alg2	0.512159	0.0717448
ENSMUSG00000031433	Rbm41	0.510767	0.0321624
ENSMUSG00000042515	Mum1l1	0.510607	0.0307829
ENSMUSG00000078452	Raet1d	0.510425	0.0674484
ENSMUSG00000001542	Ell2	0.510053	0.0232642
ENSMUSG00000035365	4930547N16Rik	0.509393	0.0216947
ENSMUSG00000019132	BC005537	0.508692	0.0211874
ENSMUSG00000041219	Arhgap11a	0.508636	0.0286122
ENSMUSG00000026565	Pou2f1	0.508461	0.0746762
ENSMUSG00000020409	Slu7	0.508139	0.0776549
ENSMUSG00000034636	Zyg11b	0.50726	0.0406231
ENSMUSG00000027811	4930579G24Rik	0.50704	0.0208661
ENSMUSG00000026779	Mastl	0.506709	0.00780698
ENSMUSG00000045165	AI467606	0.50649	0.0419085
ENSMUSG00000085438	1700020I14Rik	0.505211	0.00934259
ENSMUSG00000028967	Errfi1	0.505078	0.0183798
ENSMUSG00000003119	Cdk12	0.505054	0.0661891
ENSMUSG00000016526	Dyrk3	0.504652	0.0242873
ENSMUSG00000048327	Ckap2l	0.50397	0.0723762
ENSMUSG00000030016	Zfml	0.503818	0.0893497
ENSMUSG00000033855	Ston1	0.503642	0.0431996
ENSMUSG00000037270	4932438A13Rik	0.503537	0.0506113
ENSMUSG00000029110	Rnf4	0.503362	0.0930376
ENSMUSG00000026933	Camsap1	0.502684	0.00920538
ENSMUSG00000027248	Pdia3	0.501969	0.0116315
ENSMUSG00000027006	Dnajc10	0.501623	0.0158603
ENSMUSG00000031434	Morc4	0.500893	0.0732784
ENSMUSG00000039678	Tbc1d13	0.500812	0.0795797
ENSMUSG00000020300	Cpeb4	0.500344	0.027461
ENSMUSG00000028998	Tomm7	-0.500059	0.0356588
ENSMUSG00000029576	Radil	-0.500087	0.0783396
ENSMUSG00000061613	U2af1	-0.50028	0.00786391
ENSMUSG00000022550	Adck5	-0.500512	0.020765
ENSMUSG00000029913	Prdm5	-0.500748	0.0734993
ENSMUSG00000024190	Dusp1	-0.500867	0.0307879
ENSMUSG00000030532	Hddc3	-0.500894	0.0747783
ENSMUSG00000013033	Lphn1	-0.50164	0.0149936
ENSMUSG00000062198	2700097O09Rik	-0.501705	0.0721258
ENSMUSG00000057193	Slc44a2	-0.501801	0.00931944
ENSMUSG00000021098	4930447C04Rik	-0.503825	0.0672471
ENSMUSG00000061079	Zfp143	-0.503895	0.0160902
ENSMUSG00000024875	Yif1a	-0.503945	0.015723
ENSMUSG00000001642	Akr1b3	-0.504077	0.0315918
ENSMUSG00000025056	Nr0b1	-0.50412	0.0391688
ENSMUSG00000026979	Psd4	-0.504328	0.0498423
ENSMUSG00000046516	Cox17	-0.504481	0.0109342
ENSMUSG00000033436	Armcx2	-0.504675	0.00950956
ENSMUSG00000017760	Ctsa	-0.505116	0.00879397
ENSMUSG00000021494	Ddx41	-0.505644	0.00408747
ENSMUSG00000026785	Pkn3	-0.506869	0.0205257
ENSMUSG00000000902	Smarcb1	-0.507047	0.00641396
ENSMUSG00000025759	Mfsd8	-0.507232	0.0712079
ENSMUSG00000019804	Snx3	-0.507372	0.00518111
ENSMUSG00000013160	Atp6v0d1	-0.507609	0.00859869
ENSMUSG00000027752	Exosc8	-0.507797	0.0262427
ENSMUSG00000079435	Rpl36a	-0.507915	0.0371389
ENSMUSG00000042684	Npl	-0.508129	0.0114761
ENSMUSG00000026245	Farsb	-0.508247	0.00446718
ENSMUSG00000024856	Cdk2ap2	-0.508343	0.0332008
ENSMUSG00000024480	Ap3s1	-0.508643	0.0243434
ENSMUSG00000020778	2310004N24Rik	-0.508682	0.0775709
ENSMUSG00000036860	Mrpl55	-0.508835	0.0277277
ENSMUSG00000030750	Nsmce1	-0.509209	0.00782837
ENSMUSG00000026278	Bok	-0.509761	0.0595362
ENSMUSG00000016308	Ube2a	-0.510293	0.0195489
ENSMUSG00000020402	Vdac1	-0.510396	0.00260918
ENSMUSG00000028825	Rhd	-0.510415	0.0892288
ENSMUSG00000092203	1110038B12Rik	-0.510766	0.0144526
ENSMUSG00000022617	Chkb	-0.511322	0.0928671
ENSMUSG00000022304	Dpys	-0.512287	0.0842538
ENSMUSG00000000544	Gpa33	-0.51234	0.0226997
ENSMUSG00000025169	1110031I02Rik	-0.512653	0.0986942
ENSMUSG00000002603	Tgfb1	-0.512825	0.0761617
ENSMUSG00000030600	Lrfn1	-0.512856	0.0774625
ENSMUSG00000034714	Ttyh2	-0.512937	0.0542857
ENSMUSG00000038900	Rpl12	-0.513062	0.0366395
ENSMUSG00000025204	Ndufb8	-0.513068	0.0130044
ENSMUSG00000031754	Nudt21	-0.513295	0.00469869
ENSMUSG00000022193	Psmb5	-0.513394	0.00642997
ENSMUSG00000066637	Ttc32	-0.514059	0.073831
ENSMUSG00000028093	Acp6	-0.514261	0.0112565
ENSMUSG00000019782	Rwdd1	-0.514655	0.0107219
ENSMUSG00000029472	Anapc5	-0.514731	0.00588762
ENSMUSG00000028334	Nans	-0.515001	0.00441845
ENSMUSG00000056612	Ppp1r14b	-0.515497	0.0165785
ENSMUSG00000040669	Phc1	-0.515753	0.00258195
ENSMUSG00000061477	Rps7	-0.515961	0.00892185
ENSMUSG00000028391	Wdr31	-0.516116	0.0840744
ENSMUSG00000026797	Stxbp1	-0.516161	0.0924804
ENSMUSG00000024269	5730494M16Rik	-0.516634	0.00629088
ENSMUSG00000025508	Rplp2	-0.516789	0.0761634
ENSMUSG00000061315	Naca	-0.517051	0.00426237
ENSMUSG00000032258	Lca5	-0.51714	0.0724888
ENSMUSG00000031149	Praf2	-0.519271	0.0285797
ENSMUSG00000029171	Pgm1	-0.519392	0.0089855
ENSMUSG00000063229	Ldha	-0.519548	0.0106666
ENSMUSG00000054434	Tmem120b	-0.519722	0.0464241
ENSMUSG00000090159	Gm8580	-0.519774	0.0431996
ENSMUSG00000002983	Relb	-0.519797	0.0974235
ENSMUSG00000020648	Dus4l	-0.520039	0.0228239
ENSMUSG00000053929	Cyhr1	-0.520101	0.0475821
ENSMUSG00000028822	Tmem50a	-0.520168	0.00475831
ENSMUSG00000055067	Smyd3	-0.520475	0.0114784
ENSMUSG00000010376	Nedd8	-0.520543	0.00411996
ENSMUSG00000030225	Dera	-0.520547	0.00804918
ENSMUSG00000033752	Mnd1	-0.520858	0.0286122
ENSMUSG00000060938	Rpl26	-0.521338	0.0262427
ENSMUSG00000035242	Oaz1	-0.521364	0.00841537
ENSMUSG00000062729	Ppox	-0.521416	0.088333
ENSMUSG00000016503	Gtf3a	-0.521441	0.0742041
ENSMUSG00000020775	Mrpl38	-0.522294	0.00413439
ENSMUSG00000019478	Rab4a	-0.522572	0.0095428
ENSMUSG00000020893	Per1	-0.522883	0.0491167
ENSMUSG00000026239	Pde6d	-0.523066	0.0637502
ENSMUSG00000015149	Sirt2	-0.52353	0.0110732
ENSMUSG00000020289	Nprl3	-0.523648	0.0303952
ENSMUSG00000013523	Bcas1	-0.523798	0.0684237
ENSMUSG00000031667	Aktip	-0.523855	0.0157829
ENSMUSG00000038515	Grtp1	-0.524293	0.0168171
ENSMUSG00000026437	Cdk18	-0.524346	0.0166475
ENSMUSG00000022456	Sept3	-0.5245	0.0414744
ENSMUSG00000020572	Nampt	-0.524711	0.00557481
ENSMUSG00000026208	Des	-0.525036	0.0896762
ENSMUSG00000040813	Tex264	-0.525576	0.0127274
ENSMUSG00000021460	Auh	-0.525706	0.0431996
ENSMUSG00000038312	Edem2	-0.526436	0.0315311
ENSMUSG00000026955	2010317E24Rik	-0.526607	0.0617872
ENSMUSG00000093674	Rpl41	-0.52662	0.00915877
ENSMUSG00000054474	Thnsl2	-0.526624	0.0731459
ENSMUSG00000004098	Col5a3	-0.527119	0.0447385
ENSMUSG00000050708	Ftl1	-0.527581	0.0216793
ENSMUSG00000028495	Rps6	-0.52767	0.00413439
ENSMUSG00000038838	Vars2	-0.527703	0.0061594
ENSMUSG00000022791	Tnk2	-0.527703	0.00837463
ENSMUSG00000031671	Setd6	-0.52815	0.056418
ENSMUSG00000026895	Ndufa8	-0.529154	0.00291045
ENSMUSG00000022601	Rpl24	-0.529355	0.00660815
ENSMUSG00000028653	Trit1	-0.530371	0.0360614
ENSMUSG00000022500	Litaf	-0.531189	0.0739881
ENSMUSG00000022426	Josd1	-0.531226	0.00484489
ENSMUSG00000025478	Dpysl4	-0.531377	0.0752313
ENSMUSG00000016940	Kctd2	-0.531388	0.0617872
ENSMUSG00000018765	Fxr2	-0.531431	0.00434565
ENSMUSG00000031383	Dusp9	-0.531454	0.0130491
ENSMUSG00000006589	Aprt	-0.531685	0.00266476
ENSMUSG00000023007	Prpf40b	-0.532256	0.0289238
ENSMUSG00000035697	Hmha1	-0.53236	0.0740764
ENSMUSG00000024608	Rps14	-0.532423	0.013217
ENSMUSG00000055681	Cope	-0.532786	0.00333866
ENSMUSG00000025794	Rpl14	-0.532894	0.0169359
ENSMUSG00000040767	Snrnp25	-0.53296	0.0046548
ENSMUSG00000002010	Idh3g	-0.53301	0.00157695
ENSMUSG00000029703	Lrwd1	-0.533113	0.0114761
ENSMUSG00000019737	AI428936	-0.533545	0.0455244
ENSMUSG00000031609	Sap30	-0.533901	0.00896252
ENSMUSG00000027478	Dnmt3b	-0.535468	0.0478073
ENSMUSG00000038600	Atp6v0a4	-0.53547	0.0522022
ENSMUSG00000073411	H2-D1	-0.535664	0.0454467
ENSMUSG00000020739	Nup85	-0.535833	0.00107047
ENSMUSG00000025470	Zfp511	-0.536175	0.0582652
ENSMUSG00000031805	Jak3	-0.536175	0.0312816
ENSMUSG00000053654	Krt42	-0.536892	0.0394135
ENSMUSG00000056209	Npm3	-0.537794	0.0066388
ENSMUSG00000032316	Clk3	-0.53785	0.0200498
ENSMUSG00000055799	Tcf7l1	-0.538112	0.0689102
ENSMUSG00000006442	Srm	-0.538179	0.033356
ENSMUSG00000041571	Sepw1	-0.538739	0.0217748
ENSMUSG00000024099	Ndufv2	-0.53876	0.00276486
ENSMUSG00000019433	Gipc1	-0.538989	0.00890738
ENSMUSG00000060461	Dppa5a	-0.539006	0.0247314
ENSMUSG00000028059	Arhgef2	-0.539214	0.0154865
ENSMUSG00000020219	Timm13	-0.539531	0.0152158
ENSMUSG00000025283	Sat1	-0.539783	0.0110793
ENSMUSG00000007036	Abhd16a	-0.539823	0.0424021
ENSMUSG00000078348	Sf3b5	-0.53985	0.0310076
ENSMUSG00000029718	Pcolce	-0.539866	0.0181874
ENSMUSG00000020538	Srebf1	-0.539936	0.0143697
ENSMUSG00000063802	Hspbp1	-0.540223	0.0253602
ENSMUSG00000038650	Rnh1	-0.540289	0.00276646
ENSMUSG00000085022	Gm5860	-0.540752	0.0169466
ENSMUSG00000063524	Eno1	-0.540865	0.000924433
ENSMUSG00000018752	BC096441	-0.54096	0.0587909
ENSMUSG00000023939	Mrpl14	-0.541356	0.0171986
ENSMUSG00000044734	Serpinb1a	-0.541406	0.0990793
ENSMUSG00000020547	Bzw2	-0.541554	0.00190563
ENSMUSG00000092564	BC051226	-0.541843	0.0795797
ENSMUSG00000008822	Acyp1	-0.541851	0.0915233
ENSMUSG00000034758	Tle6	-0.541869	0.04677
ENSMUSG00000035198	Tubg1	-0.542285	0.00272887
ENSMUSG00000028959	Fastk	-0.542339	0.0091011
ENSMUSG00000024177	Nme4	-0.542608	0.0574397
ENSMUSG00000022312	Eif3h	-0.542806	0.00176507
ENSMUSG00000030591	Psmd8	-0.542853	0.000961462
ENSMUSG00000045394	Epcam	-0.54357	0.00247857
ENSMUSG00000036459	Wtip	-0.543721	0.0078168
ENSMUSG00000030491	Tdrd12	-0.543895	0.0108831
ENSMUSG00000006315	Tmem147	-0.544082	0.0143622
ENSMUSG00000026799	Med27	-0.544559	0.0131464
ENSMUSG00000056014	A430033K04Rik	-0.544892	0.0654274
ENSMUSG00000054252	Fgfr3	-0.544901	0.0513355
ENSMUSG00000033400	Agl	-0.546035	0.0281345
ENSMUSG00000008090	Fgfrl1	-0.546743	0.071311
ENSMUSG00000021902	Phf7	-0.546984	0.0980579
ENSMUSG00000047604	Frat2	-0.547019	0.0279688
ENSMUSG00000034566	Atp5h	-0.547245	0.006155
ENSMUSG00000022040	Ephx2	-0.547297	0.0101854
ENSMUSG00000009549	Srp14	-0.548041	0.00434565
ENSMUSG00000028671	Gale	-0.548464	0.0327824
ENSMUSG00000029235	Pdcl2	-0.548872	0.0674484
ENSMUSG00000058779	Tomm20	-0.549569	0.00163962
ENSMUSG00000062997	Rpl35	-0.549622	0.0107395
ENSMUSG00000020623	Map2k6	-0.550396	0.060896
ENSMUSG00000021240	Abcd4	-0.550462	0.0342631
ENSMUSG00000007039	Ddah2	-0.551368	0.0436
ENSMUSG00000023791	Pigx	-0.551759	0.0130701
ENSMUSG00000032126	Hmbs	-0.551843	0.001536
ENSMUSG00000052926	Rnaseh2a	-0.55239	0.00253328
ENSMUSG00000031388	Naa10	-0.552633	0.00542002
ENSMUSG00000038845	Phb	-0.553072	0.000685882
ENSMUSG00000055923	Aasdh	-0.554897	0.0986309
ENSMUSG00000076437	2700094K13Rik	-0.554982	0.0230633
ENSMUSG00000028626	Col9a2	-0.555162	0.0130011
ENSMUSG00000040312	Cchcr1	-0.555272	0.00330801
ENSMUSG00000021607	Mrpl36	-0.556044	0.0235568
ENSMUSG00000026921	Egfl7	-0.556341	0.00602655
ENSMUSG00000022420	Dnalc4	-0.556375	0.0105725
ENSMUSG00000056665	4930572J05Rik	-0.55642	0.0408347
ENSMUSG00000039741	Bahcc1	-0.55655	0.00332493
ENSMUSG00000020877	Scrn2	-0.556789	0.0365286
ENSMUSG00000024217	Snrpc	-0.556858	0.00222566
ENSMUSG00000060216	Arrb2	-0.556928	0.00232309
ENSMUSG00000031391	L1cam	-0.557123	0.0760026
ENSMUSG00000021947	Cryl1	-0.557823	0.0521256
ENSMUSG00000026087	Mrpl30	-0.558127	0.00448738
ENSMUSG00000019254	Ppp1r12c	-0.558876	0.00635343
ENSMUSG00000023991	Foxp4	-0.559048	0.00630193
ENSMUSG00000032965	Ift57	-0.5596	0.0571762
ENSMUSG00000029614	Rpl6	-0.559804	0.000507391
ENSMUSG00000034729	Mrps10	-0.560049	0.00976126
ENSMUSG00000032192	Gnb5	-0.560591	0.0710954
ENSMUSG00000041126	H2afv	-0.561653	0.0156481
ENSMUSG00000027884	Clcc1	-0.561785	0.0673174
ENSMUSG00000035561	Aldh1b1	-0.562236	0.0538432
ENSMUSG00000004032	Gstm5	-0.562347	0.0972145
ENSMUSG00000029168	Dpysl5	-0.562906	0.0302429
ENSMUSG00000018770	Atp5g3	-0.563457	0.00588762
ENSMUSG00000079610	Ankrd39	-0.563697	0.0689978
ENSMUSG00000008668	Rps18	-0.563919	0.0181709
ENSMUSG00000022972	1110004E09Rik	-0.564109	0.0112987
ENSMUSG00000031783	Polr2c	-0.565053	0.000871834
ENSMUSG00000059291	Rpl11	-0.565063	0.00254221
ENSMUSG00000055401	Fbxo6	-0.565335	0.00330801
ENSMUSG00000025533	Asl	-0.565447	0.0199299
ENSMUSG00000028782	Bai2	-0.565515	0.0947934
ENSMUSG00000054766	Set	-0.56579	0.00133727
ENSMUSG00000004285	Atp6v1f	-0.565798	0.0107895
ENSMUSG00000038690	Atp5j2	-0.566095	0.00261206
ENSMUSG00000035390	Brsk1	-0.567235	0.0398449
ENSMUSG00000044005	Gls2	-0.567332	0.00892185
ENSMUSG00000036372	1810006K21Rik	-0.567485	0.00329087
ENSMUSG00000005312	Ubqln1	-0.567554	0.0122803
ENSMUSG00000028480	Glipr2	-0.568003	0.0307879
ENSMUSG00000035828	Pim3	-0.56816	0.00166071
ENSMUSG00000022013	Dnajc15	-0.568286	0.0121554
ENSMUSG00000031146	Plp2	-0.568335	0.00255477
ENSMUSG00000015013	Trappc2l	-0.56871	0.0179055
ENSMUSG00000022913	Psmg1	-0.568771	0.00385587
ENSMUSG00000029575	Mmab	-0.568772	0.0761891
ENSMUSG00000027500	Stmn2	-0.569346	0.00120991
ENSMUSG00000051169	Rpusd3	-0.569444	0.00915753
ENSMUSG00000050627	Gpd1l	-0.56974	0.0233848
ENSMUSG00000027490	E2f1	-0.569883	0.0261016
ENSMUSG00000060098	Prmt7	-0.570128	0.000840366
ENSMUSG00000042594	Sh2b3	-0.570392	0.0128818
ENSMUSG00000047473	Zfp30	-0.571204	0.0940112
ENSMUSG00000035215	Lsm7	-0.571395	0.00630773
ENSMUSG00000024845	Tmem134	-0.571831	0.0202341
ENSMUSG00000022490	Ppp1r1a	-0.571864	0.0643904
ENSMUSG00000020085	Aifm2	-0.572089	0.0184392
ENSMUSG00000031490	Eif4ebp1	-0.572227	0.00127284
ENSMUSG00000041841	Rpl37	-0.572393	0.00566736
ENSMUSG00000020519	Sap30l	-0.572788	0.0213304
ENSMUSG00000032047	Acat1	-0.573097	0.0338297
ENSMUSG00000004885	Crabp2	-0.57322	0.0670473
ENSMUSG00000052139	Bre	-0.573521	0.00253328
ENSMUSG00000029465	Arpc3	-0.57459	0.00106323
ENSMUSG00000037805	Rpl10a	-0.574745	0.00084895
ENSMUSG00000022982	Sod1	-0.575156	0.00333866
ENSMUSG00000018476	Kdm6b	-0.575502	0.00155041
ENSMUSG00000031960	Aars	-0.575784	0.00066141
ENSMUSG00000037905	Bri3bp	-0.575828	0.00413439
ENSMUSG00000031708	Tecr	-0.576459	0.00314345
ENSMUSG00000004934	Pias4	-0.576463	0.00186193
ENSMUSG00000025503	Taldo1	-0.577328	0.0010147
ENSMUSG00000032198	Dock6	-0.57784	0.0229789
ENSMUSG00000040354	Mars	-0.578167	0.000438928
ENSMUSG00000062859	Tcp11	-0.578498	0.0896762
ENSMUSG00000038777	Sema6c	-0.578562	0.0178138
ENSMUSG00000037747	Phyhipl	-0.578776	0.059937
ENSMUSG00000053559	Smagp	-0.578929	0.00987631
ENSMUSG00000015937	H2afy	-0.579236	0.00107666
ENSMUSG00000017778	Cox7c	-0.579265	0.00286569
ENSMUSG00000030541	Idh2	-0.57936	0.00212094
ENSMUSG00000061286	Exosc5	-0.579835	0.0071449
ENSMUSG00000037103	Dcaf15	-0.580773	0.00162137
ENSMUSG00000020167	Tcf3	-0.580813	0.0053157
ENSMUSG00000029071	Dvl1	-0.580962	0.026819
ENSMUSG00000028680	Plk3	-0.580999	0.0341536
ENSMUSG00000073468	Sft2d1	-0.581026	0.00675254
ENSMUSG00000062981	Mrpl42	-0.581124	0.000809416
ENSMUSG00000028645	Slc2a1	-0.581217	0.021862
ENSMUSG00000091537	Ccdc72	-0.581359	0.00333866
ENSMUSG00000040472	Rabggta	-0.581489	0.00721154
ENSMUSG00000021963	Sap18	-0.582182	0.00658854
ENSMUSG00000024847	Aip	-0.583048	0.00190523
ENSMUSG00000009566	Fpgs	-0.583222	0.00951872
ENSMUSG00000001158	Snrnp27	-0.583734	0.00165307
ENSMUSG00000074129	Rpl13a	-0.584011	0.0183798
ENSMUSG00000049047	Armcx3	-0.58411	0.0479923
ENSMUSG00000059734	Ndufs8	-0.584278	0.00351902
ENSMUSG00000012848	Rps5	-0.584494	0.00181791
ENSMUSG00000024201	Kdm4b	-0.584719	0.0819389
ENSMUSG00000005514	Por	-0.584901	0.00266476
ENSMUSG00000034341	Wbp2	-0.585069	0.00149504
ENSMUSG00000042709	Atpaf2	-0.585538	0.00322584
ENSMUSG00000003032	Klf4	-0.58694	0.00689542
ENSMUSG00000022487	Gtsf1	-0.587123	0.0705128
ENSMUSG00000025731	0610011F06Rik	-0.587185	0.0936338
ENSMUSG00000024537	Psmg2	-0.587516	0.00245138
ENSMUSG00000030826	Bcat2	-0.587896	0.00301966
ENSMUSG00000089832	Shkbp1	-0.588452	0.0040211
ENSMUSG00000020908	Myh3	-0.588659	0.0586781
ENSMUSG00000047261	Gap43	-0.588829	0.0433311
ENSMUSG00000030060	8430410A17Rik	-0.588945	0.0109789
ENSMUSG00000025064	Col17a1	-0.589539	0.0936338
ENSMUSG00000040415	Dtx3	-0.589781	0.0166979
ENSMUSG00000022956	Atp5o	-0.589795	0.00054512
ENSMUSG00000012405	Rpl15	-0.589872	0.000408604
ENSMUSG00000004665	Cnn2	-0.590002	0.00315784
ENSMUSG00000037820	Tgm2	-0.590212	0.0570713
ENSMUSG00000009863	Sdhb	-0.590255	0.00146946
ENSMUSG00000032417	Rwdd2a	-0.590641	0.0515247
ENSMUSG00000031851	Ntpcr	-0.590646	0.0095428
ENSMUSG00000059355	BC056474	-0.591166	0.0327639
ENSMUSG00000004667	Polr2e	-0.591193	0.00223671
ENSMUSG00000039254	Pomt1	-0.591212	0.0145826
ENSMUSG00000067367	Lyar	-0.591273	0.00185689
ENSMUSG00000030731	Syt3	-0.5913	0.073831
ENSMUSG00000021884	Hacl1	-0.591401	0.0339035
ENSMUSG00000049960	Mrps16	-0.591675	0.00457451
ENSMUSG00000003429	Rps11	-0.591751	0.0020306
ENSMUSG00000035530	Eif1	-0.592177	0.000891232
ENSMUSG00000036835	Psenen	-0.592251	0.00230583
ENSMUSG00000017747	Ghdc	-0.592394	0.0213367
ENSMUSG00000025025	Mxi1	-0.593426	0.00102665
ENSMUSG00000039356	Exosc2	-0.593451	0.00257803
ENSMUSG00000028743	Akr7a5	-0.593526	0.0425533
ENSMUSG00000033021	Gmppa	-0.593935	0.00490083
ENSMUSG00000037992	Rara	-0.59443	0.00202289
ENSMUSG00000040511	Pvr	-0.594569	0.008551
ENSMUSG00000078484	Klhl17	-0.594665	0.0280507
ENSMUSG00000034285	Nipsnap1	-0.595223	0.000419241
ENSMUSG00000009108	Gnat2	-0.595562	0.0672182
ENSMUSG00000047721	Bola2	-0.595644	0.00841025
ENSMUSG00000000628	Hk2	-0.595767	0.000608818
ENSMUSG00000041729	Coro2b	-0.596054	0.0103011
ENSMUSG00000028070	Apoa1bp	-0.59624	0.0138234
ENSMUSG00000049551	Fzd9	-0.596428	0.0481809
ENSMUSG00000018340	Anxa6	-0.596445	0.000892614
ENSMUSG00000028798	Eif3i	-0.596544	0.000215532
ENSMUSG00000017404	Rpl19	-0.596806	0.00539644
ENSMUSG00000044681	Cnpy1	-0.597511	0.0224894
ENSMUSG00000071014	Ndufb6	-0.597595	0.0303935
ENSMUSG00000032641	Gpr19	-0.597621	0.0172985
ENSMUSG00000027075	Slc43a1	-0.598241	0.0122803
ENSMUSG00000048277	Syngr2	-0.598608	0.015391
ENSMUSG00000030417	Pdcd5	-0.59917	0.000827079
ENSMUSG00000041064	Pif1	-0.599416	0.000827079
ENSMUSG00000022558	Heatr7a	-0.600092	0.0139607
ENSMUSG00000060376	Bckdha	-0.600271	0.000560886
ENSMUSG00000007892	Rplp1	-0.60123	0.0231855
ENSMUSG00000056201	Cfl1	-0.601366	0.000206857
ENSMUSG00000042367	Gjb3	-0.601987	0.00305037
ENSMUSG00000068921	Dap3	-0.602972	0.00156844
ENSMUSG00000037279	Ovol2	-0.603589	0.0961058
ENSMUSG00000000934	Top1mt	-0.603679	0.0286122
ENSMUSG00000041359	Tcl1	-0.604019	0.0040364
ENSMUSG00000062328	Rpl17	-0.604298	0.00801053
ENSMUSG00000007836	Hnrnpa0	-0.605636	0.00418832
ENSMUSG00000022681	Ntan1	-0.606638	0.00164429
ENSMUSG00000056598	Lrrc48	-0.607228	0.0963179
ENSMUSG00000026429	Ube2t	-0.607423	0.042273
ENSMUSG00000025868	Higd2a	-0.608415	0.0115013
ENSMUSG00000020415	Pttg1	-0.608618	0.087947
ENSMUSG00000003531	Dgcr6	-0.608681	0.0432021
ENSMUSG00000042747	Krtcap2	-0.608723	0.027461
ENSMUSG00000042757	Tmem108	-0.609173	0.0312121
ENSMUSG00000018858	Ict1	-0.609243	0.00152083
ENSMUSG00000069678	Pcgf1	-0.610178	0.0209648
ENSMUSG00000020799	Tekt1	-0.610307	0.0495697
ENSMUSG00000008348	Ubc	-0.610684	0.0063075
ENSMUSG00000020692	Nle1	-0.610943	0.0043102
ENSMUSG00000029580	Actb	-0.611196	0.00933702
ENSMUSG00000078667	1700094D03Rik	-0.61159	0.0444744
ENSMUSG00000057322	Rpl38	-0.611901	0.0074462
ENSMUSG00000046753	Ccdc66	-0.61212	0.00206341
ENSMUSG00000075528	Aarsd1	-0.612122	0.00602246
ENSMUSG00000031762	Mt2	-0.612139	0.00908165
ENSMUSG00000042632	Pla2g6	-0.612669	0.001076
ENSMUSG00000025135	Anapc11	-0.61268	0.0049845
ENSMUSG00000040435	Ppp1r15a	-0.613042	0.00116804
ENSMUSG00000027160	Ccdc34	-0.613121	0.0130949
ENSMUSG00000016319	Slc25a5	-0.613185	0.00156844
ENSMUSG00000028651	Ppie	-0.61356	0.00117574
ENSMUSG00000069565	Dazap1	-0.613666	0.00463061
ENSMUSG00000053175	Bcl3	-0.613717	0.0207253
ENSMUSG00000029823	Luc7l2	-0.614434	0.00873945
ENSMUSG00000086096	Gm12688	-0.615642	0.0386233
ENSMUSG00000031838	Ifi30	-0.615951	0.0742808
ENSMUSG00000044813	Shb	-0.616212	0.0480311
ENSMUSG00000014554	Dguok	-0.616228	0.0303924
ENSMUSG00000002109	Ddb2	-0.616395	0.065454
ENSMUSG00000068323	Slc4a5	-0.616424	0.0739881
ENSMUSG00000009647	Ccdc109a	-0.616488	0.0171677
ENSMUSG00000031792	AA960436	-0.616517	0.00135892
ENSMUSG00000073207	Ccdc160	-0.617314	0.0144526
ENSMUSG00000036427	Gpi1	-0.617581	0.0125989
ENSMUSG00000071773	Rhox1	-0.618042	0.0993206
ENSMUSG00000041774	Ydjc	-0.618112	0.0327824
ENSMUSG00000021967	Mrp63	-0.618217	0.0952125
ENSMUSG00000022964	Tmem50b	-0.618282	0.00409469
ENSMUSG00000093483	RP23-381B19.7	-0.618303	0.00913924
ENSMUSG00000031586	Rbpms	-0.618534	0.000540051
ENSMUSG00000058454	Dhcr7	-0.619059	0.000785506
ENSMUSG00000052033	Pfdn4	-0.619269	0.00077091
ENSMUSG00000029016	Clcn6	-0.619671	0.000930644
ENSMUSG00000040904	Rnasek	-0.620255	0.00170631
ENSMUSG00000021930	6330409N04Rik	-0.620497	0.0208661
ENSMUSG00000024955	Esrra	-0.620583	0.00867131
ENSMUSG00000002210	1500002O20Rik	-0.621536	0.00173286
ENSMUSG00000058351	2010107H07Rik	-0.621629	0.0516008
ENSMUSG00000039221	Rpl22l1	-0.62171	0.000557229
ENSMUSG00000007570	Fance	-0.621801	0.0178761
ENSMUSG00000028078	Dclk2	-0.622146	0.00592195
ENSMUSG00000020469	Myl7	-0.623268	0.0804994
ENSMUSG00000033852	Pla2g4b	-0.623398	0.0167188
ENSMUSG00000075266	Cenpw	-0.623429	0.0176731
ENSMUSG00000026627	Tmem206	-0.623737	0.0963179
ENSMUSG00000021493	Pdlim7	-0.624058	0.00490352
ENSMUSG00000034254	Agpat1	-0.624138	0.00491466
ENSMUSG00000028447	Dctn3	-0.624263	0.00107852
ENSMUSG00000027679	Dnajc19	-0.624307	0.0014832
ENSMUSG00000035769	Xylb	-0.624346	0.00393138
ENSMUSG00000019066	Rab3d	-0.624574	0.0057815
ENSMUSG00000034675	Dbn1	-0.625237	0.0103625
ENSMUSG00000027339	Rassf2	-0.625513	0.0280507
ENSMUSG00000040564	Apoc1	-0.625529	0.0216147
ENSMUSG00000040048	Ndufb10	-0.625673	0.00330801
ENSMUSG00000030116	Mfap5	-0.62663	0.0159787
ENSMUSG00000030739	Myh14	-0.626709	0.00353606
ENSMUSG00000078640	Gm11627	-0.62724	0.0224403
ENSMUSG00000044349	Snhg11	-0.627253	0.0318885
ENSMUSG00000005779	Psmb4	-0.628097	0.00101543
ENSMUSG00000029330	Cds1	-0.628205	0.0164355
ENSMUSG00000049881	2810025M15Rik	-0.628499	0.00110242
ENSMUSG00000020407	Upp1	-0.629079	0.00223876
ENSMUSG00000010362	Rdm1	-0.629279	0.00107666
ENSMUSG00000032263	Bckdhb	-0.62938	0.000656815
ENSMUSG00000028546	Elavl4	-0.629384	0.0748594
ENSMUSG00000003541	Ier3	-0.629825	0.0144778
ENSMUSG00000031837	Necab2	-0.629829	0.00787333
ENSMUSG00000037772	Mrpl23	-0.630319	0.00867131
ENSMUSG00000003411	Rab3b	-0.630423	0.0110648
ENSMUSG00000022551	Cyc1	-0.630487	0.000159741
ENSMUSG00000020232	Hmg20b	-0.630758	0.0105407
ENSMUSG00000044037	Als2cl	-0.631266	0.0330626
ENSMUSG00000040139	9430038I01Rik	-0.631409	0.0300344
ENSMUSG00000026526	Fh1	-0.631919	0.00029367
ENSMUSG00000024266	Adad2	-0.632029	0.0707155
ENSMUSG00000009670	Tex11	-0.632885	0.0739881
ENSMUSG00000085156	Gm11974	-0.632993	0.0023186
ENSMUSG00000058240	Cryzl1	-0.633176	0.0727634
ENSMUSG00000006360	Crip1	-0.633353	0.00826581
ENSMUSG00000021268	Meg3	-0.634372	0.0513355
ENSMUSG00000058546	Rpl23a	-0.634655	0.00197414
ENSMUSG00000049482	Ctu2	-0.634672	0.0038987
ENSMUSG00000047459	Dynlrb1	-0.634728	0.00112411
ENSMUSG00000065208	SNORA4	-0.635532	0.0906803
ENSMUSG00000061132	Blnk	-0.635537	0.0287971
ENSMUSG00000073702	Rpl31	-0.635701	0.00255165
ENSMUSG00000028861	Mrps15	-0.63604	0.00270096
ENSMUSG00000027996	Sfrp2	-0.637608	0.0152957
ENSMUSG00000038811	Gngt2	-0.637879	0.0725984
ENSMUSG00000009145	Dqx1	-0.637919	0.0725984
ENSMUSG00000042770	Hebp1	-0.638114	0.0206089
ENSMUSG00000001930	Vwf	-0.638153	0.00272836
ENSMUSG00000031730	Dhodh	-0.638219	0.00232564
ENSMUSG00000021076	Actr10	-0.638438	0.00610981
ENSMUSG00000042388	Dlgap3	-0.639014	0.00808184
ENSMUSG00000048174	Tmem81	-0.639045	0.0509482
ENSMUSG00000084762	Gm14074	-0.639162	0.0337663
ENSMUSG00000020299	4930524B15Rik	-0.639528	0.0928383
ENSMUSG00000002058	Unc119	-0.640287	0.00261174
ENSMUSG00000006412	Pfdn2	-0.640346	0.00212825
ENSMUSG00000037994	Nhedc2	-0.641143	0.057323
ENSMUSG00000027566	Psma7	-0.641956	0.000479232
ENSMUSG00000018677	Slc25a39	-0.642138	0.000242331
ENSMUSG00000036199	Ndufa13	-0.642247	0.0147702
ENSMUSG00000038286	Bphl	-0.642637	0.088333
ENSMUSG00000023047	Amhr2	-0.643166	0.036499
ENSMUSG00000002968	Med25	-0.643365	0.00623727
ENSMUSG00000059013	Sh2d3c	-0.643878	0.0991068
ENSMUSG00000024844	Banf1	-0.643976	0.00257803
ENSMUSG00000032648	Pygm	-0.644498	0.0546332
ENSMUSG00000048758	Rpl29	-0.645046	0.000432138
ENSMUSG00000004994	Ccdc130	-0.645396	0.00656752
ENSMUSG00000024855	Pacs1	-0.645597	0.00430053
ENSMUSG00000092177	Vax2os2	-0.646004	0.064642
ENSMUSG00000086454	4930500J02Rik	-0.646238	0.00121651
ENSMUSG00000069744	Psmb3	-0.646661	0.000210349
ENSMUSG00000002379	Ndufa11	-0.647513	0.000653823
ENSMUSG00000064264	Zfp428	-0.647583	0.0214058
ENSMUSG00000021957	Tkt	-0.648561	7.92685e-05
ENSMUSG00000014361	Mertk	-0.648603	0.0804823
ENSMUSG00000079003	Samd1	-0.648752	0.00101891
ENSMUSG00000003420	Fcgrt	-0.64885	0.00419267
ENSMUSG00000060538	Tmem219	-0.648993	0.0712645
ENSMUSG00000035486	Plk5	-0.649018	0.0936338
ENSMUSG00000021196	Pfkp	-0.649158	0.00267342
ENSMUSG00000090862	Rps13	-0.649845	0.00154318
ENSMUSG00000019428	Fkbp8	-0.650046	0.000485616
ENSMUSG00000036928	Stag3	-0.650347	0.00889157
ENSMUSG00000006369	Fbln1	-0.650419	0.00683877
ENSMUSG00000059070	Rpl18	-0.650889	0.00149504
ENSMUSG00000086985	Gm16973	-0.650978	0.0915344
ENSMUSG00000062691	1110001A16Rik	-0.651237	0.00867131
ENSMUSG00000062647	Rpl7a	-0.651566	8.40628e-05
ENSMUSG00000052133	Sema5b	-0.652699	0.0423757
ENSMUSG00000021203	Otub2	-0.652757	0.0603713
ENSMUSG00000038954	Supt3h	-0.653703	0.0115086
ENSMUSG00000037344	Slc12a9	-0.654156	0.0119551
ENSMUSG00000014837	4931428F04Rik	-0.654306	0.0683288
ENSMUSG00000037446	Tulp1	-0.6547	0.0679505
ENSMUSG00000030946	Lhpp	-0.655562	0.0142876
ENSMUSG00000029713	Gnb2	-0.655711	0.00102191
ENSMUSG00000025409	Mbd6	-0.655906	0.00340371
ENSMUSG00000025427	Rnf165	-0.656395	0.00190523
ENSMUSG00000034205	Loxl2	-0.657889	0.0416626
ENSMUSG00000050288	Fzd2	-0.658018	0.015492
ENSMUSG00000016252	Atp5e	-0.659317	0.00344845
ENSMUSG00000063316	Rpl27	-0.659378	0.0021432
ENSMUSG00000006717	Acot13	-0.659431	0.029353
ENSMUSG00000002781	Tmem143	-0.659531	0.00701965
ENSMUSG00000032715	Trib3	-0.659754	0.0330638
ENSMUSG00000041329	Atp1b2	-0.659897	0.00133183
ENSMUSG00000049036	Tmem121	-0.660693	0.0513355
ENSMUSG00000038812	Trmt112	-0.660811	0.00165758
ENSMUSG00000024952	Rps6ka4	-0.660854	0.00411094
ENSMUSG00000053641	Dennd4a	-0.661122	0.0298853
ENSMUSG00000000489	Pdgfb	-0.661498	0.0546459
ENSMUSG00000036432	Siah2	-0.66276	0.0171677
ENSMUSG00000032495	Lrrc2	-0.6631	0.000540051
ENSMUSG00000039199	Zdhhc1	-0.663169	0.0938157
ENSMUSG00000012123	Aim1l	-0.663253	0.0134929
ENSMUSG00000013787	Ehmt2	-0.663307	0.000273223
ENSMUSG00000075704	Txnrd2	-0.663909	0.0224744
ENSMUSG00000000876	Pxmp4	-0.663915	0.0271462
ENSMUSG00000022884	Eif4a2	-0.664661	0.0063075
ENSMUSG00000014294	Ndufa2	-0.664911	0.00385587
ENSMUSG00000049775	Tmsb4x	-0.665132	0.00120319
ENSMUSG00000050705	2310061I04Rik	-0.665388	0.00054512
ENSMUSG00000037761	Actr5	-0.666	0.0290704
ENSMUSG00000068523	Gng5	-0.666287	0.0026673
ENSMUSG00000024186	Rgs11	-0.666516	0.0673174
ENSMUSG00000014301	Pam16	-0.667255	0.00557481
ENSMUSG00000015092	Edf1	-0.667919	0.00716348
ENSMUSG00000028843	Sh3bgrl3	-0.66846	0.00155041
ENSMUSG00000025260	Hsd17b10	-0.6689	0.000930644
ENSMUSG00000006395	Hyi	-0.669175	0.0940883
ENSMUSG00000047022	Mipol1	-0.669721	0.0847482
ENSMUSG00000002625	Akap8l	-0.669962	0.00599151
ENSMUSG00000063171	Rps4y2	-0.670207	0.00434565
ENSMUSG00000019822	Smpd2	-0.670289	0.0015806
ENSMUSG00000023982	Guca1a	-0.670318	0.0432944
ENSMUSG00000058135	Gstm1	-0.670818	0.0161668
ENSMUSG00000079478	Sssca1	-0.67185	0.00520369
ENSMUSG00000040658	BC048355	-0.672052	0.00464676
ENSMUSG00000006313	Upk1a	-0.672221	0.0739881
ENSMUSG00000046341	Gm11223	-0.672576	0.00592195
ENSMUSG00000015468	Notch4	-0.672918	0.000540051
ENSMUSG00000022540	Rogdi	-0.673065	0.000552609
ENSMUSG00000021486	Prelid1	-0.673475	2.13961e-05
ENSMUSG00000001794	Capns1	-0.674454	0.00042755
ENSMUSG00000053560	Ier2	-0.674566	0.00859869
ENSMUSG00000039209	Rpl39l	-0.675091	0.065454
ENSMUSG00000058886	Deaf1	-0.675967	0.00822018
ENSMUSG00000022111	Uchl3	-0.676174	0.000217083
ENSMUSG00000022429	Dmc1	-0.676194	0.0541778
ENSMUSG00000035649	Zcchc7	-0.67639	0.00420604
ENSMUSG00000040447	Spns2	-0.676687	0.0998853
ENSMUSG00000005687	Bcas2	-0.677166	0.0009252
ENSMUSG00000067338	Tuba3b	-0.67717	0.0906803
ENSMUSG00000024352	Spata24	-0.677241	0.061257
ENSMUSG00000030584	Dpf1	-0.677441	0.0316376
ENSMUSG00000024990	Rbp4	-0.677475	0.04909
ENSMUSG00000000296	Tpd52l1	-0.677522	0.00259129
ENSMUSG00000070371	Prss36	-0.677979	0.0209533
ENSMUSG00000000531	Grasp	-0.678055	0.00164429
ENSMUSG00000033720	Sfxn5	-0.678207	0.0520699
ENSMUSG00000042675	Ypel3	-0.678337	0.051432
ENSMUSG00000085859	D030068K23Rik	-0.678688	0.0802233
ENSMUSG00000037031	Tspan15	-0.67872	0.0315483
ENSMUSG00000053317	Sec61b	-0.678879	0.00269803
ENSMUSG00000027605	Acss2	-0.680405	0.00357055
ENSMUSG00000038489	Polr2l	-0.680495	0.00058752
ENSMUSG00000067653	Ankrd23	-0.680792	0.0790757
ENSMUSG00000029710	Ephb4	-0.681233	0.00107852
ENSMUSG00000026688	Mgst3	-0.68203	0.0281378
ENSMUSG00000034171	Faah	-0.682162	0.0278541
ENSMUSG00000024640	Psat1	-0.682291	0.00156474
ENSMUSG00000033379	Atp6v0b	-0.682411	0.00370999
ENSMUSG00000003344	Btbd2	-0.683141	0.0172247
ENSMUSG00000061062	Gm10093	-0.683223	0.0432346
ENSMUSG00000007833	Aldh16a1	-0.683845	0.000485616
ENSMUSG00000046287	Pnma3	-0.683893	0.0963179
ENSMUSG00000024194	Cuta	-0.684227	0.000771102
ENSMUSG00000044328	Trp53i13	-0.684229	0.0109789
ENSMUSG00000068860	Gm128	-0.684365	0.0874681
ENSMUSG00000032311	Nrg4	-0.685223	0.0237296
ENSMUSG00000033871	Ppargc1b	-0.685227	0.0341536
ENSMUSG00000058076	Sdhc	-0.685725	8.31707e-05
ENSMUSG00000040219	Ttc12	-0.685926	0.0291971
ENSMUSG00000074269	2410076I21Rik	-0.686587	0.00609797
ENSMUSG00000042804	Gpr153	-0.686629	0.0607448
ENSMUSG00000022610	Mapk12	-0.686646	0.0986264
ENSMUSG00000028975	Pex14	-0.686646	0.00330801
ENSMUSG00000035765	Dym	-0.686973	0.000485616
ENSMUSG00000042878	Ccdc85b	-0.687051	0.06212
ENSMUSG00000037390	Muc3	-0.687716	0.0881347
ENSMUSG00000030329	C530028O21Rik	-0.687725	0.0153901
ENSMUSG00000070493	Chchd2	-0.687844	0.000254229
ENSMUSG00000005986	Ankrd13d	-0.688037	0.0537928
ENSMUSG00000031879	Fam96b	-0.688369	0.000485616
ENSMUSG00000025171	Ubtd1	-0.688639	0.0328377
ENSMUSG00000060715	1700019A02Rik	-0.688688	0.0876787
ENSMUSG00000056486	Chn1	-0.68877	0.00426937
ENSMUSG00000054428	Atpif1	-0.688887	0.00423546
ENSMUSG00000006457	Actn3	-0.689083	0.000633123
ENSMUSG00000052837	Junb	-0.68937	0.0298853
ENSMUSG00000090536	Scn8a	-0.690107	0.0512587
ENSMUSG00000028849	Mtap7d1	-0.690361	0.000808802
ENSMUSG00000026672	Optn	-0.69057	0.0374073
ENSMUSG00000042216	Sgsm1	-0.690973	0.0126616
ENSMUSG00000045348	6430598A04Rik	-0.69099	0.0189883
ENSMUSG00000025491	Ifitm1	-0.691821	0.00664008
ENSMUSG00000030590	Fam98c	-0.691822	0.0150197
ENSMUSG00000031813	Fam125a	-0.692936	0.00507709
ENSMUSG00000055373	Fut9	-0.693145	0.0234716
ENSMUSG00000017221	Psmd3	-0.694067	0.000556258
ENSMUSG00000054708	Ankrd24	-0.694083	0.00639282
ENSMUSG00000083816	Gm13033	-0.69443	0.0784853
ENSMUSG00000028100	Nudt17	-0.69465	0.0253518
ENSMUSG00000073633	Fbxo36	-0.694652	0.00946506
ENSMUSG00000020477	Mrps24	-0.694791	0.000637033
ENSMUSG00000010406	Mrpl52	-0.694827	0.0215684
ENSMUSG00000008496	Pou2f2	-0.695287	0.0971302
ENSMUSG00000071454	Dtnb	-0.695337	0.000346338
ENSMUSG00000028655	Mfsd2a	-0.695742	0.0809874
ENSMUSG00000030588	Yif1b	-0.696194	0.000485616
ENSMUSG00000020926	Adam11	-0.696309	0.080352
ENSMUSG00000026456	Cyb5r1	-0.69714	2.98318e-05
ENSMUSG00000016624	Phf21b	-0.697376	0.00949243
ENSMUSG00000001120	Pcbp3	-0.6983	0.000679038
ENSMUSG00000024862	Klc2	-0.698309	0.00882395
ENSMUSG00000025237	Parp6	-0.698578	0.0154771
ENSMUSG00000002147	Stat6	-0.699349	9.72423e-05
ENSMUSG00000025202	Scd3	-0.69952	0.0860343
ENSMUSG00000033318	Gstt2	-0.699584	0.0264939
ENSMUSG00000036931	Nfkbid	-0.700167	0.0480311
ENSMUSG00000062683	Atp5g2	-0.702475	0.000192779
ENSMUSG00000018570	2810408A11Rik	-0.703189	0.0518571
ENSMUSG00000028898	Trnau1ap	-0.703275	0.000216369
ENSMUSG00000045667	Smtnl2	-0.703557	0.000181338
ENSMUSG00000061086	Myl4	-0.703681	0.0764965
ENSMUSG00000015335	Zdhhc12	-0.704006	0.000765979
ENSMUSG00000031170	Slc38a5	-0.705151	0.0377568
ENSMUSG00000007646	Rad51c	-0.705592	0.000291552
ENSMUSG00000039195	1110008P14Rik	-0.70656	0.01223
ENSMUSG00000057666	Gapdh	-0.707074	0.000726536
ENSMUSG00000034993	Vat1	-0.707464	0.00053249
ENSMUSG00000042705	Commd10	-0.707468	3.96784e-05
ENSMUSG00000002233	Rhoc	-0.70789	0.00434565
ENSMUSG00000038155	Gstp2	-0.707941	0.0673983
ENSMUSG00000039648	Ccbl1	-0.708028	0.0153901
ENSMUSG00000037525	Bcdin3d	-0.708047	0.0158922
ENSMUSG00000040601	Nlrp4a	-0.708604	0.027224
ENSMUSG00000025403	Shmt2	-0.709313	3.07434e-05
ENSMUSG00000001510	Dlx3	-0.709895	0.0726312
ENSMUSG00000040189	Ccdc114	-0.710264	0.0278901
ENSMUSG00000032482	Cspg5	-0.71114	0.025087
ENSMUSG00000024158	Hagh	-0.711311	0.00205257
ENSMUSG00000050914	Ankrd37	-0.711553	0.0387759
ENSMUSG00000031576	Kcnu1	-0.711592	0.0763377
ENSMUSG00000024620	Pdgfrb	-0.7122	0.0619991
ENSMUSG00000035505	Cox18	-0.712366	0.00422368
ENSMUSG00000035953	Tmem55b	-0.713113	0.000776446
ENSMUSG00000015474	Ppt2	-0.713654	0.0176655
ENSMUSG00000037243	Zfp692	-0.713913	0.0183798
ENSMUSG00000037221	Mospd3	-0.714464	0.00276646
ENSMUSG00000006345	Ggt1	-0.714925	0.0173093
ENSMUSG00000019944	Rhobtb1	-0.715048	0.0497294
ENSMUSG00000001588	Acap1	-0.715206	0.00119653
ENSMUSG00000038622	Med30	-0.715409	0.000126427
ENSMUSG00000040424	Hipk4	-0.71546	0.0593029
ENSMUSG00000039345	Mettl22	-0.715639	0.0131815
ENSMUSG00000050424	Pnma5	-0.715683	0.0682292
ENSMUSG00000063704	Mapk15	-0.715703	0.0670291
ENSMUSG00000052949	Rnf157	-0.716137	0.0794916
ENSMUSG00000056917	Sipa1	-0.716462	0.0280018
ENSMUSG00000030598	Fbxo17	-0.716671	0.00172082
ENSMUSG00000027602	Map1lc3a	-0.717697	0.00470618
ENSMUSG00000006057	Atp5g1	-0.718501	0.000246563
ENSMUSG00000023031	Cela1	-0.718985	0.0999165
ENSMUSG00000019312	Grb7	-0.719219	0.000121075
ENSMUSG00000037405	Icam1	-0.719382	0.00209359
ENSMUSG00000089661	Mia1	-0.719805	0.0873127
ENSMUSG00000029436	Mmp17	-0.719811	0.00296436
ENSMUSG00000074397	Foxr1	-0.720583	0.0138487
ENSMUSG00000033701	Acbd6	-0.720717	0.00727459
ENSMUSG00000006585	Cdt1	-0.721003	0.000316756
ENSMUSG00000084968	Gm12743	-0.721484	0.0962373
ENSMUSG00000030589	Rasgrp4	-0.721846	0.0103469
ENSMUSG00000006784	Ttc25	-0.722585	0.0177886
ENSMUSG00000014075	Tctex1d2	-0.722732	0.0110587
ENSMUSG00000030512	Snrpa1	-0.723327	6.90825e-06
ENSMUSG00000059743	Fdps	-0.723753	1.15883e-05
ENSMUSG00000030707	Coro1a	-0.723824	0.0480183
ENSMUSG00000004929	Thop1	-0.724111	0.000320788
[truncated: 858 more rows]

## Sheet: Apex1-knockout EBs
Differentially expressed genes in Apex1-knockout compared to control embryoid bodies, top hits with more than 2-fold deregulation are highlighted in bold
Ensembl ID	Gene Symbol	log2Fold Change	BH-adjusted P-value
ENSMUSG00000002204	Napsa	3.38366	1.05217e-42
ENSMUSG00000003283	Hck	2.71167	2.20357e-59
ENSMUSG00000027400	Pdyn	2.64974	5.57934e-20
ENSMUSG00000044948	Wdr96	2.59485	1.67164e-29
ENSMUSG00000027168	Pax6	2.58186	4.98013e-19
ENSMUSG00000055675	Kbtbd11	2.54339	2.01696e-36
ENSMUSG00000022947	Cbr3	2.39895	2.81675e-88
ENSMUSG00000046204	Pnma2	2.2414	1.94558e-18
ENSMUSG00000035960	Apex1	2.22561	2.54868e-37
ENSMUSG00000029413	Naaa	2.21924	1.51996e-41
ENSMUSG00000069814	E130309D14Rik	2.12777	3.15811e-26
ENSMUSG00000006586	Runx1t1	2.1035	5.16484e-27
ENSMUSG00000047797	Gjb1	2.10151	2.66078e-13
ENSMUSG00000025089	Gfra1	2.08308	2.17559e-08
ENSMUSG00000020811	Wscd1	2.06074	2.66394e-16
ENSMUSG00000021228	Acot3	1.99029	3.39423e-07
ENSMUSG00000041134	Cyyr1	1.98993	2.95387e-24
ENSMUSG00000025407	Gli1	1.98106	3.42489e-38
ENSMUSG00000037224	Zfyve28	1.96647	1.72074e-13
ENSMUSG00000055102	Zfp819	1.88865	7.74417e-27
ENSMUSG00000086291	Gm15513	1.87211	6.87829e-08
ENSMUSG00000031160	Eras	1.86362	5.91602e-37
ENSMUSG00000085642	3110053B16Rik	1.85063	2.59014e-08
ENSMUSG00000040829	Zmynd15	1.79804	3.89878e-13
ENSMUSG00000028487	Bnc2	1.78951	1.51995e-17
ENSMUSG00000031760	Mt3	1.78484	5.11925e-09
ENSMUSG00000091456	A930011O12Rik	1.77699	3.56698e-07
ENSMUSG00000038756	Ttll6	1.77077	8.57055e-16
ENSMUSG00000028581	Laptm5	1.76659	1.95524e-26
ENSMUSG00000039238	Zfp750	1.76397	1.40455e-19
ENSMUSG00000017978	Cadps2	1.75758	3.39423e-07
ENSMUSG00000085412	Gm15055	1.73827	9.20341e-16
ENSMUSG00000061322	Dnaic1	1.73226	9.7827e-09
ENSMUSG00000045009	Prrt3	1.71666	7.04949e-09
ENSMUSG00000044006	Cilp2	1.70782	1.54272e-07
ENSMUSG00000055333	Fat2	1.69723	4.72055e-07
ENSMUSG00000042002	Foxn4	1.68463	4.7615e-08
ENSMUSG00000030554	Synm	1.66622	1.52384e-20
ENSMUSG00000020020	Usp44	1.65321	6.60134e-18
ENSMUSG00000024998	Plce1	1.65272	1.33408e-11
ENSMUSG00000038403	Hfe2	1.64773	2.4651e-07
ENSMUSG00000034701	Neurod1	1.64008	1.33793e-06
ENSMUSG00000021763	BC067074	1.63963	2.59277e-20
ENSMUSG00000030067	Foxp1	1.60186	9.93034e-42
ENSMUSG00000044461	Shisa2	1.60082	1.35638e-10
ENSMUSG00000044365	Cxxc4	1.59744	3.91665e-05
ENSMUSG00000048251	Bcl11b	1.59409	2.096e-06
ENSMUSG00000038543	BC028528	1.57769	4.86035e-06
ENSMUSG00000078949	R3hdml	1.5731	1.34291e-06
ENSMUSG00000022756	Slc7a4	1.56632	4.58061e-09
ENSMUSG00000044254	Pcsk9	1.56158	7.93132e-08
ENSMUSG00000001417	Rhbg	1.55243	2.63643e-09
ENSMUSG00000086878	Miat	1.55213	1.02874e-08
ENSMUSG00000020902	Ntn1	1.54932	2.69162e-23
ENSMUSG00000056880	Gadl1	1.54131	0.000714478
ENSMUSG00000044816	D630023F18Rik	1.54029	6.58788e-14
ENSMUSG00000029121	Crmp1	1.53905	1.46116e-22
ENSMUSG00000027359	Slc27a2	1.53526	3.42701e-20
ENSMUSG00000049073	Olfr985	1.53219	1.5607e-06
ENSMUSG00000006457	Actn3	1.5317	1.26734e-19
ENSMUSG00000048070	Pirt	1.51954	6.7732e-05
ENSMUSG00000010122	Slc47a1	1.516	4.59433e-08
ENSMUSG00000048388	Fam171b	1.5137	2.42234e-13
ENSMUSG00000028996	Rbp7	1.50728	1.67694e-07
ENSMUSG00000021130	Galntl1	1.50106	4.15455e-05
ENSMUSG00000089760	D030046N08Rik	1.49692	0.00125618
ENSMUSG00000046408	1700067K01Rik	1.49528	0.000506962
ENSMUSG00000028626	Col9a2	1.49368	3.22015e-22
ENSMUSG00000079471	Gm7325	1.48799	9.17322e-16
ENSMUSG00000087189	D130017N08Rik	1.46234	0.000794839
ENSMUSG00000056487	Mettl7a2	1.46133	0.00169044
ENSMUSG00000029312	Klhl8	1.45273	5.94713e-21
ENSMUSG00000078640	Gm11627	1.45048	4.24886e-08
ENSMUSG00000032482	Cspg5	1.44926	1.01111e-05
ENSMUSG00000030263	Lrmp	1.44636	3.62389e-14
ENSMUSG00000026932	Nacc2	1.44396	2.11013e-08
ENSMUSG00000032849	Abcc4	1.44223	2.30076e-19
ENSMUSG00000079244	Gm5622	1.43404	0.000896834
ENSMUSG00000055409	Nell1	1.43217	0.00204235
ENSMUSG00000040694	Apobec2	1.42658	1.13719e-13
ENSMUSG00000029205	Chrna9	1.42606	1.38694e-11
ENSMUSG00000029861	Fam131b	1.42585	2.22576e-07
ENSMUSG00000026080	Chst10	1.4197	4.8752e-22
ENSMUSG00000086596	Susd5	1.4113	7.34019e-05
ENSMUSG00000075555	Gm10863	1.39897	0.000262709
ENSMUSG00000043999	Gpr75	1.39739	0.000275706
ENSMUSG00000017453	Pipox	1.39682	1.75363e-30
ENSMUSG00000033316	Galnt9	1.39636	0.000869447
ENSMUSG00000032087	Dscaml1	1.39115	6.31216e-06
ENSMUSG00000079871	Gm4984	1.38752	0.000660733
ENSMUSG00000026090	2010300C02Rik	1.38715	3.68521e-07
ENSMUSG00000021118	Plek2	1.38579	2.26142e-08
ENSMUSG00000069763	Tmem100	1.38488	0.00126278
ENSMUSG00000042078	Svop	1.3826	2.0096e-09
ENSMUSG00000056812	St8sia3	1.37854	0.00170512
ENSMUSG00000002006	Pdzd4	1.37645	2.53431e-38
ENSMUSG00000086023	2810011L19Rik	1.37599	1.78031e-07
ENSMUSG00000087307	Gm12925	1.37445	0.00069097
ENSMUSG00000074570	Cass4	1.36521	7.24375e-09
ENSMUSG00000035653	Lrfn5	1.36401	0.00357346
ENSMUSG00000000184	Ccnd2	1.36357	5.40735e-14
ENSMUSG00000033578	Tmem35	1.36247	0.00168375
ENSMUSG00000034730	Bai1	1.36245	3.79956e-06
ENSMUSG00000057963	Itpk1	1.36138	1.88895e-19
ENSMUSG00000021194	Chga	1.35508	7.95544e-08
ENSMUSG00000050157	Gm867	1.3538	0.0011696
ENSMUSG00000001270	Ckb	1.35188	1.29728e-22
ENSMUSG00000005686	Ampd3	1.35093	7.5994e-06
ENSMUSG00000030519	Apba2	1.34931	3.56483e-06
ENSMUSG00000006649	Nphs1	1.34018	5.13893e-15
ENSMUSG00000054160	Nkx2-4	1.34009	0.00400329
ENSMUSG00000060499	Rpl10l	1.33883	1.4523e-22
ENSMUSG00000047040	Prr15l	1.33611	3.57316e-07
ENSMUSG00000002257	Def6	1.33473	3.29083e-14
ENSMUSG00000029026	Trp73	1.33392	7.5388e-07
ENSMUSG00000066643	Wdr35	1.33338	2.63844e-23
ENSMUSG00000020793	Galr2	1.33322	0.00250003
ENSMUSG00000025964	Adam23	1.33201	8.01639e-23
ENSMUSG00000066438	3830431G21Rik	1.32795	9.74019e-12
ENSMUSG00000041359	Tcl1	1.3279	2.66383e-11
ENSMUSG00000034452	Slc24a1	1.32041	3.3352e-07
ENSMUSG00000024300	Myo1f	1.31887	9.09635e-06
ENSMUSG00000007594	Hapln4	1.31816	3.85991e-06
ENSMUSG00000048779	P2ry6	1.31567	0.00445757
ENSMUSG00000042529	Kcnj12	1.31505	0.00114887
ENSMUSG00000032816	Igdcc4	1.31448	3.51383e-20
ENSMUSG00000051067	Lingo3	1.31413	3.3618e-05
ENSMUSG00000027996	Sfrp2	1.31188	7.64703e-16
ENSMUSG00000072949	Acot1	1.30995	5.87062e-08
ENSMUSG00000027861	Casq2	1.30706	0.000332009
ENSMUSG00000075410	Gm11744	1.30249	0.00176948
ENSMUSG00000020598	Nrcam	1.30168	1.75501e-10
ENSMUSG00000020961	Ston2	1.29957	1.29971e-15
ENSMUSG00000030402	Ppm1n	1.2994	1.29378e-05
ENSMUSG00000028807	Zbtb8a	1.29368	3.54911e-16
ENSMUSG00000002799	Jag2	1.29001	2.82628e-18
ENSMUSG00000033618	Map3k13	1.28769	0.000218663
ENSMUSG00000037624	Kcnk2	1.28517	0.0025828
ENSMUSG00000071665	Foxr2	1.28433	9.71357e-05
ENSMUSG00000017723	Wfdc2	1.28386	1.59096e-11
ENSMUSG00000029603	Dtx1	1.27955	2.76091e-14
ENSMUSG00000048337	Ppyr1	1.27821	0.00358397
ENSMUSG00000029468	P2rx7	1.2764	4.72965e-06
ENSMUSG00000046157	Tmem229b	1.27317	2.99623e-09
ENSMUSG00000058669	Nkx2-9	1.27249	0.00257312
ENSMUSG00000042388	Dlgap3	1.26776	1.462e-16
ENSMUSG00000043155	Hpdl	1.2656	5.41746e-09
ENSMUSG00000000861	Bcl11a	1.26492	2.31075e-06
ENSMUSG00000024172	St6gal2	1.25939	0.00014774
ENSMUSG00000041658	Rragb	1.25927	9.44228e-13
ENSMUSG00000024900	Cpt1a	1.2588	3.24852e-15
ENSMUSG00000024186	Rgs11	1.25745	3.22281e-12
ENSMUSG00000048899	Rimkla	1.25571	1.03759e-06
ENSMUSG00000078902	Gm14443	1.25348	7.99583e-07
ENSMUSG00000034777	Vax2	1.25179	0.00530197
ENSMUSG00000006386	Tek	1.25068	7.20179e-07
ENSMUSG00000035226	Rims4	1.24825	1.07317e-05
ENSMUSG00000057072	1700022P22Rik	1.2481	0.00302528
ENSMUSG00000036915	Kirrel2	1.24623	2.83717e-13
ENSMUSG00000025197	Cyp2c44	1.24306	0.00153907
ENSMUSG00000000317	Bcl6b	1.23857	6.7933e-09
ENSMUSG00000040907	Atp1a3	1.23841	6.67438e-14
ENSMUSG00000079681	Zglp1	1.23159	1.34967e-06
ENSMUSG00000017417	Plxdc1	1.2292	8.92804e-08
ENSMUSG00000037280	Galnt6	1.22677	2.59532e-16
ENSMUSG00000017754	Pltp	1.22526	1.13132e-18
ENSMUSG00000052316	Lrrc15	1.22219	8.43108e-10
ENSMUSG00000047658	Gal3st3	1.22179	5.07152e-09
ENSMUSG00000044364	5430405G05Rik	1.21427	0.010269
ENSMUSG00000068860	Gm128	1.21323	1.27588e-05
ENSMUSG00000027895	Kcnc4	1.21111	0.00272933
ENSMUSG00000021044	Adck1	1.21053	1.06123e-17
ENSMUSG00000037703	Prosapip1	1.2105	1.06303e-07
ENSMUSG00000037855	Zfp365	1.20634	0.000934443
ENSMUSG00000074968	Ano3	1.20617	3.69771e-06
ENSMUSG00000028885	Smpdl3b	1.2046	1.60008e-15
ENSMUSG00000058248	Kcnh1	1.201	0.00542134
ENSMUSG00000072473	1700024G13Rik	1.20001	0.00839033
ENSMUSG00000046818	Ddit4l	1.19911	2.68178e-15
ENSMUSG00000085715	Tsix	1.19675	0.000160794
ENSMUSG00000033107	Rnf125	1.19642	8.71287e-05
ENSMUSG00000040428	Plekha4	1.19492	2.9522e-08
ENSMUSG00000046844	Vat1l	1.19346	0.00413065
ENSMUSG00000034006	Pqlc1	1.19267	1.02874e-08
ENSMUSG00000042763	Maneal	1.19125	7.09107e-05
ENSMUSG00000061633	1700029P11Rik	1.19051	1.47077e-09
ENSMUSG00000039616	Mocos	1.18938	7.67735e-05
ENSMUSG00000029120	Ppp2r2c	1.18795	1.19132e-13
ENSMUSG00000048752	Prss50	1.18564	4.50762e-10
ENSMUSG00000024030	Abcg1	1.18215	1.78996e-12
ENSMUSG00000026814	Eng	1.18071	2.10654e-12
ENSMUSG00000020773	Trim47	1.18015	8.8793e-06
ENSMUSG00000064325	Hhip	1.17769	0.00559532
ENSMUSG00000069170	Gpr98	1.1773	1.89375e-08
ENSMUSG00000028976	Slc2a5	1.17513	9.05724e-05
ENSMUSG00000032611	1700102P08Rik	1.17324	0.00228063
ENSMUSG00000035557	Krt17	1.17154	2.18142e-05
ENSMUSG00000032735	Ablim3	1.17016	0.000931636
ENSMUSG00000024261	Syt4	1.16809	0.0104881
ENSMUSG00000072919	4933437F05Rik	1.16799	9.6934e-07
ENSMUSG00000085925	Rtl1	1.16793	0.000255534
ENSMUSG00000049751	Rpl36al	1.16525	6.31004e-28
ENSMUSG00000049422	Chchd10	1.16499	5.57934e-20
ENSMUSG00000021457	Syk	1.16442	1.89497e-12
ENSMUSG00000019785	Clvs2	1.16434	0.00484169
ENSMUSG00000041020	Mtap7d2	1.1635	1.37254e-11
ENSMUSG00000057897	Camk2b	1.16246	9.01062e-17
ENSMUSG00000090440	Gm9732	1.16223	0.0155846
ENSMUSG00000039693	5730528L13Rik	1.15927	1.11028e-17
ENSMUSG00000042826	Fgf11	1.15618	0.000186203
ENSMUSG00000036466	Megf11	1.15547	3.81578e-07
ENSMUSG00000043398	Gpr135	1.15494	0.0165096
ENSMUSG00000056458	Stk30	1.15406	1.74747e-16
ENSMUSG00000022094	Slc39a14	1.15079	2.30381e-15
ENSMUSG00000030255	Sspn	1.14886	0.0173431
ENSMUSG00000086003	B230206L02Rik	1.14885	1.5343e-05
ENSMUSG00000027983	Cyp2u1	1.14863	0.0126193
ENSMUSG00000036986	Pml	1.14594	3.58752e-26
ENSMUSG00000045730	Adrb2	1.14574	4.31636e-06
ENSMUSG00000036098	Gm98	1.14548	1.78531e-19
ENSMUSG00000037904	Ankrd9	1.14536	2.01537e-07
ENSMUSG00000030798	Cd37	1.14472	6.38093e-05
ENSMUSG00000026614	Slc30a10	1.14302	0.000582515
ENSMUSG00000050751	Pgbd5	1.14041	4.16919e-05
ENSMUSG00000026389	Steap3	1.13844	1.1122e-11
ENSMUSG00000021255	Esrrb	1.13703	1.59399e-35
ENSMUSG00000083718	Ccnb2-ps	1.13468	9.95342e-05
ENSMUSG00000041193	Pla2g5	1.13466	2.88576e-06
ENSMUSG00000020431	Adcy1	1.13424	1.08338e-07
ENSMUSG00000062785	Kcnc3	1.13351	5.04529e-09
ENSMUSG00000034227	Foxj1	1.1334	1.25936e-05
ENSMUSG00000026442	Nfasc	1.13135	1.03437e-08
ENSMUSG00000078235	Fam43b	1.12578	0.0186965
ENSMUSG00000033610	Pank1	1.12421	6.38153e-11
ENSMUSG00000001901	Kcnh6	1.12275	0.000667558
ENSMUSG00000031958	Ldhd	1.12145	0.000766034
ENSMUSG00000026288	Inpp5d	1.12083	7.23464e-17
ENSMUSG00000038776	Ephx1	1.11984	4.09057e-08
ENSMUSG00000010154	Spire2	1.1197	1.61341e-08
ENSMUSG00000072662	Gm5887	1.11771	0.012361
ENSMUSG00000079110	Capn3	1.11657	6.6589e-05
ENSMUSG00000026258	3110079O15Rik	1.11295	0.0214333
ENSMUSG00000090930	Gm17704	1.11172	0.0171442
ENSMUSG00000039787	Cercam	1.11024	2.07388e-15
ENSMUSG00000024897	Apba1	1.10981	0.00412077
ENSMUSG00000030539	Sema4b	1.10968	1.87001e-20
ENSMUSG00000028789	Adc	1.10873	8.36655e-14
ENSMUSG00000069911	Fam196b	1.10656	0.00872695
ENSMUSG00000032860	P2ry2	1.10226	0.00101679
ENSMUSG00000020684	Rasl10b	1.09961	0.001418
ENSMUSG00000028860	Sytl1	1.0988	6.48995e-05
ENSMUSG00000028020	Glrb	1.09786	0.000834599
ENSMUSG00000019124	Scrn1	1.09693	5.47802e-08
ENSMUSG00000090659	Zfp493	1.09678	1.30472e-05
ENSMUSG00000025081	Tdrd1	1.09651	9.50859e-06
ENSMUSG00000073207	Ccdc160	1.09642	0.000767832
ENSMUSG00000042793	Lgr6	1.09631	0.00452875
ENSMUSG00000034282	Evpl	1.09565	2.65231e-06
ENSMUSG00000031310	Zmym3	1.09512	5.17867e-17
ENSMUSG00000002341	Ncan	1.08821	4.85595e-05
ENSMUSG00000048279	Sacs	1.08681	1.87091e-13
ENSMUSG00000085665	Gm12059	1.08619	0.0138977
ENSMUSG00000032135	Mcam	1.08489	2.45917e-10
ENSMUSG00000010538	1700021C14Rik	1.08391	1.3109e-06
ENSMUSG00000055078	Gabra5	1.08258	0.0127054
ENSMUSG00000038670	Mybpc2	1.08245	3.37252e-05
ENSMUSG00000021466	Ptch1	1.08217	7.62917e-13
ENSMUSG00000079036	Alkbh1	1.07973	2.95114e-06
ENSMUSG00000034607	Pof1b	1.07742	0.013016
ENSMUSG00000046415	B430212C06Rik	1.07737	0.00298689
ENSMUSG00000033033	Calhm2	1.07611	0.000251023
ENSMUSG00000016349	Eef1a2	1.07574	0.013629
ENSMUSG00000034958	Atcay	1.07557	0.00853602
ENSMUSG00000021798	Ldb3	1.07554	1.61757e-05
ENSMUSG00000035228	Ccdc106	1.07485	9.12691e-05
ENSMUSG00000051735	Rinl	1.07165	3.85709e-10
ENSMUSG00000087244	Gm7284	1.07038	0.0171924
ENSMUSG00000017009	Sdc4	1.06995	6.36859e-25
ENSMUSG00000040364	Sec1	1.06624	0.00280921
ENSMUSG00000035506	Slc12a8	1.06567	1.23161e-06
ENSMUSG00000092349	BC033916	1.06346	3.64428e-11
ENSMUSG00000047446	Arl4a	1.06301	3.44058e-15
ENSMUSG00000053198	Prx	1.06095	1.18418e-10
ENSMUSG00000021226	Acot2	1.05805	0.000167287
ENSMUSG00000048078	Odz4	1.05754	1.72391e-07
ENSMUSG00000058441	Panx2	1.05625	0.0273228
ENSMUSG00000087624	9230111E07Rik	1.05523	0.0219792
ENSMUSG00000027793	Ccna1	1.05495	0.0101982
ENSMUSG00000071470	Ccnb1ip1	1.05415	1.20459e-08
ENSMUSG00000048905	4930539E08Rik	1.05287	3.09558e-05
ENSMUSG00000024558	Mapk4	1.05281	9.52184e-10
ENSMUSG00000059901	Adamts14	1.05139	2.36193e-09
ENSMUSG00000031271	Serpina7	1.05138	0.00913765
ENSMUSG00000021285	Ppp1r13b	1.05122	1.34445e-10
ENSMUSG00000030329	C530028O21Rik	1.0509	1.10378e-05
ENSMUSG00000001281	Itgb7	1.04916	1.63292e-07
ENSMUSG00000067878	Mtap7d3	1.04861	1.05327e-05
ENSMUSG00000041141	Pnmal1	1.04848	0.0292375
ENSMUSG00000046532	Ar	1.048	0.00569054
ENSMUSG00000084607	U6	1.04566	0.0108965
ENSMUSG00000085916	Gm16724	1.04457	0.00452969
ENSMUSG00000067235	H2-Q10	1.04424	0.00101316
ENSMUSG00000025701	Alox5	1.04401	8.25823e-05
ENSMUSG00000018341	Il12rb2	1.04399	0.00028073
ENSMUSG00000000120	Ngfr	1.04363	8.55275e-09
ENSMUSG00000049555	Tmie	1.04187	0.0125662
ENSMUSG00000081979	Gm8078	1.04138	0.0335319
ENSMUSG00000056498	Tmem154	1.04135	0.0025828
ENSMUSG00000009075	Cabp7	1.0398	0.0014296
ENSMUSG00000092130	D030025P21Rik	1.03971	0.0341883
ENSMUSG00000032595	Cdhr4	1.03884	0.0283137
ENSMUSG00000042010	Acacb	1.03868	6.96965e-11
ENSMUSG00000031139	Mcf2	1.037	1.86754e-08
ENSMUSG00000070561	Kcnj11	1.03626	0.0174513
ENSMUSG00000056306	6030405A18Rik	1.03594	0.00703782
ENSMUSG00000026564	Dusp27	1.03587	5.60575e-08
ENSMUSG00000020901	Pik3r5	1.03476	0.000740549
ENSMUSG00000040969	D630013G24Rik	1.03312	0.00422499
ENSMUSG00000062866	Phactr2	1.0317	2.7458e-05
ENSMUSG00000086904	Gm13404	1.03136	0.0270151
ENSMUSG00000038555	Reep2	1.03073	0.000116466
ENSMUSG00000048636	A730049H05Rik	1.03017	0.00705412
ENSMUSG00000027333	Smox	1.02964	2.30281e-06
ENSMUSG00000022780	Mfi2	1.02935	0.0249734
ENSMUSG00000046070	Igfals	1.02915	0.0114437
ENSMUSG00000089857	Zfp882	1.02786	9.37596e-06
ENSMUSG00000031073	Fgf15	1.02784	9.77945e-10
ENSMUSG00000021271	Zfp839	1.02778	1.87955e-07
ENSMUSG00000062542	Syt9	1.02772	9.39227e-13
ENSMUSG00000021056	Tex21	1.02664	1.87955e-07
ENSMUSG00000048142	Nat8l	1.02647	7.0247e-05
ENSMUSG00000002324	Rec8	1.02627	4.21864e-09
ENSMUSG00000050556	Kcnb1	1.02503	0.00840286
ENSMUSG00000027834	Serpini1	1.02362	1.96206e-06
ENSMUSG00000022840	Adcy5	1.02355	0.00109875
ENSMUSG00000079104	Prps1l3	1.02239	5.50227e-14
ENSMUSG00000019856	Fam184a	1.02158	4.20771e-05
ENSMUSG00000055805	Fmnl1	1.02098	0.00744059
ENSMUSG00000040164	Kcns1	1.02002	0.038062
ENSMUSG00000038143	Stox2	1.01928	1.30653e-11
ENSMUSG00000030793	Pycard	1.01916	5.70209e-09
ENSMUSG00000037579	Kcnh3	1.01891	0.00130657
ENSMUSG00000032346	Ooep	1.01796	7.81558e-15
ENSMUSG00000062017	Abca14	1.01552	0.0393968
ENSMUSG00000021054	Sgpp1	1.01452	1.01071e-05
ENSMUSG00000029022	Miip	1.01414	4.27784e-06
ENSMUSG00000028610	Dmrtb1	1.01324	0.00158662
ENSMUSG00000073738	Gm10567	1.01267	0.000472261
ENSMUSG00000061436	Hipk2	1.01238	2.17586e-09
ENSMUSG00000052616	Ccdc79	1.01225	0.0161614
ENSMUSG00000000320	Alox12	1.00833	0.0101178
ENSMUSG00000026251	Chrnd	1.00785	0.0385415
ENSMUSG00000022946	Dopey2	1.00721	5.94106e-09
ENSMUSG00000068079	Tcf15	1.00556	2.16148e-09
ENSMUSG00000041737	Tmem45b	1.00301	0.00365902
ENSMUSG00000031651	Triml1	1.00017	1.11982e-12
ENSMUSG00000050963	Kcns2	0.997905	0.0428566
ENSMUSG00000029844	Hoxa1	0.997143	1.80717e-06
ENSMUSG00000036598	Ccdc113	0.99162	0.010263
ENSMUSG00000032093	Cd3e	0.99106	0.010082
ENSMUSG00000047992	Fam69c	0.990365	0.045414
ENSMUSG00000005373	Mlxipl	0.989955	2.14731e-09
ENSMUSG00000000903	Vpreb3	0.98936	0.0395645
ENSMUSG00000055373	Fut9	0.988949	1.39493e-07
ENSMUSG00000040183	Ankrd6	0.988834	9.71934e-09
ENSMUSG00000038550	Gm129	0.987238	2.23847e-08
ENSMUSG00000059895	Ptp4a3	0.986934	3.19789e-08
ENSMUSG00000046791	2410016O06Rik	0.986162	6.51113e-13
ENSMUSG00000022474	Pmm1	0.985914	3.40884e-24
ENSMUSG00000030117	Gdf3	0.985804	2.0032e-06
ENSMUSG00000027698	Nceh1	0.985631	3.66922e-10
ENSMUSG00000021803	Cdhr1	0.985473	1.38875e-08
ENSMUSG00000044167	Foxo1	0.984882	1.82825e-14
ENSMUSG00000036596	Cpz	0.984493	8.01262e-05
ENSMUSG00000022548	Apod	0.983823	0.000153285
ENSMUSG00000032878	Ccdc85a	0.983208	0.00187546
ENSMUSG00000035305	Ror1	0.982799	0.000391617
ENSMUSG00000083576	Gm16411	0.982384	0.0141853
ENSMUSG00000011751	Spnb4	0.982072	5.89487e-09
ENSMUSG00000070427	Il18bp	0.980843	2.6069e-05
ENSMUSG00000058589	Anks1b	0.977441	0.0201128
ENSMUSG00000023064	Sncg	0.977285	0.000500989
ENSMUSG00000031169	Porcn	0.975971	1.21668e-10
ENSMUSG00000074673	Ttll9	0.973155	0.0191149
ENSMUSG00000040669	Phc1	0.972175	2.05355e-19
ENSMUSG00000053783	1700016K19Rik	0.971813	0.0222812
ENSMUSG00000032191	Bcl2l10	0.971624	0.0473214
ENSMUSG00000039814	Xkr5	0.971465	7.80717e-06
ENSMUSG00000061013	Mkx	0.96971	3.39423e-07
ENSMUSG00000003379	Cd79a	0.969306	0.00133109
ENSMUSG00000028479	Gne	0.967963	4.85157e-10
ENSMUSG00000022012	Enox1	0.967631	1.38665e-05
ENSMUSG00000021906	Oxnad1	0.967614	1.9169e-12
ENSMUSG00000050106	Tmc8	0.967465	0.000106395
ENSMUSG00000033386	Frrs1	0.966739	9.77945e-10
ENSMUSG00000043518	Rai2	0.966591	0.0465585
ENSMUSG00000057130	Txnl4a	0.966446	8.56663e-13
ENSMUSG00000027581	Stmn3	0.96476	0.0134986
ENSMUSG00000042428	Mgat3	0.96461	4.17596e-05
ENSMUSG00000022208	Jph4	0.964563	0.000126121
ENSMUSG00000031325	4930519F16Rik	0.964503	0.0102176
ENSMUSG00000044708	Kcnj10	0.964383	0.00575754
ENSMUSG00000024155	4930528F23Rik	0.963985	0.0389144
ENSMUSG00000035681	Kcnc2	0.963938	0.0352793
ENSMUSG00000033213	AA467197	0.962928	0.0382326
ENSMUSG00000057182	Scn3a	0.960861	0.016248
ENSMUSG00000019989	Enpp3	0.960409	2.69807e-11
ENSMUSG00000051455	Gm1564	0.9587	1.1786e-07
ENSMUSG00000051811	Cox6b2	0.958631	1.61555e-06
ENSMUSG00000023903	Mmp25	0.957271	1.09991e-06
ENSMUSG00000031379	Pir	0.956612	3.14927e-09
ENSMUSG00000070708	Gtsf1l	0.956082	5.09273e-11
ENSMUSG00000059991	Nptx2	0.955902	8.45963e-13
ENSMUSG00000085042	2010001M06Rik	0.955307	0.000566207
ENSMUSG00000090828	Sox2ot	0.95507	0.00564143
ENSMUSG00000028538	St3gal3	0.954321	1.42446e-11
ENSMUSG00000072952	Gm5878	0.952757	0.0544213
ENSMUSG00000023243	Kcnk5	0.952479	8.95677e-10
ENSMUSG00000037926	Ssh2	0.952242	3.56483e-06
ENSMUSG00000085490	4930526L06Rik	0.952163	0.000792841
ENSMUSG00000060461	Dppa5a	0.951432	6.95696e-12
ENSMUSG00000054477	Kcnn2	0.950499	0.000274683
ENSMUSG00000052563	D930048N14Rik	0.950389	9.43619e-07
ENSMUSG00000024431	Nr3c1	0.95014	3.29671e-10
ENSMUSG00000021186	Fbln5	0.949623	0.0375117
ENSMUSG00000026712	Mrc1	0.949174	0.0153408
ENSMUSG00000026202	Tuba4a	0.947319	8.58177e-19
ENSMUSG00000038602	Slc35f1	0.946428	0.00737431
ENSMUSG00000009216	Fam163b	0.946174	0.0166341
ENSMUSG00000002500	Rpl3l	0.945657	0.00862804
ENSMUSG00000030701	Plekhb1	0.944942	1.65871e-07
ENSMUSG00000024485	Slc4a9	0.944923	0.0268588
ENSMUSG00000006724	Cyp27b1	0.944497	0.0430465
ENSMUSG00000027305	Ndufaf1	0.943879	1.72127e-11
ENSMUSG00000000731	Aire	0.943636	3.55376e-12
ENSMUSG00000024647	Cbln2	0.942525	0.0367742
ENSMUSG00000012282	Wnt8a	0.941974	2.84313e-09
ENSMUSG00000084797	Gm14321	0.941169	0.058395
ENSMUSG00000004933	Matk	0.940588	0.00989316
ENSMUSG00000014198	Zfp385c	0.940559	0.0106639
ENSMUSG00000040350	Trim7	0.937557	0.00416653
ENSMUSG00000030844	Rgs10	0.936426	0.00165642
ENSMUSG00000028528	Dnajc6	0.936039	1.0537e-09
ENSMUSG00000029122	Evc	0.936016	7.80998e-06
ENSMUSG00000025875	Tspan17	0.935172	0.000340939
ENSMUSG00000034460	Six4	0.9345	5.15528e-15
ENSMUSG00000041445	Mmrn2	0.934468	1.69229e-07
ENSMUSG00000040102	Klhdc5	0.933789	5.38234e-09
ENSMUSG00000000632	Sez6	0.93371	0.0414066
ENSMUSG00000000290	Itgb2	0.932142	0.0186189
ENSMUSG00000027765	P2ry1	0.931743	0.0141354
ENSMUSG00000027702	Lrrc34	0.931682	1.94674e-06
ENSMUSG00000043843	Tmem145	0.931468	0.0131759
ENSMUSG00000075122	Cd80	0.930489	0.00503315
ENSMUSG00000066652	Lefty2	0.929927	7.29536e-10
ENSMUSG00000032269	Htr3a	0.92855	0.0265816
ENSMUSG00000091345	Col6a5	0.928188	0.000202093
ENSMUSG00000091002	Tcerg1l	0.927263	0.0159571
ENSMUSG00000038578	Susd1	0.927082	1.34912e-06
ENSMUSG00000089661	Mia1	0.926902	0.0185002
ENSMUSG00000030359	Pzp	0.926875	0.00967944
ENSMUSG00000020173	Cobl	0.92686	1.7846e-13
ENSMUSG00000044217	Aqp5	0.926785	0.0239807
ENSMUSG00000073460	Pnldc1	0.926375	1.34387e-08
ENSMUSG00000022993	4930415O20Rik	0.926224	0.0319248
ENSMUSG00000026255	Efhd1	0.925709	0.000412504
ENSMUSG00000027579	Srms	0.923883	0.048014
ENSMUSG00000040488	Ltbp4	0.922486	2.43651e-14
ENSMUSG00000026668	Ucma	0.922411	0.00428807
ENSMUSG00000072595	4930503E14Rik	0.922159	0.0500426
ENSMUSG00000047394	Odf3b	0.921286	0.0544093
ENSMUSG00000044231	Nhlrc1	0.920743	0.00723179
ENSMUSG00000045546	Rnf113a2	0.919684	5.00649e-13
ENSMUSG00000038011	Dnahc10	0.9195	0.00374668
ENSMUSG00000028519	Dab1	0.918966	1.36526e-06
ENSMUSG00000031028	Tub	0.918027	2.7467e-05
ENSMUSG00000033214	Slitrk5	0.917897	0.0292536
ENSMUSG00000008496	Pou2f2	0.916935	0.0418459
ENSMUSG00000022061	Nkx3-1	0.916721	0.00346318
ENSMUSG00000073988	Ttpa	0.916072	0.00028352
ENSMUSG00000040430	Pitpnc1	0.915976	3.02314e-14
ENSMUSG00000021265	Slc25a29	0.915839	0.0335999
ENSMUSG00000056130	Ticam2	0.914795	0.0572765
ENSMUSG00000030098	Grip2	0.914685	0.0164968
ENSMUSG00000050917	Fgf4	0.914535	2.97316e-17
ENSMUSG00000032184	Lysmd2	0.914067	1.5343e-05
ENSMUSG00000019864	Rtn4ip1	0.9138	1.82938e-05
ENSMUSG00000034773	BC030867	0.913717	6.53114e-13
ENSMUSG00000021177	Tdp1	0.913611	6.82491e-15
ENSMUSG00000039337	Tex19.2	0.913501	0.0010962
ENSMUSG00000020712	Tcam1	0.911966	0.0484054
ENSMUSG00000031898	Dpep3	0.910219	0.0182723
ENSMUSG00000021270	Hsp90aa1	0.909493	3.25992e-15
ENSMUSG00000058966	Fam57b	0.909229	0.0034021
ENSMUSG00000055874	Foxi3	0.90878	0.00204235
ENSMUSG00000042099	Kank3	0.908508	2.80112e-13
ENSMUSG00000078932	CN725425	0.907433	0.000414757
ENSMUSG00000048924	Ccdc125	0.906166	0.000854158
ENSMUSG00000031727	Pmfbp1	0.906133	0.0593521
ENSMUSG00000020973	1110034A24Rik	0.905987	1.19969e-09
ENSMUSG00000025427	Rnf165	0.905841	6.90525e-07
ENSMUSG00000031786	Ccdc135	0.903783	0.0303165
ENSMUSG00000073197	5730507C01Rik	0.903421	6.35953e-11
ENSMUSG00000021222	Dcaf4	0.902878	1.93872e-18
ENSMUSG00000002808	Epdr1	0.902779	1.84578e-06
ENSMUSG00000022783	Spag6	0.902099	0.0459822
ENSMUSG00000086809	2610037D02Rik	0.902071	0.00705412
ENSMUSG00000031297	Slc7a3	0.901423	4.0744e-08
ENSMUSG00000036743	Psma8	0.900395	1.20816e-05
ENSMUSG00000021848	Otx2	0.899571	6.62049e-13
ENSMUSG00000034442	Trmt5	0.899523	1.38877e-12
ENSMUSG00000089815	Gm5083	0.899264	0.0728397
ENSMUSG00000024497	Pou4f3	0.899084	0.0620527
ENSMUSG00000040533	Matn1	0.898859	0.0325091
ENSMUSG00000037138	Aff3	0.897266	2.064e-06
ENSMUSG00000049109	Themis	0.897137	0.0214806
ENSMUSG00000041712	Ubr7	0.896749	1.41365e-18
ENSMUSG00000020027	Socs2	0.896074	4.6699e-14
ENSMUSG00000006411	Pvrl4	0.894578	0.000782926
ENSMUSG00000042724	Map3k9	0.894514	4.35713e-08
ENSMUSG00000000901	Mmp11	0.894138	1.62543e-07
ENSMUSG00000029249	Rest	0.893888	4.93082e-14
ENSMUSG00000045532	C1ql1	0.893836	0.000696379
ENSMUSG00000028950	Tas1r1	0.89367	0.00633196
ENSMUSG00000017764	Zswim1	0.893332	2.65081e-12
ENSMUSG00000030543	Mesp2	0.893082	0.0045821
ENSMUSG00000061533	4930534B04Rik	0.892362	4.09057e-08
ENSMUSG00000087009	Nphs1as	0.890314	0.0358768
ENSMUSG00000033713	Foxn3	0.890152	7.76266e-06
ENSMUSG00000045378	Pxt1	0.889982	0.0774585
ENSMUSG00000043319	Cox8c	0.889219	0.0639982
ENSMUSG00000005892	Trh	0.8888	0.0141482
ENSMUSG00000006469	Slc34a3	0.887441	0.0147201
ENSMUSG00000032494	Tdgf1	0.886584	4.01136e-12
ENSMUSG00000055567	Unc80	0.885867	0.0647029
ENSMUSG00000025813	Homer2	0.88549	1.11464e-05
ENSMUSG00000038612	Mcl1	0.8851	4.58124e-16
ENSMUSG00000034818	Celf5	0.884002	1.46757e-06
ENSMUSG00000091166	Tstd1	0.883592	0.013058
ENSMUSG00000047146	Tet1	0.883027	3.53359e-09
ENSMUSG00000034336	Ina	0.882408	6.8579e-07
ENSMUSG00000074199	Krtdap	0.882294	0.0625252
ENSMUSG00000035772	Mrps2	0.882148	7.1626e-19
ENSMUSG00000048402	Gli2	0.881956	1.84522e-07
ENSMUSG00000028701	1520402A15Rik	0.881915	0.00160208
ENSMUSG00000027931	Npr1	0.881517	6.5171e-06
ENSMUSG00000032012	Pvrl1	0.8809	9.63268e-06
ENSMUSG00000027489	Necab3	0.880687	3.94227e-05
ENSMUSG00000020561	Twistnb	0.879466	3.32564e-11
ENSMUSG00000086930	Gm14873	0.879035	0.0593521
ENSMUSG00000024406	Pou5f1	0.87809	6.1964e-15
ENSMUSG00000033768	Nrxn2	0.877555	0.000618025
ENSMUSG00000080134	Gm17516	0.87709	0.0798258
ENSMUSG00000032348	Gsta4	0.876671	1.13913e-09
ENSMUSG00000020067	Mypn	0.876385	0.00870531
ENSMUSG00000063239	Grm4	0.875907	0.0283995
ENSMUSG00000020283	Pex13	0.875788	2.00671e-09
ENSMUSG00000022040	Ephx2	0.875277	1.67718e-11
ENSMUSG00000032854	Ugt8a	0.874727	0.000137779
ENSMUSG00000030790	Adm	0.874275	0.01841
ENSMUSG00000035694	Caps2	0.873966	0.00183959
ENSMUSG00000006930	Hap1	0.873845	1.18541e-07
ENSMUSG00000037731	BC013712	0.87376	0.00914939
ENSMUSG00000040234	Tm7sf3	0.872619	8.67619e-15
ENSMUSG00000092509	Gm20394	0.871477	0.0849875
ENSMUSG00000039126	Prune2	0.869547	6.0457e-05
ENSMUSG00000042284	Itga1	0.869435	0.00724973
ENSMUSG00000021223	Papln	0.869311	0.045149
ENSMUSG00000022055	Nefl	0.868796	2.82599e-05
ENSMUSG00000027317	Ppp1r14d	0.868375	0.0342004
ENSMUSG00000091490	Triml2	0.868303	1.36298e-11
ENSMUSG00000029641	Rasl11a	0.866715	9.8161e-05
ENSMUSG00000073409	H2-Q6	0.866462	0.00341357
ENSMUSG00000036995	Asap3	0.866364	2.24847e-06
ENSMUSG00000016346	Kcnq2	0.866316	0.0325522
ENSMUSG00000062252	Lhfpl5	0.864707	0.0878993
ENSMUSG00000086615	Gm16862	0.864347	0.0314731
ENSMUSG00000027175	Tcp11l1	0.863838	0.000458486
ENSMUSG00000029715	Pop7	0.862973	4.97731e-08
ENSMUSG00000048217	Nags	0.862844	0.0847432
ENSMUSG00000030256	Bhlhe41	0.862404	0.000716514
ENSMUSG00000037492	Zmat4	0.862208	0.00137892
ENSMUSG00000005045	Chd5	0.862112	1.71031e-05
ENSMUSG00000043289	Mei4	0.860981	0.00286728
ENSMUSG00000066129	Kndc1	0.860855	4.59664e-07
ENSMUSG00000032577	Mapkapk3	0.860044	9.63482e-13
ENSMUSG00000075370	Igll1	0.859992	0.0787906
ENSMUSG00000020333	Acsl6	0.859567	0.00142611
ENSMUSG00000000531	Grasp	0.859331	2.22113e-05
ENSMUSG00000048281	Dleu7	0.858539	0.0900494
ENSMUSG00000029423	Piwil1	0.858463	0.0321542
ENSMUSG00000056155	Nanos3	0.85833	0.00171541
ENSMUSG00000038811	Gngt2	0.858299	0.00052819
ENSMUSG00000055069	Rab39	0.857529	0.0113522
ENSMUSG00000034593	Myo5a	0.85692	3.6036e-13
ENSMUSG00000024207	Acsbg2	0.856918	0.0843666
ENSMUSG00000049653	Spatc1	0.856586	0.0914507
ENSMUSG00000000182	Fgf23	0.855975	0.0893061
ENSMUSG00000028211	Trp53inp1	0.855831	2.89618e-10
ENSMUSG00000002012	Pnck	0.854812	0.0076678
ENSMUSG00000066885	Ptprv	0.854167	0.0691753
ENSMUSG00000005950	P2rx5	0.853354	0.0221415
ENSMUSG00000039745	Htatip2	0.853276	0.00397491
ENSMUSG00000015354	Pcolce2	0.853099	0.00131245
ENSMUSG00000062961	Gm1568	0.852693	0.0925505
ENSMUSG00000021185	9030617O03Rik	0.851809	0.00679176
ENSMUSG00000042662	Dusp15	0.851607	0.0802501
ENSMUSG00000010342	Tex14	0.851503	2.36614e-08
ENSMUSG00000053724	Gm9918	0.850072	0.0781932
ENSMUSG00000025466	1810014F10Rik	0.849619	0.000123553
ENSMUSG00000021375	Kif13a	0.849403	1.8893e-10
ENSMUSG00000039321	Uts2r	0.849351	0.0864355
ENSMUSG00000037451	Slc22a20	0.846346	0.0807245
ENSMUSG00000039518	Cdsn	0.845374	0.0083417
ENSMUSG00000073755	5730409E04Rik	0.844876	0.000700411
ENSMUSG00000018983	E2f2	0.842962	0.000108286
ENSMUSG00000003420	Fcgrt	0.842878	0.00318901
ENSMUSG00000084088	Gm12941	0.842794	0.0961976
ENSMUSG00000079472	Gm550	0.84275	0.0620527
ENSMUSG00000035699	Osta	0.842625	0.0844264
ENSMUSG00000021182	Ccdc88c	0.842589	1.00123e-10
ENSMUSG00000086516	4930461G14Rik	0.841424	3.13128e-06
ENSMUSG00000038094	Atp13a4	0.84129	0.0819405
ENSMUSG00000078611	Gm5901	0.840933	0.0471695
ENSMUSG00000071456	1110002L01Rik	0.840412	0.00125157
ENSMUSG00000084943	Gm13014	0.837974	0.035378
ENSMUSG00000035275	Raver2	0.837842	1.23334e-06
ENSMUSG00000032309	Fbxo22	0.837589	1.44083e-08
ENSMUSG00000040213	Ccbl2	0.837012	5.03434e-06
ENSMUSG00000030275	Etnk1	0.836101	3.07325e-16
ENSMUSG00000043592	Unc5cl	0.83543	0.0305697
ENSMUSG00000044576	Fam59b	0.83419	0.00610232
ENSMUSG00000032198	Dock6	0.834066	1.7603e-15
ENSMUSG00000036568	BC032203	0.83377	3.73341e-13
ENSMUSG00000075033	Fam55c	0.831312	6.97009e-05
ENSMUSG00000036214	Znrd1as	0.830091	2.00865e-05
ENSMUSG00000047793	Sned1	0.830047	7.39525e-05
ENSMUSG00000054931	Zkscan4	0.830005	0.0531665
ENSMUSG00000089665	2400009B08Rik	0.829509	0.0225111
ENSMUSG00000084961	4933416M07Rik	0.829439	0.0564132
ENSMUSG00000044216	Kcnj4	0.82829	0.0100109
ENSMUSG00000034157	2310044G17Rik	0.827178	1.38331e-09
ENSMUSG00000028133	Rwdd3	0.827038	0.00542757
ENSMUSG00000022408	Fam83f	0.826164	0.00854823
ENSMUSG00000021217	Tshz3	0.824703	0.00413422
ENSMUSG00000061577	Gpr114	0.824683	0.0131759
ENSMUSG00000070331	Qrich2	0.824622	0.0691753
ENSMUSG00000053024	Cntn2	0.824561	0.0100406
ENSMUSG00000064194	Zfp936	0.823707	5.13868e-05
ENSMUSG00000038302	Lace1	0.823667	5.01547e-07
ENSMUSG00000021061	Spnb1	0.823565	4.22363e-06
ENSMUSG00000041323	Ak7	0.823294	0.0078029
ENSMUSG00000030411	Nova2	0.822809	0.0268214
ENSMUSG00000035121	Neil2	0.822479	0.0004463
ENSMUSG00000030306	Tmtc1	0.822308	0.000145022
ENSMUSG00000061524	Zic2	0.822031	2.08431e-09
ENSMUSG00000053930	Shisa6	0.822018	0.0537906
ENSMUSG00000052160	Pld4	0.821768	0.0113005
ENSMUSG00000027663	Zmat3	0.821728	6.53114e-13
ENSMUSG00000059493	Nhs	0.820908	0.00233812
ENSMUSG00000027171	Prrg4	0.820503	0.000181151
ENSMUSG00000008301	Phax	0.818984	2.04583e-07
ENSMUSG00000073414	AU023871	0.81877	0.097767
ENSMUSG00000026873	Phf19	0.818706	4.47328e-07
ENSMUSG00000041046	Ramp3	0.818653	0.00046253
ENSMUSG00000016356	Col20a1	0.817876	0.0012238
ENSMUSG00000024114	Prss41	0.816472	0.000145022
ENSMUSG00000033006	Sox10	0.816312	0.0512089
ENSMUSG00000062309	Rpp25	0.815725	5.54222e-06
ENSMUSG00000045103	Dmd	0.815346	4.75868e-10
ENSMUSG00000040877	Wdr25	0.815109	2.56716e-05
ENSMUSG00000028167	Bdh2	0.814835	0.000732946
ENSMUSG00000041703	Zic5	0.814728	6.0229e-08
ENSMUSG00000035237	Lcat	0.814514	0.0317257
ENSMUSG00000030674	Qprt	0.814082	2.88243e-06
ENSMUSG00000087655	Gm5091	0.813987	0.0975509
ENSMUSG00000034648	Lrrn1	0.813318	0.0163008
ENSMUSG00000086635	4932415G12Rik	0.81302	0.0973356
ENSMUSG00000045690	Wdr89	0.812861	9.77354e-08
ENSMUSG00000044646	Zbtb7c	0.812744	0.0035968
ENSMUSG00000026072	Il1r1	0.81217	0.0378902
ENSMUSG00000025208	Mrpl43	0.811593	1.56554e-11
ENSMUSG00000024246	Thumpd2	0.811505	3.13689e-06
ENSMUSG00000059305	Vpreb1	0.811411	0.0937997
ENSMUSG00000020256	Aldh1l2	0.811377	0.00613006
ENSMUSG00000005370	Msh6	0.810841	1.59584e-14
ENSMUSG00000032118	Fez1	0.810659	0.00449088
ENSMUSG00000092416	Zfp141	0.808705	2.83947e-08
ENSMUSG00000090800	4833407H14Rik	0.80833	0.0212548
ENSMUSG00000022490	Ppp1r1a	0.808176	0.000706119
ENSMUSG00000048756	Foxo3	0.807182	6.68725e-15
ENSMUSG00000026824	Kcnj3	0.806872	0.01699
ENSMUSG00000021087	Rtn1	0.806362	0.0016747
ENSMUSG00000026380	Tfcp2l1	0.806225	1.26273e-12
ENSMUSG00000089669	Tnfsf13	0.806205	0.0882585
ENSMUSG00000029699	Srcrb4d	0.80618	0.000215124
ENSMUSG00000038248	Sobp	0.80608	0.097491
ENSMUSG00000071656	Lrrn4cl	0.806056	0.0228754
ENSMUSG00000087042	Gm11611	0.805639	0.0489517
ENSMUSG00000000884	Gnb1l	0.805445	3.53397e-05
ENSMUSG00000003134	Tbc1d8	0.805238	5.65385e-06
ENSMUSG00000020303	Stc2	0.805194	1.92286e-06
ENSMUSG00000033268	Duox1	0.803202	0.0510891
ENSMUSG00000031893	Tsnaxip1	0.802658	0.0611251
ENSMUSG00000002020	Ltbp2	0.801007	0.00949403
ENSMUSG00000055313	Pgbd1	0.800705	0.0162893
ENSMUSG00000011486	Slc25a41	0.8005	0.0838262
ENSMUSG00000038068	Rnf144b	0.799868	0.00601898
ENSMUSG00000025537	Phkg1	0.799503	0.00521584
ENSMUSG00000003452	Bicd1	0.799397	0.00802849
ENSMUSG00000042195	Slc35f2	0.799068	2.8761e-10
ENSMUSG00000022419	Deptor	0.797725	8.11793e-07
ENSMUSG00000039533	Mmd2	0.797602	0.09851
ENSMUSG00000033470	Cysltr2	0.797361	0.0895889
ENSMUSG00000043259	Fam13c	0.797354	0.0104745
ENSMUSG00000039958	4833442J19Rik	0.796834	8.38047e-07
ENSMUSG00000029337	Fgf5	0.796713	3.76267e-05
ENSMUSG00000053654	Krt42	0.796562	0.00112497
ENSMUSG00000070476	9030418K01Rik	0.796404	0.0159207
ENSMUSG00000079355	Ccrl1	0.796327	0.0981101
ENSMUSG00000024008	Cpne5	0.795891	4.04374e-05
ENSMUSG00000023011	Faim2	0.794322	0.0996218
ENSMUSG00000044095	2410075B13Rik	0.794239	0.00278599
ENSMUSG00000058550	Dppa4	0.793871	1.73664e-13
ENSMUSG00000004085	B230120H23Rik	0.793661	1.08564e-08
ENSMUSG00000031548	Sfrp1	0.793415	0.000295113
ENSMUSG00000021611	Tert	0.79333	0.000109955
ENSMUSG00000035964	Tmem59l	0.793256	0.00979327
ENSMUSG00000043333	Rhbdl2	0.793158	0.0783092
ENSMUSG00000015843	Rxrg	0.79309	0.0462844
ENSMUSG00000026608	Kctd3	0.792996	7.48816e-11
ENSMUSG00000030610	Det1	0.791628	4.21738e-07
ENSMUSG00000038201	Kcna7	0.791488	0.045487
ENSMUSG00000029405	G3bp2	0.790973	1.70524e-10
ENSMUSG00000033318	Gstt2	0.790886	6.93677e-07
ENSMUSG00000023473	Celsr3	0.790745	0.00294282
ENSMUSG00000027364	Usp50	0.79054	0.0591902
ENSMUSG00000038354	Ankrd35	0.790381	0.0130893
ENSMUSG00000021245	Mlh3	0.789331	2.42839e-09
ENSMUSG00000067144	Slc22a7	0.788133	0.00384841
ENSMUSG00000025453	Nnt	0.788012	5.83324e-09
ENSMUSG00000044681	Cnpy1	0.787904	9.08843e-05
ENSMUSG00000003849	Nqo1	0.787036	7.95544e-08
ENSMUSG00000019301	Hsd17b1	0.786976	0.0865186
ENSMUSG00000026117	Zap70	0.786814	0.00536633
ENSMUSG00000034171	Faah	0.786334	0.0173233
ENSMUSG00000024565	Sall3	0.78632	0.00094486
ENSMUSG00000047631	Apof	0.785781	0.0772993
ENSMUSG00000042477	Tfap2e	0.785617	0.0584652
ENSMUSG00000065979	Cpped1	0.78526	2.7551e-08
ENSMUSG00000021187	Tc2n	0.785013	0.0440453
ENSMUSG00000071553	Cpa2	0.784867	0.0389239
ENSMUSG00000024059	Clip4	0.784777	6.30686e-05
ENSMUSG00000000308	Ckmt1	0.7833	3.16538e-05
ENSMUSG00000023902	Zscan10	0.783117	1.70898e-07
ENSMUSG00000021913	Ogdhl	0.782476	1.09193e-07
ENSMUSG00000019852	D10Bwg1379e	0.782401	0.0679984
ENSMUSG00000035486	Plk5	0.781242	0.000318294
ENSMUSG00000000154	Slc22a18	0.780636	0.054978
ENSMUSG00000037957	Wdr20a	0.779103	1.98192e-08
ENSMUSG00000058093	AA987161	0.777536	1.289e-07
ENSMUSG00000021203	Otub2	0.776434	0.00475421
ENSMUSG00000087166	L1td1	0.776423	2.37588e-07
ENSMUSG00000038319	Kcnh2	0.776219	0.00645112
ENSMUSG00000040274	Cdk6	0.775971	0.000178256
ENSMUSG00000032712	2810474O19Rik	0.775566	5.39033e-09
ENSMUSG00000064125	BC068157	0.775283	0.0058168
ENSMUSG00000002797	Ggct	0.775248	0.000291871
ENSMUSG00000032224	Fam81a	0.774918	3.78902e-05
ENSMUSG00000022779	Top3b	0.774774	7.14758e-11
ENSMUSG00000067860	Zic3	0.77473	1.43931e-11
ENSMUSG00000041872	Il17f	0.774463	0.0961746
ENSMUSG00000051176	Zfp42	0.774439	5.24685e-17
ENSMUSG00000023964	Calcr	0.773123	0.0299113
ENSMUSG00000053141	Ptprt	0.772082	0.00727262
ENSMUSG00000051335	Gfod1	0.771544	0.00564143
ENSMUSG00000038058	Nod1	0.770883	0.0449982
ENSMUSG00000021290	2010107E04Rik	0.77052	7.19761e-11
ENSMUSG00000073164	2410018L13Rik	0.770103	9.95342e-05
ENSMUSG00000022325	Pop1	0.770062	3.77494e-08
ENSMUSG00000061451	Tmem151a	0.769967	0.0606849
ENSMUSG00000022488	Nckap1l	0.769736	0.00156383
ENSMUSG00000074637	Sox2	0.769221	1.15551e-10
ENSMUSG00000040345	Arhgap9	0.767516	0.0157447
ENSMUSG00000068740	Celsr2	0.766308	0.000391308
ENSMUSG00000028637	Ccdc30	0.765559	0.0110936
ENSMUSG00000006782	Cnp	0.765137	3.10159e-08
ENSMUSG00000025041	Nt5c2	0.765131	2.03596e-11
ENSMUSG00000047586	Nccrp1	0.764621	0.0485788
ENSMUSG00000001435	Col18a1	0.763666	3.6107e-14
ENSMUSG00000020593	Lpin1	0.763103	1.39291e-07
ENSMUSG00000008193	Spib	0.762076	0.0299874
ENSMUSG00000018727	Cpsf4l	0.760673	4.5042e-06
ENSMUSG00000031489	Adrb3	0.760459	4.57248e-06
ENSMUSG00000020000	Moxd1	0.760168	0.0080531
ENSMUSG00000040009	Gnaz	0.758985	0.00783017
ENSMUSG00000036718	Micall2	0.7586	0.0022334
ENSMUSG00000046031	Fam26f	0.758592	0.0804297
ENSMUSG00000042268	Slc26a9	0.758548	0.07312
ENSMUSG00000086040	Wipf3	0.758469	0.00038257
ENSMUSG00000075706	Gpx4	0.758324	6.52676e-06
ENSMUSG00000022843	Clcn2	0.757824	1.66292e-09
ENSMUSG00000058761	Rnf169	0.757358	1.34387e-08
ENSMUSG00000021028	Mbip	0.757112	5.01844e-07
ENSMUSG00000043190	Rfesd	0.756926	0.00259122
ENSMUSG00000048007	Timm8a1	0.756724	1.80199e-08
ENSMUSG00000039410	Prdm16	0.756387	0.00693839
ENSMUSG00000022324	Matn2	0.756184	0.015785
ENSMUSG00000092335	Gm7221	0.756088	0.0111923
ENSMUSG00000029636	Wasf3	0.755159	8.07284e-09
ENSMUSG00000032946	Rasgrp2	0.755087	8.25429e-05
ENSMUSG00000023266	Frs3	0.754796	0.000627805
ENSMUSG00000049971	Glt1d1	0.754734	7.9674e-08
ENSMUSG00000090673	Gm340	0.751549	4.54052e-08
ENSMUSG00000078234	Klhdc7a	0.749905	0.0322818
ENSMUSG00000070345	Hsf5	0.749825	0.0790861
ENSMUSG00000001558	Klhl10	0.749494	0.0695381
ENSMUSG00000044626	Liph	0.749474	3.76009e-05
ENSMUSG00000072244	Trim6	0.749284	5.91419e-12
ENSMUSG00000034640	Tiparp	0.748629	1.35793e-07
ENSMUSG00000038020	Rapgefl1	0.748576	0.00816502
ENSMUSG00000047632	Fgfbp3	0.747587	0.0444054
ENSMUSG00000039873	Neurl2	0.747053	0.0424326
ENSMUSG00000091158	Mirg	0.746815	0.00112627
ENSMUSG00000016344	Ppdpf	0.746189	5.02896e-08
ENSMUSG00000039963	Ccdc40	0.746113	0.000122122
ENSMUSG00000053693	Mast1	0.745785	0.0133956
ENSMUSG00000002885	Cd97	0.745712	3.72172e-07
ENSMUSG00000026048	Ercc5	0.745393	1.22072e-10
ENSMUSG00000037846	Rtkn2	0.74469	1.18621e-05
ENSMUSG00000052133	Sema5b	0.743239	0.0224147
ENSMUSG00000004768	Rab23	0.741995	2.22576e-07
ENSMUSG00000065952	C330021F23Rik	0.741865	0.00232838
ENSMUSG00000047496	Rnf152	0.74145	0.0522387
ENSMUSG00000055148	Klf2	0.740315	4.41495e-05
ENSMUSG00000067071	Hes6	0.739723	2.44883e-06
ENSMUSG00000041415	Dicer1	0.73949	2.13975e-11
ENSMUSG00000070047	Fat1	0.737943	5.76355e-09
ENSMUSG00000041341	Atg2b	0.737877	4.87985e-10
ENSMUSG00000025931	Paqr8	0.737704	0.000840169
ENSMUSG00000032398	Snapc5	0.737612	9.35495e-07
ENSMUSG00000040828	Tmem146	0.737562	0.000768153
ENSMUSG00000038963	Slco4a1	0.736959	0.0028296
ENSMUSG00000001542	Ell2	0.73507	3.49983e-09
ENSMUSG00000073771	Btbd19	0.734836	0.00329504
ENSMUSG00000044288	Cnr1	0.733805	0.0336421
ENSMUSG00000026748	Plxdc2	0.733721	1.94255e-05
ENSMUSG00000024422	Dhx16	0.733331	2.18407e-09
ENSMUSG00000070461	9230112E08Rik	0.733221	0.0384587
ENSMUSG00000031202	Rab39b	0.732612	0.0893283
ENSMUSG00000087263	Gm15726	0.73259	0.000165348
ENSMUSG00000021451	Sema4d	0.731504	3.59312e-07
ENSMUSG00000015222	Mtap2	0.731446	0.00235432
ENSMUSG00000004558	Ndrg2	0.731136	0.00137744
ENSMUSG00000061119	Prcp	0.731072	1.76579e-09
ENSMUSG00000037814	Larp1b	0.730734	0.00261546
ENSMUSG00000055413	H2-Q5	0.729654	0.061966
ENSMUSG00000029922	Mkrn1	0.729552	2.40839e-10
ENSMUSG00000038286	Bphl	0.729216	0.000274893
ENSMUSG00000027330	Cdc25b	0.72905	1.06013e-06
ENSMUSG00000030825	Hsd17b14	0.728894	3.82246e-07
ENSMUSG00000051166	Eml5	0.728857	1.1786e-07
ENSMUSG00000028392	Bspry	0.728459	4.58858e-06
ENSMUSG00000060429	Sntb1	0.728286	0.0684295
ENSMUSG00000033845	Mrpl15	0.728278	1.91874e-12
ENSMUSG00000044562	Rasip1	0.728089	0.00704042
ENSMUSG00000037171	Nodal	0.727083	5.30336e-07
ENSMUSG00000025082	Vwa2	0.726494	0.0133487
ENSMUSG00000024683	Mrpl16	0.72601	6.02918e-09
ENSMUSG00000076441	Ass1	0.725998	9.00849e-09
ENSMUSG00000029348	Asphd2	0.725697	0.00308802
ENSMUSG00000032449	Slc25a36	0.725606	2.1163e-10
ENSMUSG00000051367	Six1	0.725425	0.00139207
ENSMUSG00000048731	Ggnbp1	0.725223	0.000595222
ENSMUSG00000057098	Ebf1	0.723451	0.0111923
ENSMUSG00000085085	1700086P04Rik	0.722922	0.0844264
ENSMUSG00000092177	Vax2os2	0.722866	0.0372349
ENSMUSG00000026831	1700007K13Rik	0.722623	0.000657264
ENSMUSG00000035594	Chrna5	0.722287	0.0884551
ENSMUSG00000031104	Rab33a	0.722004	0.0904798
ENSMUSG00000041645	Ddx24	0.72153	7.26175e-14
ENSMUSG00000048012	Zfp473	0.721055	2.36304e-07
ENSMUSG00000040653	Ppp1r14c	0.720823	0.0633378
ENSMUSG00000046000	Naa11	0.720814	0.000104256
ENSMUSG00000044986	Tst	0.720473	0.000105787
ENSMUSG00000024766	Lipo1	0.720326	0.000215039
ENSMUSG00000026923	Notch1	0.71893	3.67124e-06
ENSMUSG00000037656	Slc20a2	0.718514	4.24031e-09
ENSMUSG00000018865	Sult4a1	0.718255	6.70841e-05
ENSMUSG00000000958	Slc7a7	0.717864	1.79981e-07
ENSMUSG00000050035	Fhl4	0.717692	0.0684295
ENSMUSG00000030556	Lrrc28	0.716381	1.56324e-05
ENSMUSG00000041625	A2ld1	0.716096	0.009622
ENSMUSG00000020743	Mif4gd	0.715881	7.61144e-10
ENSMUSG00000027300	Ubox5	0.715746	1.09174e-07
ENSMUSG00000026158	Ogfrl1	0.715626	6.06814e-05
ENSMUSG00000024479	Mal2	0.715513	0.0234322
ENSMUSG00000020953	Coch	0.715345	0.00317614
ENSMUSG00000086967	4930566F21Rik	0.715342	0.00145963
ENSMUSG00000053935	Atf7ip	0.715034	4.31177e-05
ENSMUSG00000034875	Nudt19	0.714594	2.3629e-08
ENSMUSG00000051515	Fam181b	0.714286	0.0449164
ENSMUSG00000032572	Col6a4	0.714272	0.0290988
ENSMUSG00000044628	Rnf208	0.713393	0.00377748
ENSMUSG00000019235	Rps6kl1	0.712864	0.00196778
ENSMUSG00000074259	Gramd2	0.712809	0.00527158
ENSMUSG00000029816	Gpnmb	0.712009	0.0775943
ENSMUSG00000035284	Vps13c	0.711908	1.63187e-05
ENSMUSG00000074305	C230081A13Rik	0.711782	1.12602e-06
ENSMUSG00000050592	Fam78a	0.711597	0.00517102
ENSMUSG00000041444	Arhgap32	0.711438	9.32459e-09
ENSMUSG00000079677	Fdx1l	0.711426	1.43842e-07
ENSMUSG00000017765	Slc12a4	0.710218	1.08178e-09
ENSMUSG00000071636	Rimbp3	0.710003	0.0591461
ENSMUSG00000040761	Spen	0.709805	3.51238e-06
ENSMUSG00000030518	Fam189a1	0.709608	0.0441528
ENSMUSG00000032125	Robo4	0.709064	0.00300956
ENSMUSG00000025318	Jph3	0.708978	0.0701474
ENSMUSG00000049303	Syt12	0.707768	0.0853511
ENSMUSG00000031258	Xkrx	0.707187	0.068589
ENSMUSG00000030707	Coro1a	0.706777	0.0181057
ENSMUSG00000030871	Ears2	0.705962	9.23438e-08
ENSMUSG00000028977	Casz1	0.705525	0.00887464
ENSMUSG00000036834	Plch1	0.7053	0.000373312
ENSMUSG00000025068	Gsto1	0.704564	3.3352e-07
ENSMUSG00000008153	Clstn3	0.704238	0.000228884
ENSMUSG00000030200	Bcl2l14	0.70423	0.000953263
ENSMUSG00000039953	Clstn1	0.70392	8.365e-12
ENSMUSG00000051499	Zfp786	0.703675	0.0771429
ENSMUSG00000022629	Kif21a	0.703456	2.56606e-06
ENSMUSG00000052221	Ppp1r36	0.703376	0.0815433
ENSMUSG00000020788	Atp2a3	0.700684	0.00126903
ENSMUSG00000046999	1110032F04Rik	0.700374	0.0810419
ENSMUSG00000067714	Lpar5	0.699778	0.0939938
ENSMUSG00000021758	Ddx4	0.69974	3.25962e-06
ENSMUSG00000034275	Igsf9b	0.699101	0.0974908
ENSMUSG00000000730	Dnmt3l	0.698856	1.22557e-10
ENSMUSG00000041308	Sntb2	0.698775	6.15082e-07
ENSMUSG00000030284	Creld1	0.698766	2.04349e-05
ENSMUSG00000016526	Dyrk3	0.696993	8.3282e-07
ENSMUSG00000031155	Pim2	0.696871	7.03913e-07
ENSMUSG00000058186	Gm13242	0.696674	0.000271541
ENSMUSG00000075411	Bin2	0.696632	0.00171829
ENSMUSG00000022849	Hspbap1	0.695979	2.51799e-09
ENSMUSG00000028871	Rspo1	0.695004	0.0193084
ENSMUSG00000057895	Zfp105	0.694849	2.74066e-06
ENSMUSG00000037541	Shank2	0.694136	0.0922063
ENSMUSG00000039477	Tnrc18	0.693735	4.2616e-06
ENSMUSG00000025064	Col17a1	0.693621	0.0395151
ENSMUSG00000034883	Lrr1	0.693484	4.51253e-06
ENSMUSG00000021238	Aldh6a1	0.693408	2.2889e-07
ENSMUSG00000079008	Gm14124	0.693076	0.00134512
ENSMUSG00000078496	Gm13152	0.693033	4.70996e-06
ENSMUSG00000021950	Anxa8	0.692856	0.0404107
ENSMUSG00000034863	Ano8	0.692237	0.00249469
ENSMUSG00000027347	Rasgrp1	0.692068	0.00387467
ENSMUSG00000056215	Lrguk	0.691801	0.0598192
ENSMUSG00000034910	Pygo1	0.691461	0.0234205
ENSMUSG00000065829	Snord16a	0.69047	0.0886742
ENSMUSG00000052368	Gm9873	0.68976	0.0112095
ENSMUSG00000020988	L2hgdh	0.689369	2.32559e-06
ENSMUSG00000030641	4632434I11Rik	0.689212	7.64314e-07
ENSMUSG00000088219	snoU83B	0.688098	0.0428486
ENSMUSG00000036052	Dnajb5	0.687695	0.000152551
ENSMUSG00000038930	Rccd1	0.687296	6.06814e-05
ENSMUSG00000021007	Spata7	0.686479	2.8493e-05
ENSMUSG00000043587	Acpl2	0.685993	0.0224827
ENSMUSG00000022425	Enpp2	0.685833	0.00165536
ENSMUSG00000020836	Coro6	0.685191	0.00935356
ENSMUSG00000029474	Rnf34	0.685143	4.93029e-09
ENSMUSG00000054752	Fsd1l	0.684102	0.000568749
ENSMUSG00000069184	Zfp72	0.683989	0.0107638
ENSMUSG00000063785	Utp14a	0.683173	8.29336e-06
ENSMUSG00000020220	Vps13d	0.683124	2.47328e-07
ENSMUSG00000006587	Snai3	0.682929	0.0114834
ENSMUSG00000049916	2610318N02Rik	0.682719	6.18589e-05
ENSMUSG00000041439	Mfsd6	0.682483	0.0501915
ENSMUSG00000032417	Rwdd2a	0.680582	0.011138
ENSMUSG00000062939	Stat4	0.680307	0.00224023
ENSMUSG00000060206	Zfp462	0.680267	7.76763e-09
ENSMUSG00000060445	Sycp2	0.679426	0.0269407
ENSMUSG00000047388	Atmin	0.678568	1.35288e-08
ENSMUSG00000044350	9030625A04Rik	0.678371	0.00103999
ENSMUSG00000001288	Rarg	0.677411	4.51267e-05
ENSMUSG00000024459	H2-M5	0.677254	2.31075e-06
ENSMUSG00000027660	Skil	0.676762	4.09755e-10
ENSMUSG00000068744	Psrc1	0.676636	1.44748e-10
ENSMUSG00000078035	Mir293	0.675915	0.0480386
ENSMUSG00000030246	Ldhb	0.675779	1.11593e-10
ENSMUSG00000001665	Gstt3	0.675424	0.00469968
ENSMUSG00000024837	Dmrt1	0.675242	0.000105787
ENSMUSG00000026825	Dnm1	0.67488	0.000541263
ENSMUSG00000028825	Rhd	0.674736	0.000515207
ENSMUSG00000034226	Rhov	0.674095	0.0882537
ENSMUSG00000020085	Aifm2	0.673985	0.00514557
ENSMUSG00000034295	Fhod3	0.673627	0.000381052
ENSMUSG00000073433	Arhgdig	0.67343	0.000393818
ENSMUSG00000034892	Rps29	0.673335	1.47881e-10
ENSMUSG00000037161	4930583H14Rik	0.673157	1.48249e-05
ENSMUSG00000083841	Gm1947	0.672859	0.0221285
ENSMUSG00000086013	Gm15706	0.67259	0.0609601
ENSMUSG00000020228	Helb	0.671827	4.56635e-08
ENSMUSG00000040918	Slc19a2	0.67169	1.17162e-06
ENSMUSG00000041471	Fam35a	0.671207	9.41781e-06
ENSMUSG00000027488	Snta1	0.671161	0.000181738
ENSMUSG00000020258	Glyctk	0.670173	0.0791562
ENSMUSG00000048100	Taf13	0.669853	2.65231e-06
ENSMUSG00000073987	Ggh	0.669584	0.000733032
ENSMUSG00000038295	Atg9b	0.669149	0.024162
ENSMUSG00000035578	Iqcg	0.667697	0.00938883
ENSMUSG00000027324	Rpusd2	0.665608	4.64136e-05
ENSMUSG00000022871	Fetub	0.665293	0.0186842
ENSMUSG00000035561	Aldh1b1	0.665061	0.00644982
ENSMUSG00000056608	Chd9	0.664951	8.38047e-07
ENSMUSG00000045594	Glb1	0.664774	3.47919e-07
ENSMUSG00000036390	Gadd45a	0.663741	2.31209e-05
ENSMUSG00000003526	Prodh	0.663459	0.000170798
ENSMUSG00000001348	Acp5	0.663251	0.00155842
ENSMUSG00000000732	Icosl	0.663012	4.72376e-07
ENSMUSG00000036086	Zranb3	0.662972	3.80558e-06
ENSMUSG00000060950	Trmt61a	0.662861	8.91232e-06
ENSMUSG00000014158	Trpv4	0.662802	0.0355335
ENSMUSG00000048439	Nupl2	0.662499	2.95647e-05
ENSMUSG00000022683	Pla2g10	0.662457	0.00165536
ENSMUSG00000037845	Fdxacb1	0.662382	0.00509249
ENSMUSG00000035168	Tanc1	0.661004	3.10245e-10
ENSMUSG00000026634	Angel2	0.660383	5.38257e-07
ENSMUSG00000027173	Depdc7	0.659677	4.81346e-05
ENSMUSG00000026944	Abca2	0.659118	2.91915e-06
ENSMUSG00000072419	Dppa2	0.65909	1.33179e-06
ENSMUSG00000029410	Ppef2	0.658321	0.0669714
ENSMUSG00000028397	Kdm4c	0.657693	3.95619e-07
ENSMUSG00000083282	Ctsf	0.657233	5.20979e-05
ENSMUSG00000079260	Glb1	0.65681	0.0193913
ENSMUSG00000020063	Sirt1	0.656258	4.08216e-06
ENSMUSG00000040613	Apobec1	0.655875	0.0223048
ENSMUSG00000054753	AU018091	0.655105	7.25328e-08
ENSMUSG00000021131	Erh	0.654618	1.10701e-09
ENSMUSG00000086807	C330013F16Rik	0.653827	0.00339887
ENSMUSG00000031666	Rbl2	0.653216	0.00178825
ENSMUSG00000017400	Stac2	0.653093	0.00645112
ENSMUSG00000033697	Arhgap39	0.652152	0.000254198
ENSMUSG00000007783	Cpt1c	0.651758	0.000286562
ENSMUSG00000074736	Tmem90b	0.651194	0.0397196
ENSMUSG00000089726	Mir17hg	0.650835	0.000279196
ENSMUSG00000017943	Gdap1l1	0.650606	0.0785169
ENSMUSG00000035069	Oma1	0.650593	0.000434034
ENSMUSG00000061983	Rps12	0.649976	4.96751e-07
ENSMUSG00000048486	Fitm2	0.649893	0.000705282
ENSMUSG00000024427	Spry4	0.649571	6.21622e-08
ENSMUSG00000058006	Mdn1	0.648991	8.30875e-07
ENSMUSG00000026696	Vamp4	0.648976	0.000874331
ENSMUSG00000093726	RP23-358B23.3	0.648851	0.00587621
ENSMUSG00000072966	Gprasp2	0.648267	0.000239029
ENSMUSG00000066442	Mthfs	0.647745	0.0796619
ENSMUSG00000055560	Zfp459	0.647262	0.000100518
ENSMUSG00000054708	Ankrd24	0.646933	0.000159302
ENSMUSG00000031523	Dlc1	0.646222	1.26229e-09
ENSMUSG00000041390	Mdfic	0.644671	0.00426019
ENSMUSG00000064105	Cnnm2	0.64418	0.000124411
ENSMUSG00000028104	Polr3gl	0.644044	0.0295054
ENSMUSG00000039395	Mreg	0.643502	8.61484e-07
ENSMUSG00000018919	Tm4sf5	0.643485	0.0670361
ENSMUSG00000050700	Emilin3	0.64297	0.0478922
ENSMUSG00000049106	Dcaf5	0.642902	3.43238e-07
ENSMUSG00000001054	Rmnd5b	0.642669	2.13147e-07
ENSMUSG00000030268	Bcat1	0.642613	4.54665e-09
ENSMUSG00000022177	Haus4	0.642534	3.30736e-06
ENSMUSG00000064043	Trerf1	0.64252	0.000117149
ENSMUSG00000061048	Cdh3	0.642242	7.92982e-09
ENSMUSG00000037725	Ckap2	0.641923	3.42474e-08
ENSMUSG00000042439	Zfp532	0.640744	4.29073e-05
ENSMUSG00000022828	Gtf2e1	0.640526	9.17064e-09
ENSMUSG00000028152	Tspan5	0.639928	7.16495e-06
ENSMUSG00000021871	Pnp	0.639809	2.56494e-05
ENSMUSG00000055884	Fancm	0.639757	4.4303e-05
ENSMUSG00000026082	Rev1	0.637988	8.08786e-06
ENSMUSG00000032536	Trak1	0.636116	0.000125758
ENSMUSG00000024530	Slmo1	0.635874	0.0116363
ENSMUSG00000020865	Abcc3	0.634885	0.0996218
ENSMUSG00000024791	Cdca5	0.634774	1.45494e-07
ENSMUSG00000074608	Zfp850	0.634456	0.054531
ENSMUSG00000032262	Elovl4	0.634038	0.00106976
ENSMUSG00000049811	Fam161a	0.633734	0.0336585
ENSMUSG00000036114	2810432D09Rik	0.63371	1.14415e-05
ENSMUSG00000010751	Tnfrsf22	0.633426	0.0226932
ENSMUSG00000023033	Scn8a	0.632606	0.0133956
ENSMUSG00000001053	N4bp3	0.632416	3.22775e-06
ENSMUSG00000009628	Tex15	0.632253	5.72583e-05
ENSMUSG00000044647	Csrnp3	0.632086	0.00514902
ENSMUSG00000027238	Frmd5	0.630916	0.00100926
ENSMUSG00000021276	Cinp	0.63077	7.95544e-08
ENSMUSG00000063506	Arhgap22	0.630497	0.0475705
ENSMUSG00000022842	Ece2	0.630423	0.000270633
ENSMUSG00000022353	Mtss1	0.630011	8.7433e-08
ENSMUSG00000058297	Spock2	0.629902	0.000117529
ENSMUSG00000002803	Btbd6	0.629663	2.94067e-05
ENSMUSG00000022179	4931414P19Rik	0.629542	0.00905723
ENSMUSG00000016756	Cmah	0.629431	2.70576e-06
ENSMUSG00000028980	H6pd	0.629051	1.15944e-05
ENSMUSG00000045211	Nudt18	0.628986	0.00214484
ENSMUSG00000021866	Anxa11	0.62893	1.55991e-08
ENSMUSG00000071669	Snx29	0.62884	0.0670267
ENSMUSG00000041633	Kctd12b	0.628658	0.00350626
ENSMUSG00000034203	Chchd4	0.628461	8.37362e-09
ENSMUSG00000049929	Lpar4	0.628348	0.00428807
ENSMUSG00000021846	Peli2	0.628163	0.0146153
ENSMUSG00000053550	Shisa7	0.627261	0.00633747
ENSMUSG00000050357	Rltpr	0.627261	0.000995969
ENSMUSG00000016624	Phf21b	0.627157	0.0154644
ENSMUSG00000020910	2310004I24Rik	0.626305	6.47131e-05
ENSMUSG00000057396	Zfp759	0.626218	0.0527837
ENSMUSG00000037902	Sirpa	0.625813	3.97824e-05
ENSMUSG00000075028	Prdm11	0.62538	0.0104435
ENSMUSG00000024885	Aldh3b1	0.625196	0.0912729
ENSMUSG00000032788	Pdxk	0.624768	1.24144e-05
ENSMUSG00000047534	Mis18bp1	0.624623	1.00727e-05
ENSMUSG00000044147	Arf6	0.624493	8.73207e-08
ENSMUSG00000021257	Angel1	0.624244	0.00314213
ENSMUSG00000045659	Plekha7	0.624197	2.86088e-08
ENSMUSG00000074657	Kif5a	0.623731	0.00182645
ENSMUSG00000040943	Tet2	0.622717	5.52796e-06
ENSMUSG00000028051	Hcn3	0.622029	0.0594913
ENSMUSG00000039116	Gpr126	0.621922	0.0856898
ENSMUSG00000023921	Mut	0.621404	2.88023e-07
ENSMUSG00000055692	Tmem191c	0.621393	0.0130673
ENSMUSG00000019189	Rnf145	0.620484	3.49366e-08
ENSMUSG00000074796	Slc4a11	0.620018	0.00121961
ENSMUSG00000034645	Zyg11a	0.620007	0.0283304
ENSMUSG00000020799	Tekt1	0.61988	0.0172618
ENSMUSG00000020262	Adarb1	0.61934	0.0116742
ENSMUSG00000033216	Eefsec	0.619334	3.67276e-06
ENSMUSG00000043388	Tmem130	0.617151	0.0378602
ENSMUSG00000030270	Cpne9	0.61466	0.066361
ENSMUSG00000028076	Cd1d1	0.613548	0.0677266
ENSMUSG00000027624	Epb4.1l1	0.613268	5.27082e-05
ENSMUSG00000028115	Bnipl	0.613133	0.00802273
ENSMUSG00000026199	Ankzf1	0.61308	0.000105644
ENSMUSG00000022602	Arc	0.61242	0.00150045
ENSMUSG00000027365	Trpm7	0.611885	2.31075e-06
ENSMUSG00000016494	Cd34	0.611832	0.0679585
ENSMUSG00000021364	Elovl2	0.611534	0.001418
ENSMUSG00000047878	A4galt	0.611321	0.00307684
ENSMUSG00000078498	Gm13151	0.611312	0.0613546
ENSMUSG00000031984	2810004N23Rik	0.611234	1.48169e-08
ENSMUSG00000023017	Accn2	0.611035	0.0123891
ENSMUSG00000001655	Hoxc13	0.610947	0.0716591
ENSMUSG00000078317	F8a	0.610697	0.0352525
ENSMUSG00000027452	Acss1	0.610599	0.000947623
ENSMUSG00000022101	Fgf17	0.609779	0.0423907
ENSMUSG00000028681	Ptch2	0.609725	0.0115415
ENSMUSG00000046186	Cd109	0.608823	0.042756
ENSMUSG00000024266	Adad2	0.608708	0.0296857
ENSMUSG00000058498	Rnf207	0.608528	0.0882325
ENSMUSG00000015766	Eps8	0.608095	4.13354e-05
ENSMUSG00000033257	Ttll4	0.607579	3.19408e-08
ENSMUSG00000047084	Ngrn	0.607294	2.78748e-07
ENSMUSG00000034126	Pomt2	0.606976	0.000145205
ENSMUSG00000025384	2310003H01Rik	0.606952	0.000105684
ENSMUSG00000042751	Nmnat2	0.606307	3.31379e-05
ENSMUSG00000058806	Col13a1	0.606272	0.0421476
ENSMUSG00000031700	Gpt2	0.606087	0.0113005
ENSMUSG00000079020	Slc45a4	0.605028	4.93867e-07
ENSMUSG00000030515	Tarsl2	0.602756	0.0253697
ENSMUSG00000060475	Wtap	0.602335	7.45415e-09
ENSMUSG00000055760	Gemin6	0.601409	0.000419355
ENSMUSG00000069520	Tmem19	0.600336	9.35631e-05
ENSMUSG00000046152	Fut10	0.600216	0.00788118
ENSMUSG00000004748	Mtfp1	0.599099	0.00257497
ENSMUSG00000032607	Amt	0.599015	0.000101872
ENSMUSG00000022519	Srl	0.598768	0.000534573
ENSMUSG00000026273	Mterfd2	0.59847	1.48269e-05
ENSMUSG00000022394	L3mbtl2	0.597848	0.000126507
ENSMUSG00000066918	Gm17644	0.59779	0.00289477
ENSMUSG00000040433	Zbtb38	0.597586	0.000104256
ENSMUSG00000022788	Fgd4	0.597182	0.000339956
ENSMUSG00000034858	BC031353	0.596481	0.000966921
ENSMUSG00000021133	4933426M11Rik	0.596403	3.43238e-07
ENSMUSG00000090110	Mtcp1	0.595929	0.0534973
ENSMUSG00000034656	Cacna1a	0.595913	0.000267528
ENSMUSG00000056004	9330182L06Rik	0.595105	0.0848937
ENSMUSG00000020964	Sel1l	0.595093	6.19229e-07
ENSMUSG00000007777	0610009B22Rik	0.595019	0.000101881
ENSMUSG00000025056	Nr0b1	0.594536	0.00970767
ENSMUSG00000041781	Cpsf2	0.594392	5.57206e-07
ENSMUSG00000063646	Jakmip1	0.594313	0.0156787
ENSMUSG00000013663	Pten	0.593785	2.5462e-05
ENSMUSG00000051817	Sox12	0.593469	3.43882e-06
ENSMUSG00000041846	Smek1	0.593416	6.22017e-06
ENSMUSG00000054999	Naaladl1	0.592777	0.0390587
ENSMUSG00000044313	Mab21l3	0.592713	0.0300823
ENSMUSG00000021510	A530054K11Rik	0.592258	0.00154361
ENSMUSG00000028766	Alpl	0.591874	1.40631e-08
ENSMUSG00000062995	Ica1	0.591793	0.0119963
ENSMUSG00000047832	Cdca4	0.591562	8.15629e-06
ENSMUSG00000018102	Hist1h2bc	0.590711	0.0300981
ENSMUSG00000058741	Prr19	0.58963	0.073664
ENSMUSG00000035293	G2e3	0.589327	3.86158e-07
ENSMUSG00000021594	Srd5a1	0.589003	0.0108997
ENSMUSG00000051457	Spn	0.588743	0.0140059
ENSMUSG00000018796	Acsl1	0.588739	0.000207506
ENSMUSG00000024521	Pmaip1	0.588065	1.14832e-05
ENSMUSG00000038425	Poli	0.58788	0.000204883
ENSMUSG00000054648	Zfp869	0.587748	0.00425189
ENSMUSG00000045867	Cradd	0.587196	0.00380927
ENSMUSG00000041817	Fam169a	0.586779	6.0662e-07
ENSMUSG00000042507	C130039O16Rik	0.586388	4.47328e-07
ENSMUSG00000032350	Gclc	0.584247	1.39291e-07
ENSMUSG00000020092	X99384	0.584114	6.0229e-08
ENSMUSG00000050708	Ftl1	0.584025	0.000515917
ENSMUSG00000026005	Rpe	0.584009	6.04337e-05
ENSMUSG00000043857	Mgat5b	0.583631	0.00874912
ENSMUSG00000024579	Pcyox1l	0.583511	0.00114887
ENSMUSG00000091474	2610021A01Rik	0.583421	0.000595121
ENSMUSG00000047037	Nipa1	0.583134	0.0405217
ENSMUSG00000079429	Heatr7b1	0.582116	0.0534919
ENSMUSG00000090935	Synj2bp	0.582029	2.85455e-05
ENSMUSG00000066235	C85492	0.581954	0.00446768
ENSMUSG00000024436	Mrps18b	0.581541	8.87938e-06
ENSMUSG00000031837	Necab2	0.581474	0.00692145
ENSMUSG00000039252	Lgi2	0.580933	0.0400793
ENSMUSG00000028782	Bai2	0.580889	0.0202993
ENSMUSG00000026110	Mgat4a	0.580657	0.0113275
ENSMUSG00000017843	Ppp2r5c	0.580637	3.44089e-05
ENSMUSG00000054676	1600014C10Rik	0.580033	0.0232984
ENSMUSG00000044788	Fads6	0.580001	0.073493
ENSMUSG00000081534	Slc48a1	0.579478	0.0145513
ENSMUSG00000031482	Slc25a15	0.579432	3.85703e-06
ENSMUSG00000020583	Matn3	0.579232	0.00845111
ENSMUSG00000020042	Btbd11	0.579222	0.0170515
ENSMUSG00000021096	Ppm1a	0.578221	4.32954e-08
ENSMUSG00000038807	Rap1gap2	0.576928	0.0543033
ENSMUSG00000030559	Rab38	0.576881	0.0541268
ENSMUSG00000012609	Ttll5	0.576567	0.000118472
ENSMUSG00000091219	Gm17254	0.575641	0.0356484
ENSMUSG00000030309	Caprin2	0.575353	0.000488756
ENSMUSG00000037134	Prmt10	0.575347	0.000180884
ENSMUSG00000039163	Cmc1	0.57517	0.00106332
ENSMUSG00000021254	1700020O03Rik	0.575144	0.000740543
ENSMUSG00000022856	Tmem41a	0.575141	0.000509607
ENSMUSG00000042207	Kdm5b	0.574472	1.9106e-08
ENSMUSG00000028893	Sesn2	0.573999	0.000117212
ENSMUSG00000021037	Ahsa1	0.573526	1.09193e-07
ENSMUSG00000026893	Gca	0.572756	7.58454e-05
ENSMUSG00000020079	Supv3l1	0.572531	1.94674e-06
ENSMUSG00000035064	Eef2k	0.571911	0.000248546
ENSMUSG00000018509	Cenpv	0.571889	4.66152e-05
ENSMUSG00000037857	Nufip2	0.571875	0.000187613
ENSMUSG00000055991	Zkscan5	0.571491	1.01825e-05
ENSMUSG00000031822	Gse1	0.571417	0.000550885
ENSMUSG00000031137	Fgf13	0.571073	0.0241611
ENSMUSG00000049551	Fzd9	0.571037	0.0566556
ENSMUSG00000064326	Siva1	0.570943	7.55871e-05
ENSMUSG00000048897	Zfp710	0.570858	9.89258e-09
ENSMUSG00000039891	Txlnb	0.570433	0.0882348
ENSMUSG00000034111	Tmed8	0.570217	5.87465e-05
ENSMUSG00000035105	Egln3	0.570004	0.00102646
ENSMUSG00000050947	Amigo1	0.569934	0.0513324
ENSMUSG00000039450	Dcxr	0.569779	0.0231984
ENSMUSG00000047379	B3gnt1	0.569762	0.00303748
ENSMUSG00000065999	Gm13154	0.569541	0.00035445
ENSMUSG00000051652	Lrrc3	0.569078	0.0269275
ENSMUSG00000002804	Nudt14	0.568943	0.000426943
ENSMUSG00000034285	Nipsnap1	0.568837	4.24049e-05
ENSMUSG00000033429	Mcee	0.568557	0.000453341
ENSMUSG00000056724	Nbeal2	0.568465	0.000732946
ENSMUSG00000032705	Exd2	0.567673	0.00035599
ENSMUSG00000033735	Spr	0.567551	0.00128268
ENSMUSG00000021458	2010111I01Rik	0.566941	0.000482411
ENSMUSG00000026024	Als2	0.566622	1.07628e-06
ENSMUSG00000018861	Fdxr	0.565239	0.00137744
ENSMUSG00000055053	Nfic	0.564921	0.00274173
ENSMUSG00000030970	Ctbp2	0.564779	1.4607e-05
ENSMUSG00000041112	Elmo1	0.564685	0.00346616
ENSMUSG00000074071	Fam169b	0.56445	0.0117181
ENSMUSG00000007021	Syngr3	0.564308	0.053228
ENSMUSG00000023277	Twf2	0.563503	6.6624e-06
ENSMUSG00000021079	Timm9	0.563248	0.000125129
ENSMUSG00000036452	Arhgap26	0.563095	0.0111923
ENSMUSG00000024180	Tmem8	0.563016	0.000402815
ENSMUSG00000004070	Hmox2	0.562898	0.000187076
ENSMUSG00000016552	Foxred2	0.56281	0.000913691
ENSMUSG00000071658	Gng3	0.562691	0.0149756
ENSMUSG00000085793	Lin52	0.562369	0.00035599
ENSMUSG00000029455	Aldh2	0.562284	8.72365e-07
ENSMUSG00000052407	4930473A06Rik	0.56206	0.0504369
ENSMUSG00000042251	Pm20d1	0.562014	0.00961182
ENSMUSG00000021277	Traf3	0.561381	0.000175792
ENSMUSG00000025316	Banp	0.560872	0.000220466
ENSMUSG00000039936	Pik3cd	0.560812	0.000540319
ENSMUSG00000019947	Arid5b	0.559487	0.00263997
ENSMUSG00000021179	BC002230	0.559423	7.99213e-05
ENSMUSG00000041975	Mettl8	0.559336	0.00270022
ENSMUSG00000023032	Slc4a8	0.559258	0.000715617
ENSMUSG00000042401	Crtac1	0.559226	0.0154205
ENSMUSG00000038028	9630033F20Rik	0.559202	7.33829e-06
ENSMUSG00000029330	Cds1	0.559018	0.00032236
ENSMUSG00000070709	1700049G17Rik	0.558798	0.052158
ENSMUSG00000038045	Sult6b1	0.558439	0.0879489
ENSMUSG00000040651	D14Abb1e	0.558217	1.16361e-05
ENSMUSG00000028064	Sema4a	0.558173	0.0322937
ENSMUSG00000049086	Bmyc	0.556938	0.0916806
ENSMUSG00000084911	Gm16185	0.55634	0.0228236
ENSMUSG00000006445	Epha2	0.55589	0.00016521
ENSMUSG00000022070	6720463M24Rik	0.555763	5.94322e-05
ENSMUSG00000014245	Pigl	0.555636	8.19629e-06
ENSMUSG00000037509	Arhgef4	0.55511	0.0275637
ENSMUSG00000072437	Nanos1	0.554636	0.0271131
ENSMUSG00000003279	Dlgap1	0.5544	0.0314509
ENSMUSG00000008734	Gprc5b	0.554241	0.00130601
ENSMUSG00000025645	Ccdc51	0.55424	0.00307389
ENSMUSG00000002504	Slc9a3r2	0.554213	0.0176464
ENSMUSG00000021116	Eif2s1	0.554066	3.67573e-05
ENSMUSG00000040537	Adam22	0.554016	0.00894613
ENSMUSG00000025359	Pmel	0.553945	0.0584812
ENSMUSG00000034168	6430527G18Rik	0.553637	0.00581577
ENSMUSG00000060733	Ipmk	0.552978	4.45378e-05
ENSMUSG00000051378	Kif18b	0.552403	5.94769e-05
ENSMUSG00000053916	Nanp	0.552065	4.04188e-05
ENSMUSG00000021038	Vipar	0.551795	1.99728e-05
ENSMUSG00000030279	5730419I09Rik	0.551628	0.000184208
ENSMUSG00000074794	Arrdc3	0.551435	4.67816e-05
ENSMUSG00000024302	Dtna	0.551349	0.00805096
ENSMUSG00000038866	Zcchc2	0.551075	8.36019e-05
ENSMUSG00000043687	1190005I06Rik	0.55081	0.00739573
ENSMUSG00000022272	Myo10	0.550771	1.58544e-07
ENSMUSG00000001663	Gstt1	0.550718	0.0875909
ENSMUSG00000070291	Ddx43	0.550248	0.00956407
ENSMUSG00000041075	Fzd7	0.550189	2.13147e-07
ENSMUSG00000052942	Glis3	0.55008	0.0126712
ENSMUSG00000034457	Eda2r	0.549676	0.00622353
ENSMUSG00000052102	Gnpda1	0.549575	3.65329e-05
ENSMUSG00000021144	Mta1	0.549475	3.04753e-07
ENSMUSG00000045636	Mtus1	0.549125	0.000645822
ENSMUSG00000038351	Sgsm2	0.548942	0.00147658
ENSMUSG00000042229	Rabif	0.548876	8.86055e-05
ENSMUSG00000020717	Pecam1	0.548206	9.27198e-06
ENSMUSG00000047466	8030462N17Rik	0.547943	5.97838e-05
ENSMUSG00000043535	Setx	0.547811	1.36465e-05
ENSMUSG00000057254	Zfp870	0.547598	0.0060592
ENSMUSG00000041769	Ppp2r2d	0.547043	2.28497e-06
ENSMUSG00000037742	Eef1a1	0.546828	0.000189557
ENSMUSG00000039795	Zfand1	0.546428	0.00108566
ENSMUSG00000020444	Guk1	0.546367	1.25936e-05
ENSMUSG00000045795	Whamm	0.545517	0.000988039
ENSMUSG00000090086	AI480526	0.545413	0.00831565
ENSMUSG00000043410	Hfm1	0.545355	0.0980651
ENSMUSG00000042210	Abhd14a	0.545077	0.000720145
ENSMUSG00000074166	AW146154	0.544068	0.0160186
ENSMUSG00000077440	SNORD101	0.543981	0.048242
ENSMUSG00000037217	Syn1	0.543937	0.0423955
ENSMUSG00000028124	Gclm	0.543493	2.44251e-05
ENSMUSG00000072844	G530011O06Rik	0.543137	0.00408695
ENSMUSG00000032475	Nck1	0.542932	0.000102457
ENSMUSG00000025436	Xrcc6bp1	0.542882	0.00500841
ENSMUSG00000053286	1190005F20Rik	0.542288	0.00118278
ENSMUSG00000031487	Brf2	0.541354	0.00069097
ENSMUSG00000030942	Thumpd1	0.541278	6.91367e-05
ENSMUSG00000071855	Ccdc112	0.54122	0.00165817
ENSMUSG00000031652	N4bp1	0.541057	1.29478e-07
ENSMUSG00000043621	Ubxn10	0.54089	0.0713473
ENSMUSG00000026489	Adck3	0.540785	0.0060592
ENSMUSG00000040327	Cul9	0.540741	0.0592744
ENSMUSG00000018809	Smyd4	0.540406	0.000614152
ENSMUSG00000027395	Polr1b	0.540345	1.5675e-05
ENSMUSG00000039191	Rbpj	0.539932	8.91974e-07
ENSMUSG00000070644	Etnk2	0.539567	0.0103721
ENSMUSG00000022773	Ypel1	0.539495	0.0176705
ENSMUSG00000021039	Snw1	0.539481	2.35068e-06
ENSMUSG00000048351	2010305A19Rik	0.538926	7.08213e-06
ENSMUSG00000033065	Pfkm	0.538708	0.000714478
ENSMUSG00000052384	Lrrc33	0.538484	0.058653
ENSMUSG00000063605	Ccdc102a	0.53786	0.0261026
ENSMUSG00000026939	Tmem141	0.537773	0.0223211
ENSMUSG00000046794	Ppp1r3b	0.537429	0.0616494
ENSMUSG00000044835	Ankrd45	0.53729	0.0535175
ENSMUSG00000039952	Dag1	0.5366	2.60502e-06
ENSMUSG00000029223	Uchl1	0.536471	1.33735e-05
ENSMUSG00000044968	Napepld	0.536186	0.00658854
ENSMUSG00000030986	Dhx32	0.536002	5.05112e-06
ENSMUSG00000086695	Gm15247	0.53563	0.0457332
ENSMUSG00000036537	Rnf113a1	0.535567	0.0124984
ENSMUSG00000021279	Cdc42bpb	0.535442	1.46119e-05
ENSMUSG00000053950	Adnp2	0.535421	1.38395e-05
ENSMUSG00000018169	Mfng	0.535395	0.0564132
ENSMUSG00000038685	Rtel1	0.534999	2.54483e-06
ENSMUSG00000039982	Dtx4	0.534922	0.0507012
ENSMUSG00000020802	Ube2o	0.534902	1.39944e-05
ENSMUSG00000031684	Slc10a7	0.534759	0.000321567
ENSMUSG00000038515	Grtp1	0.534067	0.00503739
ENSMUSG00000087679	C330006A16Rik	0.533897	8.00427e-05
ENSMUSG00000025794	Rpl14	0.533745	0.0022075
ENSMUSG00000049792	Bag5	0.53358	0.000474236
ENSMUSG00000078773	Rad54b	0.533509	0.00228066
ENSMUSG00000022962	Gart	0.533095	7.15701e-08
ENSMUSG00000047412	Zbtb44	0.53302	6.50649e-06
ENSMUSG00000021275	Tecpr2	0.533007	0.00077861
ENSMUSG00000033998	Kcnk1	0.532855	0.000318686
ENSMUSG00000049532	Sall2	0.532266	0.000562256
ENSMUSG00000030929	Eri2	0.531971	0.00384784
ENSMUSG00000018666	Cbx1	0.531667	1.28253e-05
ENSMUSG00000085860	2410003L11Rik	0.531215	0.0027998
ENSMUSG00000036992	Nxt1	0.531149	4.13012e-05
ENSMUSG00000037287	Tbcel	0.530838	0.000274893
ENSMUSG00000040998	Npnt	0.530644	0.00641982
ENSMUSG00000021905	Dph3	0.530531	7.14994e-05
ENSMUSG00000000751	Rpa1	0.530352	2.2099e-06
ENSMUSG00000048280	Zfp738	0.530349	0.0406283
ENSMUSG00000039253	Fn3krp	0.529821	0.0252128
ENSMUSG00000038065	2410066E13Rik	0.529625	0.0816959
ENSMUSG00000033491	Prss35	0.529311	0.0631667
ENSMUSG00000084886	4732487G21Rik	0.52913	0.0926611
ENSMUSG00000027993	Trim2	0.529012	0.00059904
ENSMUSG00000041805	Pramel1	0.528889	0.0685902
ENSMUSG00000027573	2310003C23Rik	0.52872	1.38665e-05
ENSMUSG00000021395	Spin1	0.528395	4.83862e-06
ENSMUSG00000009073	Nf2	0.527957	6.19663e-06
ENSMUSG00000029178	Klf3	0.527652	0.000446564
ENSMUSG00000034292	Traf3ip1	0.527618	0.00213184
ENSMUSG00000026404	Ddx59	0.527401	0.000466107
ENSMUSG00000044250	Fam113b	0.527278	2.57719e-05
ENSMUSG00000026433	Rab7l1	0.526801	0.0321259
ENSMUSG00000032298	Neil1	0.526748	0.0413471
ENSMUSG00000038679	Trps1	0.526029	0.017289
ENSMUSG00000021111	Papola	0.525973	5.06438e-07
ENSMUSG00000021313	Ryr2	0.525918	0.0275038
ENSMUSG00000059436	Max	0.525836	2.7219e-05
ENSMUSG00000038121	4933403F05Rik	0.525786	0.000145176
ENSMUSG00000053559	Smagp	0.525768	0.0184431
ENSMUSG00000072566	Pvt1	0.525764	0.0101628
ENSMUSG00000069830	Nlrp1a	0.525746	0.000770304
ENSMUSG00000046324	Ermp1	0.525672	1.40206e-06
ENSMUSG00000022763	Aifm3	0.525634	0.0799437
ENSMUSG00000021806	Nid2	0.525544	1.37213e-07
ENSMUSG00000032202	Rab27a	0.525307	0.00125157
ENSMUSG00000008489	Elavl2	0.525104	0.00045546
ENSMUSG00000040029	Ipo8	0.524918	0.000166643
ENSMUSG00000023961	Enpp4	0.524715	0.0371612
ENSMUSG00000039652	Cpeb3	0.5244	0.0945916
ENSMUSG00000032495	Lrrc2	0.524224	0.00600988
ENSMUSG00000033373	Fntb	0.523498	9.40102e-05
ENSMUSG00000072770	Acrbp	0.523355	0.0670488
ENSMUSG00000021319	Sfrp4	0.523282	0.0644469
ENSMUSG00000010362	Rdm1	0.523272	0.00318805
ENSMUSG00000037553	Zdhhc18	0.523257	0.00114887
ENSMUSG00000044847	Lsm11	0.523245	0.00224727
ENSMUSG00000037216	Lipt1	0.522886	0.00760129
ENSMUSG00000062101	Zfp119b	0.522754	0.0461384
ENSMUSG00000041396	2810422O20Rik	0.522749	0.0045821
ENSMUSG00000032261	Sh3bgrl2	0.522453	0.000146373
ENSMUSG00000027086	Fastkd1	0.522405	0.0089991
ENSMUSG00000054612	Mgmt	0.521328	0.00294416
ENSMUSG00000055717	Slain1	0.521109	0.00701168
ENSMUSG00000020899	Pfas	0.520968	4.49272e-05
ENSMUSG00000030609	Aen	0.520545	8.36358e-07
ENSMUSG00000063810	Alms1	0.520334	0.000260051
ENSMUSG00000022099	Epb4.9	0.520307	4.7617e-05
ENSMUSG00000038007	Acer2	0.520098	0.0263412
ENSMUSG00000028100	Nudt17	0.52001	0.0674388
ENSMUSG00000021023	1110008L16Rik	0.519829	0.000145176
ENSMUSG00000048349	Pou4f1	0.519754	0.0693739
ENSMUSG00000069844	Sco1	0.51964	0.000579482
ENSMUSG00000066839	Ecsit	0.51923	0.000111372
ENSMUSG00000039497	Dse	0.519201	1.20257e-05
ENSMUSG00000034801	Sos2	0.519025	0.00778715
ENSMUSG00000018076	Med13l	0.518925	3.0338e-05
ENSMUSG00000034613	Ppm1h	0.518873	0.0352818
ENSMUSG00000027953	Slc50a1	0.518543	0.0022278
ENSMUSG00000040640	Erc2	0.517654	0.0501036
ENSMUSG00000044548	Dact1	0.517083	0.0115948
ENSMUSG00000026958	Dpp7	0.516874	0.00558096
ENSMUSG00000047044	D030056L22Rik	0.51687	7.37356e-05
ENSMUSG00000083076	Gm11408	0.516833	0.00524303
ENSMUSG00000042808	Gpx2	0.516417	0.0246147
ENSMUSG00000064037	Gpn1	0.516411	1.26542e-05
ENSMUSG00000021662	Rgnef	0.516372	0.00664996
ENSMUSG00000008604	Ubqln4	0.516042	2.80964e-06
ENSMUSG00000036036	Zfp57	0.515907	3.21611e-05
ENSMUSG00000029600	1110008J03Rik	0.515737	0.00620322
ENSMUSG00000068270	Shroom4	0.515711	0.000258425
ENSMUSG00000037188	Grhl3	0.515499	0.00238094
ENSMUSG00000021178	Psmc1	0.515276	8.47788e-07
ENSMUSG00000019826	Zbtb24	0.515194	0.000846449
ENSMUSG00000022672	Prkdc	0.514925	0.000973879
ENSMUSG00000022151	Ttc33	0.514613	0.00363273
ENSMUSG00000041670	Rims1	0.514482	0.0936393
ENSMUSG00000021244	Ylpm1	0.514395	4.70185e-05
ENSMUSG00000075023	Accsl	0.514375	0.0696048
ENSMUSG00000001150	Mcm3ap	0.514007	0.0021952
ENSMUSG00000047141	Zfp654	0.513845	0.000792412
ENSMUSG00000046873	Mbtps2	0.513522	0.00038257
ENSMUSG00000039678	Tbc1d13	0.513163	2.89802e-05
ENSMUSG00000025920	Stau2	0.513123	0.00450497
ENSMUSG00000056367	Actr3b	0.51291	0.0184431
ENSMUSG00000079641	Rpl39	0.512883	0.000148841
ENSMUSG00000061759	1700052N19Rik	0.51286	6.90934e-05
ENSMUSG00000026924	Sec16a	0.512827	7.72037e-06
ENSMUSG00000001376	Ccdc132	0.512808	0.000844346
ENSMUSG00000040521	Tsfm	0.512405	9.18377e-05
ENSMUSG00000024209	1700061G19Rik	0.512347	0.0516319
ENSMUSG00000020982	Nemf	0.512105	0.000171728
ENSMUSG00000071281	Zfp71-rs1	0.511064	0.00265087
ENSMUSG00000066440	Zfyve26	0.511002	5.84087e-05
ENSMUSG00000041623	D11Wsu47e	0.510648	4.24949e-05
ENSMUSG00000002329	Mdp1	0.510571	0.00634546
ENSMUSG00000050248	Evc2	0.510017	0.00147034
ENSMUSG00000058446	Znrf2	0.509853	0.000161055
ENSMUSG00000030725	Lipt2	0.509841	0.0169683
ENSMUSG00000036528	Ppfibp2	0.509819	0.00693843
ENSMUSG00000028838	Extl1	0.509368	0.0953599
ENSMUSG00000024127	Prepl	0.509165	0.000459523
ENSMUSG00000020937	Plcd3	0.509092	0.0381762
ENSMUSG00000024642	Tle4	0.508779	0.00894613
ENSMUSG00000040888	Gfer	0.508703	0.000165775
ENSMUSG00000072294	Klf12	0.508619	0.0544213
ENSMUSG00000037405	Icam1	0.508305	0.0103763
ENSMUSG00000021180	Rps6ka5	0.508007	0.00571147
ENSMUSG00000035142	Nubpl	0.507845	0.0181359
ENSMUSG00000035311	Gnptab	0.507845	0.000394331
ENSMUSG00000046311	Zfp62	0.50781	0.00546338
ENSMUSG00000049313	Sorl1	0.5078	3.40177e-05
ENSMUSG00000060716	Plekhh1	0.507694	0.00105252
ENSMUSG00000007379	Dennd2c	0.507616	0.000325469
ENSMUSG00000021120	Pigh	0.507404	0.0543224
ENSMUSG00000020366	Mapk9	0.507261	0.000709243
ENSMUSG00000037999	Arap2	0.507207	0.00105252
ENSMUSG00000022105	Rb1	0.50712	0.000295657
ENSMUSG00000041774	Ydjc	0.507117	0.023277
ENSMUSG00000071719	Tmem28	0.50705	0.0211745
ENSMUSG00000029763	Exoc4	0.506994	8.18586e-07
ENSMUSG00000078564	Gm9631	0.506899	0.0793573
ENSMUSG00000027133	Nop10	0.506765	4.29092e-07
ENSMUSG00000020184	Mdm2	0.506737	3.87134e-06
ENSMUSG00000020605	Hs1bp3	0.506084	0.00206589
ENSMUSG00000043384	Gprasp1	0.505629	0.00337079
ENSMUSG00000051184	Zfp524	0.505468	0.054318
ENSMUSG00000065226	SNORA8	0.505406	0.0750112
ENSMUSG00000027339	Rassf2	0.505018	0.0277197
ENSMUSG00000021192	Golga5	0.504955	4.74272e-05
ENSMUSG00000026196	Bard1	0.504953	2.58259e-05
ENSMUSG00000070822	Zscan18	0.504785	0.00174365
ENSMUSG00000032715	Trib3	0.504638	0.0942684
ENSMUSG00000034427	Myo15b	0.504232	0.0587024
ENSMUSG00000045284	Dcaf12l1	0.503528	0.00128519
ENSMUSG00000033863	Klf9	0.503125	2.84041e-05
ENSMUSG00000021294	Kif26a	0.503014	0.0212492
ENSMUSG00000005981	Trap1	0.502868	1.04976e-06
ENSMUSG00000040025	Ythdf2	0.502485	0.000384165
ENSMUSG00000020477	Mrps24	0.502411	0.000632218
ENSMUSG00000040502	March9	0.50237	0.00778164
ENSMUSG00000025557	Slc15a1	0.501557	0.0918916
ENSMUSG00000029086	Prom1	0.501165	0.00244319
ENSMUSG00000028664	Ephb2	0.501019	0.00140348
ENSMUSG00000019796	Lrp11	0.500894	0.0414932
ENSMUSG00000029557	Ftsj2	0.500736	0.00707897
ENSMUSG00000040749	Siah1b	0.500496	0.00315691
ENSMUSG00000038344	Txlng	0.50025	0.000248681
ENSMUSG00000032526	Deb1	0.500243	0.00465474
ENSMUSG00000038563	Eftud1	0.500099	0.000226034
ENSMUSG00000016386	Mpped2	-0.500024	0.0154107
ENSMUSG00000002881	Nab1	-0.500027	0.00575174
ENSMUSG00000042363	1110067D22Rik	-0.500216	0.000517292
ENSMUSG00000085208	4632419I22Rik	-0.500531	0.000975484
ENSMUSG00000022994	Adcy6	-0.500692	0.00125618
ENSMUSG00000050891	Tatdn1	-0.501043	0.0212483
ENSMUSG00000020644	Id2	-0.501514	0.000716214
ENSMUSG00000057594	Arl16	-0.501534	0.0138081
ENSMUSG00000020190	Mknk2	-0.501572	0.000117212
ENSMUSG00000078441	Scamp4	-0.501815	0.000477585
ENSMUSG00000037221	Mospd3	-0.502021	0.0199747
ENSMUSG00000078453	3110003A17Rik	-0.502367	0.00442864
ENSMUSG00000031021	Tmem9b	-0.502388	0.00444017
ENSMUSG00000033159	1810031K17Rik	-0.502602	0.00022604
ENSMUSG00000048796	Cyb561d1	-0.503443	0.0486313
ENSMUSG00000063450	Syne2	-0.503616	0.0048793
ENSMUSG00000036620	Mgat4b	-0.503967	0.00268598
ENSMUSG00000086859	2810008D09Rik	-0.504704	0.0327521
ENSMUSG00000001249	Hpn	-0.504998	0.0301674
ENSMUSG00000037638	Zbtb42	-0.505681	0.0794056
ENSMUSG00000021494	Ddx41	-0.50595	1.93571e-05
ENSMUSG00000022180	Slc7a8	-0.506485	0.0591174
ENSMUSG00000026836	Acvr1	-0.506696	0.00569272
ENSMUSG00000030946	Lhpp	-0.506819	0.0136821
ENSMUSG00000028967	Errfi1	-0.507328	0.00028707
ENSMUSG00000031357	Syap1	-0.507415	0.00196473
ENSMUSG00000038025	Phf2	-0.507597	0.00617002
ENSMUSG00000025809	Itgb1	-0.507674	2.21672e-05
ENSMUSG00000019518	Ap4m1	-0.507755	0.0431426
ENSMUSG00000027634	Ndrg3	-0.508116	0.0113139
ENSMUSG00000040007	Bahd1	-0.508289	0.00502822
ENSMUSG00000031383	Dusp9	-0.50856	0.00215109
ENSMUSG00000030796	Tead2	-0.508639	3.17829e-06
ENSMUSG00000049907	Rasl11b	-0.508927	0.0221285
ENSMUSG00000058056	Palld	-0.50905	0.00745528
ENSMUSG00000079111	Kdelr2	-0.509098	0.000219814
ENSMUSG00000024044	Epb4.1l3	-0.510217	0.00782536
ENSMUSG00000052428	Tmco1	-0.510272	0.000819804
ENSMUSG00000020122	Egfr	-0.510371	0.0433058
ENSMUSG00000058833	2810428I15Rik	-0.510483	0.0424138
ENSMUSG00000071235	Vrtn	-0.510584	0.00014957
ENSMUSG00000053253	Ndfip2	-0.510899	3.51852e-05
ENSMUSG00000003546	Klc4	-0.511762	0.00134377
ENSMUSG00000072774	Zfp951	-0.51214	0.0320487
ENSMUSG00000033577	Myo6	-0.512798	0.00448361
ENSMUSG00000043421	Hilpda	-0.512813	0.00443432
ENSMUSG00000003378	Grik5	-0.513739	0.00124251
ENSMUSG00000018189	Uchl5	-0.513892	0.000441968
ENSMUSG00000061887	Ssbp3	-0.514374	4.91741e-07
ENSMUSG00000031823	Zdhhc7	-0.515058	0.00846902
ENSMUSG00000029482	Aacs	-0.51507	0.0158576
ENSMUSG00000025085	Ablim1	-0.515292	0.00135832
ENSMUSG00000028898	Trnau1ap	-0.515423	0.000438635
ENSMUSG00000034361	Cpne2	-0.515544	0.0258284
ENSMUSG00000048285	Frmd6	-0.515818	0.000960047
ENSMUSG00000045639	Zfp629	-0.517348	0.0127851
ENSMUSG00000008763	Man1a2	-0.517488	0.000636324
ENSMUSG00000028799	Zfp362	-0.517865	0.00468822
ENSMUSG00000039176	Polg	-0.517985	5.42305e-06
ENSMUSG00000018736	Ndel1	-0.518534	8.26955e-05
ENSMUSG00000074652	Myh7b	-0.518644	0.0354498
ENSMUSG00000005575	Ube2m	-0.518789	6.23117e-06
ENSMUSG00000024270	Slc39a6	-0.519032	0.00514639
ENSMUSG00000034401	Spata6	-0.519259	0.00168645
ENSMUSG00000022414	Tab1	-0.519271	0.00212221
ENSMUSG00000026335	Pam	-0.519523	0.000406576
ENSMUSG00000023010	Tmbim6	-0.519835	1.98503e-07
ENSMUSG00000003541	Ier3	-0.520014	0.065923
ENSMUSG00000029544	Cabp1	-0.520774	0.0544145
ENSMUSG00000004394	Tmed4	-0.521292	0.000603529
ENSMUSG00000035382	Pcsk7	-0.521727	0.0291265
ENSMUSG00000033826	Dnahc8	-0.521912	0.00038257
ENSMUSG00000014554	Dguok	-0.521957	0.00586829
ENSMUSG00000038539	Atf5	-0.52242	0.0159654
ENSMUSG00000034813	Grip1	-0.522495	0.0188705
ENSMUSG00000020886	Dlg4	-0.523315	0.00547617
ENSMUSG00000026499	Acbd3	-0.523493	1.48269e-05
ENSMUSG00000038976	Ppp1r9b	-0.523535	0.000824973
ENSMUSG00000002105	Slc39a13	-0.523936	0.0245314
ENSMUSG00000032501	Trib1	-0.524015	0.000724871
ENSMUSG00000026311	Asb1	-0.524601	0.00132198
ENSMUSG00000010110	Stx5a	-0.524877	0.000594535
ENSMUSG00000024870	Rab1b	-0.524909	0.000891439
ENSMUSG00000021928	Ebpl	-0.525539	0.00854327
ENSMUSG00000040374	Pxmp3	-0.525758	0.00135151
ENSMUSG00000001248	Gramd1a	-0.525853	0.000261471
ENSMUSG00000029119	Man2b2	-0.525932	0.00810222
ENSMUSG00000026960	Arl6ip6	-0.526012	0.000247924
ENSMUSG00000034575	Papd7	-0.526055	5.01088e-05
ENSMUSG00000029146	Snx17	-0.526628	5.22798e-05
ENSMUSG00000045519	Zfp560	-0.52664	0.00541925
ENSMUSG00000027230	Creb3l1	-0.526667	0.00534505
ENSMUSG00000020492	Fam33a	-0.526869	0.000632466
ENSMUSG00000035847	Ids	-0.528537	0.000733813
ENSMUSG00000051390	Zbtb22	-0.52854	0.000645802
ENSMUSG00000030104	Edem1	-0.528894	9.66234e-06
ENSMUSG00000070462	Mesdc1	-0.529288	0.0213029
ENSMUSG00000034312	Iqsec1	-0.529696	0.000152353
ENSMUSG00000037493	Cib2	-0.529917	0.0933522
ENSMUSG00000037111	Setd7	-0.530305	1.35016e-05
ENSMUSG00000067847	Romo1	-0.530649	0.0400879
ENSMUSG00000052928	Ctif	-0.530706	0.0305949
ENSMUSG00000034614	Pik3ip1	-0.530798	0.00232103
ENSMUSG00000032050	Rdx	-0.530866	2.42187e-06
ENSMUSG00000031367	Ap1s2	-0.531275	0.000340939
ENSMUSG00000090100	Ttbk2	-0.531302	0.00265087
ENSMUSG00000005447	Pafah1b3	-0.531379	0.00219815
ENSMUSG00000024150	Mcfd2	-0.53161	0.000293969
ENSMUSG00000041571	Sepw1	-0.531938	2.05586e-05
ENSMUSG00000024667	Tmem216	-0.532969	0.0273088
ENSMUSG00000049401	Ogfr	-0.533036	1.39259e-05
ENSMUSG00000022620	Arsa	-0.533183	0.00290275
ENSMUSG00000049686	Orai1	-0.533749	0.00869098
ENSMUSG00000056091	St3gal5	-0.534533	0.00333164
ENSMUSG00000002908	Kcnn1	-0.534559	0.0596913
ENSMUSG00000024781	Lipa	-0.534769	0.00103333
ENSMUSG00000034659	Tmem109	-0.534866	0.015634
ENSMUSG00000024072	Yipf4	-0.535247	0.000304882
ENSMUSG00000003380	Rabac1	-0.536012	0.00278599
ENSMUSG00000035458	Tnni3	-0.536455	0.0681349
ENSMUSG00000025228	Actr1a	-0.537201	2.58542e-06
ENSMUSG00000024048	Myl12a	-0.537408	7.10265e-06
ENSMUSG00000024083	Pja2	-0.537568	0.000238275
ENSMUSG00000051000	Fam160a1	-0.53815	0.0827068
ENSMUSG00000036206	Sh3bp4	-0.538208	1.61356e-05
ENSMUSG00000029148	Nrbp1	-0.538358	5.29491e-06
ENSMUSG00000028212	Ccne2	-0.538379	0.024162
ENSMUSG00000022906	Parp9	-0.538521	0.0101573
ENSMUSG00000010592	Dazl	-0.538735	0.00536633
ENSMUSG00000036565	Ttyh3	-0.538928	0.000266752
ENSMUSG00000034551	Hdx	-0.539985	0.0417725
ENSMUSG00000014867	Surf4	-0.540332	1.2026e-05
ENSMUSG00000040596	Pogk	-0.541027	0.0377274
ENSMUSG00000034258	Mfsd7c	-0.541083	0.0264374
ENSMUSG00000031207	Msn	-0.541252	0.000103965
ENSMUSG00000015133	Lrrk1	-0.541449	0.0465197
ENSMUSG00000052155	Acvr2a	-0.541698	0.000183925
ENSMUSG00000040990	Sh3kbp1	-0.541706	0.013549
ENSMUSG00000002413	Braf	-0.541767	7.46385e-06
ENSMUSG00000021972	Hmbox1	-0.542153	0.000114962
ENSMUSG00000026435	Slc45a3	-0.542705	0.0731306
ENSMUSG00000018171	Vmp1	-0.543188	1.29167e-06
ENSMUSG00000024594	Prrc1	-0.543335	2.54231e-05
ENSMUSG00000029470	P2rx4	-0.543369	0.00878429
ENSMUSG00000029125	Stx18	-0.54376	0.00242013
ENSMUSG00000005103	Wdr1	-0.54382	5.99001e-08
ENSMUSG00000045176	2310047M10Rik	-0.543975	0.0487596
ENSMUSG00000013155	E130303B06Rik	-0.544199	0.000706119
ENSMUSG00000020284	1810043G02Rik	-0.544277	0.0245846
ENSMUSG00000036275	9530068E07Rik	-0.544532	0.000127559
ENSMUSG00000024423	Impact	-0.545753	0.00972315
ENSMUSG00000029802	Abcg2	-0.545875	9.41781e-06
ENSMUSG00000039294	BC017643	-0.546109	0.000945597
ENSMUSG00000002043	Trappc6a	-0.546642	0.00796747
ENSMUSG00000021108	Prkch	-0.547027	0.0398641
ENSMUSG00000019461	Plscr3	-0.547214	0.000767537
ENSMUSG00000027552	E2f5	-0.547896	1.5461e-05
ENSMUSG00000040891	Foxa3	-0.548052	0.0425651
ENSMUSG00000028670	Lypla2	-0.54868	0.00971069
ENSMUSG00000005621	Zfp592	-0.548912	6.19663e-06
ENSMUSG00000068580	Zfyve19	-0.549026	0.00122879
ENSMUSG00000020282	Rhbdf1	-0.549213	0.00550981
ENSMUSG00000059811	Atl2	-0.550135	3.07739e-06
ENSMUSG00000028277	Ube2j1	-0.550372	0.00318536
ENSMUSG00000020134	Peli1	-0.550388	0.000137585
ENSMUSG00000022463	Srebf2	-0.550465	4.90489e-05
ENSMUSG00000057554	Lgals8	-0.551013	0.00588428
ENSMUSG00000032717	Mdfi	-0.551207	0.00328284
ENSMUSG00000041025	Iffo2	-0.551258	0.00631003
ENSMUSG00000074136	4930513N10Rik	-0.551382	0.0393448
ENSMUSG00000041782	Lad1	-0.551925	0.00069097
ENSMUSG00000062591	Tubb4a	-0.552292	0.0888403
ENSMUSG00000062312	Erbb2	-0.553422	0.00571342
ENSMUSG00000047945	Marcksl1	-0.55417	0.00118725
ENSMUSG00000026223	Itm2c	-0.554798	3.13025e-06
ENSMUSG00000021877	Arf4	-0.555348	5.65339e-06
ENSMUSG00000023092	Fhl1	-0.555836	2.93264e-06
ENSMUSG00000075704	Txnrd2	-0.555978	0.0110319
ENSMUSG00000069114	Zbtb10	-0.557602	0.000264524
ENSMUSG00000058881	Zfp516	-0.557974	4.21968e-06
ENSMUSG00000015605	Srf	-0.558062	0.000333069
ENSMUSG00000044303	Cdkn2a	-0.558221	0.0164933
ENSMUSG00000026946	Nmi	-0.559602	0.0674209
ENSMUSG00000033436	Armcx2	-0.559885	9.27198e-06
ENSMUSG00000042682	Selk	-0.560053	3.51852e-05
ENSMUSG00000026411	Tmem9	-0.560083	1.56206e-05
ENSMUSG00000022216	Psme1	-0.560103	0.00120279
ENSMUSG00000063760	Rnf217	-0.560905	0.056888
ENSMUSG00000063146	Clip2	-0.561538	0.0192466
ENSMUSG00000060572	Mfap2	-0.562089	0.0767151
ENSMUSG00000041189	Chrnb1	-0.562218	0.0345081
ENSMUSG00000021765	Fst	-0.562509	0.0143561
ENSMUSG00000009563	Tor2a	-0.563138	0.000637304
ENSMUSG00000001750	Tcirg1	-0.563552	0.000141117
ENSMUSG00000091811	Prr24	-0.563764	0.0908782
ENSMUSG00000026675	Hsd17b7	-0.56431	0.00100926
ENSMUSG00000023906	Cldn6	-0.564336	1.315e-05
ENSMUSG00000030110	Ret	-0.564648	0.0578701
ENSMUSG00000020086	H2afy2	-0.564694	0.0034708
ENSMUSG00000037907	Ankrd13b	-0.564747	0.0230306
ENSMUSG00000008036	Ap2s1	-0.565043	0.000204551
ENSMUSG00000049647	Purb	-0.565139	0.000261471
ENSMUSG00000042312	S100a13	-0.565179	0.0670567
ENSMUSG00000040204	2810417H13Rik	-0.565322	1.14854e-06
ENSMUSG00000037266	D4Wsu53e	-0.565526	0.000112992
ENSMUSG00000028656	Cap1	-0.565895	1.5945e-07
ENSMUSG00000026107	Obfc2a	-0.566366	3.50266e-06
ENSMUSG00000026307	Scly	-0.56685	0.00267077
ENSMUSG00000025132	Arhgdia	-0.567286	5.29887e-05
ENSMUSG00000040498	2210010C17Rik	-0.568165	0.0813425
ENSMUSG00000025647	Shisa5	-0.568457	9.09258e-05
ENSMUSG00000037824	Tspan14	-0.568864	2.67612e-06
ENSMUSG00000029994	Anxa4	-0.569383	5.87716e-05
ENSMUSG00000067336	Bmpr2	-0.569558	0.0451141
ENSMUSG00000021760	Gpx8	-0.569691	0.00217823
ENSMUSG00000008206	Lass4	-0.570691	0.000161055
ENSMUSG00000070527	Mkrn3	-0.571053	0.0273337
ENSMUSG00000024163	Mapk8ip3	-0.571176	1.35886e-06
ENSMUSG00000023827	Agpat4	-0.573192	0.00138112
ENSMUSG00000025934	Gsta3	-0.573274	0.0356324
ENSMUSG00000058070	Eml1	-0.574555	0.00566972
ENSMUSG00000036606	Plxnb2	-0.575108	9.58128e-06
ENSMUSG00000032562	Gnai2	-0.57519	1.36186e-08
ENSMUSG00000001891	Ugp2	-0.57528	0.000110277
ENSMUSG00000035615	Frmpd1	-0.575697	0.0256984
ENSMUSG00000020018	Snrpf	-0.575971	0.0231984
ENSMUSG00000028917	Plekhm2	-0.576139	0.00496844
ENSMUSG00000029570	Lfng	-0.576305	0.0625085
ENSMUSG00000072889	Nfxl1	-0.576452	0.000124068
ENSMUSG00000036966	Spryd3	-0.576756	0.000233291
ENSMUSG00000031776	Arl2bp	-0.576959	0.000317502
ENSMUSG00000018846	Pank3	-0.576996	8.31809e-06
ENSMUSG00000040690	Col16a1	-0.577293	0.0540056
ENSMUSG00000079056	Kcnip3	-0.57744	0.0302265
ENSMUSG00000062115	Rai1	-0.577452	0.00132198
ENSMUSG00000032666	1700025G04Rik	-0.577627	0.000180974
ENSMUSG00000016495	5033414D02Rik	-0.577631	0.011138
ENSMUSG00000062157	Il28ra	-0.577638	0.0413471
ENSMUSG00000047617	BC029214	-0.577727	0.0934413
ENSMUSG00000068114	Ccdc134	-0.577948	0.0061273
ENSMUSG00000055809	6030429G01Rik	-0.580667	0.0117322
ENSMUSG00000020255	D10Wsu102e	-0.580687	5.03434e-06
ENSMUSG00000021518	Ptdss1	-0.581397	1.53904e-05
ENSMUSG00000021733	Slc4a7	-0.581426	9.67787e-06
ENSMUSG00000036411	9530077C05Rik	-0.58184	0.0753911
ENSMUSG00000043068	Fam89a	-0.582432	0.0384431
ENSMUSG00000051185	Fam174a	-0.582805	0.0269407
ENSMUSG00000040841	Six5	-0.583158	0.0581402
ENSMUSG00000038112	AW551984	-0.583514	0.0211689
ENSMUSG00000019302	Atp6v0a1	-0.584109	0.000173129
ENSMUSG00000022940	Pigp	-0.584964	0.000632566
ENSMUSG00000022106	Rcbtb2	-0.585094	5.26421e-05
ENSMUSG00000057406	Whsc1	-0.585405	8.06055e-08
ENSMUSG00000027297	Ltk	-0.585943	0.0400793
ENSMUSG00000004791	Pgf	-0.586243	0.0304476
ENSMUSG00000003581	Rnf215	-0.586386	0.00448216
ENSMUSG00000028023	Pitx2	-0.587028	7.83688e-07
ENSMUSG00000020346	Mgat1	-0.587845	0.00034825
ENSMUSG00000036099	Vezt	-0.587922	0.000702743
ENSMUSG00000053310	Nrgn	-0.588	0.0598512
ENSMUSG00000042804	Gpr153	-0.588128	0.020622
ENSMUSG00000029094	Afap1	-0.588193	0.000330845
ENSMUSG00000027954	Efna1	-0.588619	0.00302964
ENSMUSG00000062753	AI413582	-0.589657	0.0249691
ENSMUSG00000018143	Mafk	-0.589767	0.00177965
ENSMUSG00000039328	Rnf122	-0.590826	0.00234115
ENSMUSG00000048546	Tob2	-0.591532	0.000776394
ENSMUSG00000039168	Dap	-0.591846	0.00127182
ENSMUSG00000030682	Cdipt	-0.592049	1.21576e-06
ENSMUSG00000074405	Zfp865	-0.592414	0.0290604
ENSMUSG00000034164	Emid1	-0.59244	0.0130033
ENSMUSG00000027602	Map1lc3a	-0.593441	0.00116707
ENSMUSG00000018906	P4ha2	-0.59345	2.096e-06
ENSMUSG00000044477	Zfand3	-0.593559	1.15454e-05
ENSMUSG00000035914	Cd276	-0.594067	1.32503e-06
ENSMUSG00000022744	Cldn25	-0.594154	2.90164e-06
ENSMUSG00000067931	Zfp948	-0.595005	0.000104313
ENSMUSG00000038375	Trp53inp2	-0.5958	7.76894e-05
ENSMUSG00000032041	Tirap	-0.596716	0.0102415
ENSMUSG00000028496	Mllt3	-0.596844	5.00616e-05
ENSMUSG00000024899	Papss2	-0.597114	0.0677759
ENSMUSG00000026126	Ptpn18	-0.597762	0.0191081
ENSMUSG00000018648	Dusp14	-0.597803	0.0117563
ENSMUSG00000021127	Zfp36l1	-0.598082	0.00872993
ENSMUSG00000029713	Gnb2	-0.598404	6.88499e-07
ENSMUSG00000071856	Mcc	-0.598645	0.000649656
ENSMUSG00000025505	Tmem80	-0.598934	0.0326734
ENSMUSG00000038155	Gstp2	-0.599005	0.0166103
ENSMUSG00000027808	Serp1	-0.599361	2.60191e-07
ENSMUSG00000041926	Rnpep	-0.599391	0.000988039
ENSMUSG00000013419	Zfp651	-0.599557	0.015962
ENSMUSG00000029073	Gltpd1	-0.600272	0.00316961
ENSMUSG00000086429	Gt(ROSA)26Sor	-0.601141	0.011138
ENSMUSG00000025885	Myo5b	-0.601159	0.00262591
ENSMUSG00000054474	Thnsl2	-0.602014	0.0215588
ENSMUSG00000057789	Bak1	-0.602023	3.13025e-06
ENSMUSG00000032245	Cln6	-0.602283	0.00157894
ENSMUSG00000038797	Zscan2	-0.602449	0.0226932
ENSMUSG00000031529	Tnks	-0.602927	0.00691819
ENSMUSG00000015937	H2afy	-0.603242	3.19682e-08
ENSMUSG00000024807	Syvn1	-0.603694	0.000855965
ENSMUSG00000055493	Epm2a	-0.604659	0.0583636
ENSMUSG00000032120	C2cd2l	-0.604969	0.0394786
ENSMUSG00000028251	2610029I01Rik	-0.605067	0.00133109
ENSMUSG00000032661	Oas3	-0.60537	0.0460481
ENSMUSG00000030966	Trim21	-0.605917	0.00647417
ENSMUSG00000019528	Gyg	-0.606629	4.69379e-05
ENSMUSG00000037989	Wnk2	-0.607288	0.0308405
ENSMUSG00000040105	Ppapdc2	-0.607685	0.0289881
ENSMUSG00000039131	Gipc2	-0.607927	0.0669069
ENSMUSG00000011148	Adssl1	-0.609129	0.0301674
ENSMUSG00000038086	Hspb2	-0.60922	0.0964573
ENSMUSG00000041117	Ccdc8	-0.609948	0.019392
ENSMUSG00000035245	A130022J15Rik	-0.61041	0.000210064
ENSMUSG00000052557	Gan	-0.610644	0.0818667
ENSMUSG00000051851	Cxx1c	-0.61123	0.0225827
ENSMUSG00000042524	Sun2	-0.611726	9.41781e-06
ENSMUSG00000036046	5031439G07Rik	-0.611902	0.000125542
ENSMUSG00000028249	Sdcbp	-0.61208	1.55991e-08
ENSMUSG00000023009	Nckap5l	-0.612574	0.00330948
ENSMUSG00000024012	Mtch1	-0.612994	5.17808e-06
ENSMUSG00000027575	Arfgap1	-0.614339	2.86788e-07
ENSMUSG00000012117	Dhdds	-0.615155	1.29378e-05
ENSMUSG00000046822	Slc39a3	-0.615601	0.00600988
ENSMUSG00000043162	Pigy	-0.615852	0.00234622
ENSMUSG00000036167	Pphln1	-0.616125	5.5977e-07
ENSMUSG00000030314	Atg7	-0.616129	8.26755e-05
ENSMUSG00000024827	Gldc	-0.617331	6.12677e-07
ENSMUSG00000068245	D14Ertd668e	-0.618442	0.00882333
ENSMUSG00000031176	Dynlt3	-0.618709	0.0113925
ENSMUSG00000032615	Nt5m	-0.619104	0.0425012
ENSMUSG00000031788	Kifc3	-0.619664	9.8084e-05
ENSMUSG00000029452	Tmem116	-0.620561	0.0417937
ENSMUSG00000072214	Sept5	-0.620645	0.0676271
ENSMUSG00000091994	E130317F20Rik	-0.620937	0.0758869
ENSMUSG00000020044	Timp3	-0.621131	0.0106483
ENSMUSG00000086725	A630052C17Rik	-0.621198	0.0616274
ENSMUSG00000068323	Slc4a5	-0.621381	2.12315e-05
ENSMUSG00000025138	Sirt7	-0.621595	0.00100926
ENSMUSG00000032875	Arhgef17	-0.622335	2.03984e-06
ENSMUSG00000036368	Fam82a1	-0.622356	0.0296107
ENSMUSG00000039419	Cntnap2	-0.622377	0.0061144
ENSMUSG00000032316	Clk3	-0.622954	2.69874e-06
ENSMUSG00000031078	Cttn	-0.622998	1.39635e-10
ENSMUSG00000022893	Adamts1	-0.623003	0.0154394
ENSMUSG00000041912	Tdrkh	-0.623535	0.0118124
ENSMUSG00000036553	Sh3tc1	-0.62452	0.00150437
ENSMUSG00000024854	Pold4	-0.624704	0.0272506
ENSMUSG00000086988	1700086O06Rik	-0.624881	0.0869838
ENSMUSG00000017774	Myo1c	-0.625277	0.000476786
ENSMUSG00000078202	Nrarp	-0.625532	0.000585476
ENSMUSG00000022237	Ankrd33b	-0.625555	0.0100524
ENSMUSG00000028057	Rit1	-0.626141	0.000450921
ENSMUSG00000044221	Grsf1	-0.627057	7.66919e-08
ENSMUSG00000032867	Fbxw8	-0.627097	5.83911e-07
ENSMUSG00000038180	Spag4	-0.62787	0.07134
ENSMUSG00000024691	Fam111a	-0.629488	0.00219528
ENSMUSG00000005973	Rcn1	-0.630073	2.40381e-07
ENSMUSG00000026547	Tagln2	-0.630586	7.00762e-06
ENSMUSG00000029814	Igf2bp3	-0.63112	6.29728e-05
ENSMUSG00000000420	Galnt1	-0.632024	3.41491e-08
ENSMUSG00000050912	Tmem123	-0.632578	2.57416e-07
ENSMUSG00000026657	Frmd4a	-0.632682	0.00205861
ENSMUSG00000021843	Ktn1	-0.633418	1.97828e-05
ENSMUSG00000024074	Crim1	-0.633649	0.00188055
ENSMUSG00000037379	Spon2	-0.634592	0.0645896
ENSMUSG00000019877	Serinc1	-0.634964	0.000533091
ENSMUSG00000031596	Slc7a2	-0.635992	0.0413876
ENSMUSG00000043110	Lrrn4	-0.63627	0.00553682
ENSMUSG00000046432	Ngfrap1	-0.636416	9.45595e-07
ENSMUSG00000046447	Camk2n1	-0.637161	0.0111472
ENSMUSG00000032549	Rab6b	-0.637409	0.0186322
ENSMUSG00000032741	Tpcn1	-0.637458	0.00024563
ENSMUSG00000053367	Gm6792	-0.637646	0.00106269
ENSMUSG00000002900	Lamb1	-0.637951	7.62818e-08
ENSMUSG00000073599	Ecscr	-0.637954	0.0234413
ENSMUSG00000036339	6720456H20Rik	-0.638113	0.057823
ENSMUSG00000069053	Ube1y1	-0.638214	0.00034561
ENSMUSG00000004562	Arhgef40	-0.638359	0.00825636
ENSMUSG00000034723	Tmx4	-0.639325	0.000283267
ENSMUSG00000021318	Gli3	-0.639859	4.90912e-05
ENSMUSG00000071584	Atf7	-0.640973	0.0123689
ENSMUSG00000006301	Tmbim1	-0.643077	0.000727474
ENSMUSG00000029651	Mtus2	-0.643168	0.000344183
ENSMUSG00000003746	Man1a	-0.643416	0.0113139
ENSMUSG00000026211	Obsl1	-0.644159	3.07884e-06
ENSMUSG00000039683	Sdk1	-0.644328	0.0549424
ENSMUSG00000040006	BC013529	-0.644941	2.78373e-05
ENSMUSG00000027646	Src	-0.645462	3.70783e-07
ENSMUSG00000029622	Arpc1b	-0.646518	1.43616e-07
ENSMUSG00000004105	Angptl2	-0.646654	0.0340755
ENSMUSG00000025277	Abhd6	-0.646926	0.00158334
ENSMUSG00000024381	Bin1	-0.64693	1.93474e-05
ENSMUSG00000025076	Casp7	-0.64699	0.0020963
ENSMUSG00000021501	Caml	-0.647615	3.80771e-05
ENSMUSG00000032743	D430042O09Rik	-0.647801	0.000243847
ENSMUSG00000024777	Ppp2r5b	-0.64873	4.11319e-05
ENSMUSG00000021959	Lats2	-0.649026	0.00323599
ENSMUSG00000023991	Foxp4	-0.649035	3.20068e-07
ENSMUSG00000059883	Irak4	-0.649433	0.045414
ENSMUSG00000018750	Zbtb4	-0.649528	0.0190836
ENSMUSG00000046846	Spesp1	-0.64973	0.0249146
ENSMUSG00000052914	Cyp2j6	-0.649751	0.00956111
ENSMUSG00000004500	Zfp324	-0.649756	0.0249162
ENSMUSG00000036880	Acaa2	-0.651492	4.51253e-06
ENSMUSG00000079252	Tor1aip2	-0.651672	4.69413e-09
ENSMUSG00000007837	Prrg2	-0.6517	0.0110974
ENSMUSG00000018340	Anxa6	-0.652107	3.17192e-06
ENSMUSG00000033949	Trim36	-0.652211	0.0106483
ENSMUSG00000064247	Plcxd1	-0.652561	0.0359089
ENSMUSG00000059022	Kcp	-0.65324	0.0217805
ENSMUSG00000004849	Ap1s1	-0.653396	5.77482e-09
ENSMUSG00000036111	Lmo1	-0.654328	0.0577227
ENSMUSG00000019873	Reep3	-0.659162	0.000633978
ENSMUSG00000027082	Tfpi	-0.659243	1.33179e-06
ENSMUSG00000028703	Lrrc41	-0.659996	4.09814e-05
ENSMUSG00000021536	Adcy2	-0.660507	0.0199808
ENSMUSG00000073568	Gm949	-0.66056	0.0098615
ENSMUSG00000028760	Eif4g3	-0.661178	2.73019e-07
ENSMUSG00000092622	2410004A20Rik	-0.661279	0.0565342
ENSMUSG00000085218	BB218582	-0.66137	0.0422572
ENSMUSG00000071267	Zfp942	-0.661436	0.000441874
ENSMUSG00000022500	Litaf	-0.662055	0.00121299
ENSMUSG00000028476	Reck	-0.662319	0.00152681
ENSMUSG00000001510	Dlx3	-0.663227	0.0131985
ENSMUSG00000024871	Doc2g	-0.663532	0.0509543
ENSMUSG00000011958	Bnip2	-0.664455	4.68976e-07
ENSMUSG00000006395	Hyi	-0.664592	0.0139588
ENSMUSG00000029228	Lnx1	-0.664847	0.0318367
ENSMUSG00000017740	Slc12a5	-0.664911	0.0373085
ENSMUSG00000042228	Lyn	-0.665078	0.0139481
ENSMUSG00000038859	Baiap2l1	-0.665271	0.014285
ENSMUSG00000069808	Fam57a	-0.665965	0.000752306
ENSMUSG00000020300	Cpeb4	-0.665986	0.000126193
ENSMUSG00000047963	Stbd1	-0.666238	0.0239396
ENSMUSG00000066838	Zfp772	-0.666463	0.00894203
ENSMUSG00000031105	Slc25a14	-0.667	0.0124572
ENSMUSG00000037784	Dzip1l	-0.667188	3.31941e-05
ENSMUSG00000045282	Tmem86b	-0.667793	0.0686722
[truncated: 1,519 more rows]

## Sheet: Apex1-knockout EBs+RA
Differentially expressed genes identified in Apex1-knockout compared to control embryoid bodies treated with retinoic-acid, top hits with more than 2-fold deregulation are highlighted in bold
Ensembl ID	Gene Symbol	log2Fold Change	BH-adjusted P-value
ENSMUSG00000038227	Hoxa9	4.4739	2.16036e-52
ENSMUSG00000000938	Hoxa10	4.20041	1.43824e-37
ENSMUSG00000079471	Gm7325	3.81213	6.16082e-23
ENSMUSG00000066652	Lefty2	3.78541	1.86188e-48
ENSMUSG00000005892	Trh	3.67009	2.16036e-52
ENSMUSG00000028581	Laptm5	3.49052	1.78997e-36
ENSMUSG00000021255	Esrrb	3.41093	2.77555e-38
ENSMUSG00000031898	Dpep3	3.33339	4.62124e-27
ENSMUSG00000053654	Krt42	3.25281	1.83317e-16
ENSMUSG00000067860	Zic3	3.12247	4.09713e-49
ENSMUSG00000000094	Tbx4	3.10914	9.08211e-18
ENSMUSG00000024619	Cdx1	3.09116	6.08461e-41
ENSMUSG00000032346	Ooep	3.05629	8.09044e-23
ENSMUSG00000038756	Ttll6	3.0258	3.00362e-33
ENSMUSG00000024406	Pou5f1	2.99204	8.95671e-36
ENSMUSG00000037171	Nodal	2.95362	1.77904e-28
ENSMUSG00000012396	Nanog	2.93978	2.68651e-26
ENSMUSG00000027377	Mall	2.91834	2.56259e-29
ENSMUSG00000074768	Bhmt	2.91124	9.61239e-19
ENSMUSG00000030117	Gdf3	2.84074	3.32827e-21
ENSMUSG00000030263	Lrmp	2.82213	3.07534e-13
ENSMUSG00000006649	Nphs1	2.80333	1.12858e-14
ENSMUSG00000045009	Prrt3	2.8033	6.58527e-22
ENSMUSG00000058669	Nkx2-9	2.79098	1.44202e-10
ENSMUSG00000027568	Ntsr1	2.78388	2.72291e-13
ENSMUSG00000047751	Utf1	2.75195	4.6821e-22
ENSMUSG00000026814	Eng	2.74297	1.02635e-36
ENSMUSG00000026389	Steap3	2.739	3.33627e-24
ENSMUSG00000041359	Tcl1	2.71702	2.10465e-09
ENSMUSG00000060499	Rpl10l	2.70668	3.02992e-18
ENSMUSG00000021186	Fbln5	2.70529	2.08804e-15
ENSMUSG00000050917	Fgf4	2.69079	1.39497e-14
ENSMUSG00000092475	9930038K12Rik	2.6813	7.16622e-07
ENSMUSG00000062309	Rpp25	2.68076	4.24892e-22
ENSMUSG00000044006	Cilp2	2.67462	7.76703e-20
ENSMUSG00000042414	Prdm14	2.67435	7.33527e-13
ENSMUSG00000069814	E130309D14Rik	2.65323	3.062e-17
ENSMUSG00000032224	Fam81a	2.63321	2.48898e-18
ENSMUSG00000040533	Matn1	2.63252	2.37549e-08
ENSMUSG00000078689	Mup6	2.61579	1.19884e-07
ENSMUSG00000048752	Prss50	2.60888	2.41035e-12
ENSMUSG00000053367	Gm6792	2.60425	2.01195e-11
ENSMUSG00000035699	Osta	2.59871	2.28105e-12
ENSMUSG00000055148	Klf2	2.59686	2.55521e-18
ENSMUSG00000045625	Pigz	2.57009	2.38208e-09
ENSMUSG00000061633	1700029P11Rik	2.55189	5.83251e-17
ENSMUSG00000069805	Fbp1	2.52911	5.28545e-07
ENSMUSG00000060180	Myh13	2.52461	8.07433e-08
ENSMUSG00000037280	Galnt6	2.52427	1.06286e-13
ENSMUSG00000079355	Ccrl1	2.51416	4.8533e-08
ENSMUSG00000031489	Adrb3	2.5095	1.40011e-26
ENSMUSG00000044352	Sowaha	2.49531	3.98333e-15
ENSMUSG00000038508	Gdf15	2.44536	3.49962e-08
ENSMUSG00000050368	Hoxd10	2.437	5.51988e-06
ENSMUSG00000032093	Cd3e	2.4101	8.25276e-06
ENSMUSG00000022900	Ildr1	2.4078	1.04888e-18
ENSMUSG00000026288	Inpp5d	2.39439	2.06608e-23
ENSMUSG00000086236	5830418P13Rik	2.38514	3.04621e-10
ENSMUSG00000020173	Cobl	2.38339	1.43927e-23
ENSMUSG00000002257	Def6	2.37458	8.48264e-22
ENSMUSG00000079110	Capn3	2.37453	2.34948e-09
ENSMUSG00000078032	Mir291b	2.3745	5.36741e-06
ENSMUSG00000024266	Adad2	2.36539	1.87555e-12
ENSMUSG00000021056	Tex21	2.34975	5.81544e-13
ENSMUSG00000040694	Apobec2	2.33859	5.82499e-07
ENSMUSG00000061577	Gpr114	2.33597	3.90718e-06
ENSMUSG00000032517	Mobp	2.33017	2.73569e-07
ENSMUSG00000028435	Aqp3	2.32866	1.5103e-20
ENSMUSG00000075023	Accsl	2.32853	2.83665e-06
ENSMUSG00000090797	Gm17335	2.32678	3.49661e-06
ENSMUSG00000032087	Dscaml1	2.32139	5.05599e-12
ENSMUSG00000028626	Col9a2	2.31835	2.13951e-17
ENSMUSG00000046133	C130073F10Rik	2.31812	1.44597e-08
ENSMUSG00000024300	Myo1f	2.31421	6.76415e-08
ENSMUSG00000033837	Foxh1	2.31382	1.44442e-11
ENSMUSG00000030491	Tdrd12	2.31155	1.09871e-17
ENSMUSG00000031139	Mcf2	2.30741	6.0698e-14
ENSMUSG00000024313	Mep1b	2.30515	1.54305e-06
ENSMUSG00000030088	Aldh1l1	2.3045	1.67706e-13
ENSMUSG00000030825	Hsd17b14	2.30324	7.21004e-16
ENSMUSG00000026564	Dusp27	2.29601	4.52854e-13
ENSMUSG00000020963	Tshr	2.29241	2.84126e-16
ENSMUSG00000024459	H2-M5	2.29065	4.64512e-09
ENSMUSG00000073894	Rbmxl2	2.28887	1.21474e-09
ENSMUSG00000086023	2810011L19Rik	2.28593	2.43868e-11
ENSMUSG00000046323	Dppa3	2.28241	3.32928e-12
ENSMUSG00000024526	Cidea	2.2755	2.87299e-08
ENSMUSG00000061322	Dnaic1	2.27097	3.68846e-09
ENSMUSG00000078706	Gm53	2.26076	3.78646e-18
ENSMUSG00000001417	Rhbg	2.25261	8.55884e-07
ENSMUSG00000077886	Mir295	2.24405	8.11583e-07
ENSMUSG00000029576	Radil	2.22801	4.11082e-17
ENSMUSG00000040666	Sh3bgr	2.22495	1.30022e-11
ENSMUSG00000051176	Zfp42	2.22081	4.50958e-25
ENSMUSG00000021456	Fbp2	2.21517	2.98316e-15
ENSMUSG00000032446	Eomes	2.20298	7.54444e-20
ENSMUSG00000025491	Ifitm1	2.1969	5.9343e-26
ENSMUSG00000043342	Hoxd9	2.1948	5.38368e-12
ENSMUSG00000074744	Gm807	2.18883	3.9528e-07
ENSMUSG00000002885	Cd97	2.17734	5.21155e-24
ENSMUSG00000074653	Lrrc31	2.17283	0.000127903
ENSMUSG00000066009	Gm13051	2.16837	3.11015e-20
ENSMUSG00000049604	Hoxb13	2.16674	2.41035e-12
ENSMUSG00000011267	Zfp296	2.16058	5.09537e-10
ENSMUSG00000027876	Reg4	2.15964	5.34222e-05
ENSMUSG00000035653	Lrfn5	2.1582	3.7429e-06
ENSMUSG00000026380	Tfcp2l1	2.15728	2.11556e-16
ENSMUSG00000047369	Dnahc14	2.1501	0.000153712
ENSMUSG00000093098	Mir5102	2.14202	8.4271e-07
ENSMUSG00000036139	Hoxc9	2.14024	2.64789e-12
ENSMUSG00000042102	Dmgdh	2.1392	6.16867e-11
ENSMUSG00000034391	Fbxo15	2.13671	1.00376e-16
ENSMUSG00000017453	Pipox	2.13344	6.12993e-12
ENSMUSG00000060032	H2afj	2.13263	5.38976e-09
ENSMUSG00000028801	4930555I21Rik	2.13212	0.000173718
ENSMUSG00000004948	Zp3	2.12837	1.9488e-05
ENSMUSG00000072791	Abcb5	2.11286	4.24889e-07
ENSMUSG00000005493	Msh4	2.11253	8.81963e-05
ENSMUSG00000035960	Apex1	2.10805	3.60073e-34
ENSMUSG00000000731	Aire	2.0977	3.21915e-11
ENSMUSG00000020717	Pecam1	2.09613	1.46051e-19
ENSMUSG00000062017	Abca14	2.09424	0.000170934
ENSMUSG00000038651	Sycp2l	2.0812	0.000274951
ENSMUSG00000078949	R3hdml	2.07816	0.000280222
ENSMUSG00000020469	Myl7	2.07344	5.72682e-10
ENSMUSG00000051998	Lax1	2.07181	2.96776e-06
ENSMUSG00000013766	Ly6g6e	2.06789	0.00020098
ENSMUSG00000038086	Hspb2	2.06547	7.26444e-08
ENSMUSG00000073409	H2-Q6	2.05914	3.62266e-09
ENSMUSG00000072909	Gm16368	2.05703	1.08672e-06
ENSMUSG00000064308	2410137M14Rik	2.05284	5.70126e-05
ENSMUSG00000068859	Sp9	2.0517	0.000350819
ENSMUSG00000046229	Scand1	2.04864	0.000362691
ENSMUSG00000018727	Cpsf4l	2.04688	3.45247e-11
ENSMUSG00000006469	Slc34a3	2.04642	7.49551e-05
ENSMUSG00000062542	Syt9	2.04101	8.20012e-18
ENSMUSG00000078498	Gm13151	2.03577	1.71882e-07
ENSMUSG00000025557	Slc15a1	2.03249	1.93191e-07
ENSMUSG00000072419	Dppa2	2.03084	1.78676e-15
ENSMUSG00000075122	Cd80	2.02925	2.58049e-05
ENSMUSG00000030798	Cd37	2.026	2.05284e-11
ENSMUSG00000026831	1700007K13Rik	2.02161	1.92769e-20
ENSMUSG00000078815	Cacng6	2.02128	8.4271e-07
ENSMUSG00000025701	Alox5	2.0156	7.53865e-11
ENSMUSG00000056880	Gadl1	2.00708	0.000391064
ENSMUSG00000091614	Gm17657	2.00422	0.000105226
ENSMUSG00000028610	Dmrtb1	2.00415	5.09446e-10
ENSMUSG00000074218	Cox7a1	2.0041	1.75396e-12
ENSMUSG00000045246	Kcng4	2.0023	0.000201978
ENSMUSG00000032999	Nlrp4f	2.00204	1.51387e-05
ENSMUSG00000068522	Aard	2.00034	2.00174e-12
ENSMUSG00000016995	Matn4	1.99721	1.3582e-05
ENSMUSG00000040794	C1qtnf4	1.99547	4.94849e-06
ENSMUSG00000051048	P4ha3	1.99288	2.45546e-10
ENSMUSG00000030513	Pcsk6	1.98831	2.01606e-29
ENSMUSG00000028996	Rbp7	1.98635	0.000280222
ENSMUSG00000042118	Bhmt2	1.98375	1.68235e-05
ENSMUSG00000021322	Aoah	1.98087	0.000541083
ENSMUSG00000047040	Prr15l	1.97891	1.00612e-07
ENSMUSG00000037224	Zfyve28	1.97789	2.25036e-16
ENSMUSG00000042268	Slc26a9	1.97647	4.72938e-06
ENSMUSG00000019429	Ffar3	1.97135	3.57064e-05
ENSMUSG00000030672	Mylpf	1.9698	2.40891e-15
ENSMUSG00000002204	Napsa	1.96905	0.000114123
ENSMUSG00000040969	D630013G24Rik	1.95829	0.000555797
ENSMUSG00000086003	B230206L02Rik	1.95825	5.27967e-06
ENSMUSG00000033033	Calhm2	1.95222	6.11153e-08
ENSMUSG00000074895	Eif4e1b	1.94538	7.80479e-06
ENSMUSG00000043681	Fam25c	1.94378	3.44431e-09
ENSMUSG00000074071	Fam169b	1.94046	1.37286e-08
ENSMUSG00000006218	Fam131c	1.93603	4.01609e-09
ENSMUSG00000039238	Zfp750	1.93521	3.57433e-12
ENSMUSG00000038210	Hoxa11	1.92978	0.000863658
ENSMUSG00000058186	Gm13242	1.92764	1.37071e-16
ENSMUSG00000003411	Rab3b	1.92711	2.40029e-18
ENSMUSG00000066885	Ptprv	1.92486	5.46123e-06
ENSMUSG00000036598	Ccdc113	1.92085	0.000101704
ENSMUSG00000023902	Zscan10	1.91941	7.77135e-11
ENSMUSG00000026567	Adcy10	1.91884	0.000508443
ENSMUSG00000028528	Dnajc6	1.91873	1.93142e-10
ENSMUSG00000023903	Mmp25	1.9185	4.14349e-05
ENSMUSG00000026398	Nr5a2	1.91682	1.05681e-10
ENSMUSG00000020475	Pgam2	1.91579	1.48731e-12
ENSMUSG00000044117	2900011O08Rik	1.91481	3.48759e-17
ENSMUSG00000083227	Gm11546	1.91476	3.20019e-09
ENSMUSG00000071235	Vrtn	1.90908	0.000633506
ENSMUSG00000074303	Gm10664	1.90592	1.66262e-10
ENSMUSG00000025726	Slc28a1	1.90524	3.36713e-09
ENSMUSG00000034792	Gna15	1.89985	1.60392e-05
ENSMUSG00000058550	Dppa4	1.89309	1.61881e-12
ENSMUSG00000024039	Cbs	1.89254	3.11345e-11
ENSMUSG00000071217	Gm2022	1.89232	1.23281e-08
ENSMUSG00000024578	Il17b	1.88938	0.000443115
ENSMUSG00000090893	Gm4840	1.87935	6.29143e-06
ENSMUSG00000078035	Mir293	1.86709	0.00134247
ENSMUSG00000056458	Stk30	1.86708	6.48394e-21
ENSMUSG00000043319	Cox8c	1.86433	0.00138852
ENSMUSG00000086967	4930566F21Rik	1.8626	0.00125185
ENSMUSG00000038011	Dnahc10	1.85895	5.45565e-10
ENSMUSG00000029468	P2rx7	1.85877	1.26156e-09
ENSMUSG00000034452	Slc24a1	1.85806	0.000662131
ENSMUSG00000067833	2900097C17Rik	1.85535	0.000488938
ENSMUSG00000022548	Apod	1.85364	0.000293596
ENSMUSG00000042106	6230427J02Rik	1.84594	9.30824e-12
ENSMUSG00000027317	Ppp1r14d	1.84559	1.44027e-05
ENSMUSG00000038151	Prdm1	1.84445	4.52854e-13
ENSMUSG00000086427	Hoxa11as	1.84365	0.00165382
ENSMUSG00000059816	Fam159a	1.84201	1.61751e-05
ENSMUSG00000026873	Phf19	1.84198	1.86209e-18
ENSMUSG00000067235	H2-Q10	1.84024	5.61467e-07
ENSMUSG00000031169	Porcn	1.83716	9.94195e-23
ENSMUSG00000039337	Tex19.2	1.83166	3.47137e-06
ENSMUSG00000028600	Podn	1.83103	6.45132e-10
ENSMUSG00000028150	Rorc	1.82958	0.000489204
ENSMUSG00000044816	D630023F18Rik	1.82736	5.81945e-11
ENSMUSG00000038745	Nlrp6	1.82577	7.46717e-08
ENSMUSG00000063646	Jakmip1	1.82365	6.83392e-05
ENSMUSG00000046280	She	1.82011	2.09219e-11
ENSMUSG00000040829	Zmynd15	1.81573	1.28841e-05
ENSMUSG00000001819	Hoxd13	1.81569	3.93448e-05
ENSMUSG00000072905	Gm5662	1.8133	6.17099e-08
ENSMUSG00000024575	Pde6a	1.812	0.00207468
ENSMUSG00000026117	Zap70	1.81197	0.000190339
ENSMUSG00000050671	Ism2	1.81113	2.12857e-10
ENSMUSG00000041193	Pla2g5	1.8106	9.51451e-06
ENSMUSG00000074734	4933416C03Rik	1.80578	0.000443384
ENSMUSG00000074365	Crxos1	1.80383	2.2886e-10
ENSMUSG00000028860	Sytl1	1.80159	5.79494e-07
ENSMUSG00000012282	Wnt8a	1.80144	1.03176e-09
ENSMUSG00000038880	Mrps34	1.80118	3.69049e-05
ENSMUSG00000086516	4930461G14Rik	1.80084	7.72279e-10
ENSMUSG00000002500	Rpl3l	1.79916	8.51513e-05
ENSMUSG00000029026	Trp73	1.79731	3.27842e-05
ENSMUSG00000022304	Dpys	1.78988	0.00217713
ENSMUSG00000025468	Caly	1.78804	0.00070743
ENSMUSG00000005148	Klf5	1.78495	1.48831e-09
ENSMUSG00000020774	Aspa	1.78444	0.000645011
ENSMUSG00000000730	Dnmt3l	1.78224	3.57863e-10
ENSMUSG00000074838	Gm16512	1.78115	0.000619306
ENSMUSG00000022419	Deptor	1.78107	4.81502e-11
ENSMUSG00000003379	Cd79a	1.77803	2.84996e-06
ENSMUSG00000006574	Slc4a1	1.77663	0.00215255
ENSMUSG00000018620	Mmp20	1.77296	0.00114749
ENSMUSG00000074968	Ano3	1.77279	4.87464e-17
ENSMUSG00000059898	Dsc3	1.77187	0.00148552
ENSMUSG00000085715	Tsix	1.77144	0.00127961
ENSMUSG00000031662	Snx20	1.77102	0.000654637
ENSMUSG00000046546	Fam43a	1.77026	4.11082e-17
ENSMUSG00000056300	Gm13247	1.76368	2.19152e-12
ENSMUSG00000081965	Gm11620	1.76366	2.59564e-05
ENSMUSG00000020940	1700023F06Rik	1.76106	0.00023651
ENSMUSG00000078496	Gm13152	1.75999	8.80621e-09
ENSMUSG00000019301	Hsd17b1	1.75284	0.00243743
ENSMUSG00000026479	Lamc2	1.7514	1.41288e-09
ENSMUSG00000070619	Gm13119	1.74545	7.78288e-08
ENSMUSG00000020067	Mypn	1.74452	8.14565e-05
ENSMUSG00000059187	Fam19a1	1.74269	0.00166376
ENSMUSG00000083534	H2-M6-ps	1.74052	0.000924446
ENSMUSG00000032572	Col6a4	1.73922	3.66804e-05
ENSMUSG00000062859	Tcp11	1.73817	9.61742e-16
ENSMUSG00000013089	Etv5	1.73554	1.05847e-23
ENSMUSG00000041596	Vmn1r90	1.73251	3.06053e-05
ENSMUSG00000043259	Fam13c	1.73189	6.90937e-09
ENSMUSG00000022484	Hoxc10	1.72806	0.000570441
ENSMUSG00000041827	Oasl1	1.72713	0.00104294
ENSMUSG00000034881	Tbxa2r	1.72698	3.93448e-05
ENSMUSG00000024008	Cpne5	1.72615	2.40394e-09
ENSMUSG00000021223	Papln	1.72504	0.00297137
ENSMUSG00000021185	9030617O03Rik	1.72466	0.000316064
ENSMUSG00000086219	2410137F16Rik	1.72305	9.81403e-05
ENSMUSG00000022652	Morc1	1.71883	1.76588e-06
ENSMUSG00000081478	AA623943	1.71719	1.62419e-07
ENSMUSG00000030543	Mesp2	1.71709	1.57944e-05
ENSMUSG00000079871	Gm4984	1.71692	0.0027574
ENSMUSG00000014158	Trpv4	1.70763	5.65559e-06
ENSMUSG00000093675	RP24-129K7.2	1.70386	0.00307346
ENSMUSG00000091643	Zscan4b	1.69918	0.000492656
ENSMUSG00000045730	Adrb2	1.69836	0.000294735
ENSMUSG00000002190	Clgn	1.69808	8.03403e-09
ENSMUSG00000079029	Gm2016	1.69393	3.88928e-08
ENSMUSG00000024731	Ms4a10	1.69119	0.00105919
ENSMUSG00000038354	Ankrd35	1.68943	0.000126025
ENSMUSG00000051582	Otud6a	1.68911	0.000290037
ENSMUSG00000026668	Ucma	1.6872	0.00360507
ENSMUSG00000041445	Mmrn2	1.68671	9.99972e-19
ENSMUSG00000064263	Gm1631	1.68316	0.00472464
ENSMUSG00000081007	Gm11543	1.68246	1.21984e-06
ENSMUSG00000052724	Gm9888	1.68176	0.00133522
ENSMUSG00000001655	Hoxc13	1.67906	3.3803e-06
ENSMUSG00000089762	Ier5l	1.67899	1.54305e-06
ENSMUSG00000039481	Nrtn	1.67675	0.00402939
ENSMUSG00000031651	Triml1	1.67405	5.63286e-06
ENSMUSG00000091101	Gm4302	1.67356	0.00337395
ENSMUSG00000030030	1700003E16Rik	1.6719	0.000127462
ENSMUSG00000040164	Kcns1	1.67143	0.00121086
ENSMUSG00000037731	BC013712	1.6706	8.80182e-06
ENSMUSG00000044948	Wdr96	1.66918	0.000669351
ENSMUSG00000046408	1700067K01Rik	1.66868	0.00137361
ENSMUSG00000039278	Pcsk1n	1.66814	0.000690082
ENSMUSG00000024521	Pmaip1	1.66694	5.35281e-16
ENSMUSG00000029120	Ppp2r2c	1.66476	1.6215e-21
ENSMUSG00000015354	Pcolce2	1.66436	2.97915e-05
ENSMUSG00000074832	2410141K09Rik	1.66179	6.54257e-05
ENSMUSG00000078235	Fam43b	1.65786	0.00133014
ENSMUSG00000024806	Mlana	1.6558	0.00146253
ENSMUSG00000001281	Itgb7	1.65183	2.76625e-06
ENSMUSG00000021278	Amn	1.65097	0.000893325
ENSMUSG00000092622	2410004A20Rik	1.65095	0.00325009
ENSMUSG00000047631	Apof	1.64941	0.00216012
ENSMUSG00000050052	2610019F03Rik	1.64865	1.53308e-13
ENSMUSG00000046818	Ddit4l	1.64494	1.90326e-12
ENSMUSG00000031506	Ptpn7	1.64332	0.0038496
ENSMUSG00000041287	Sox15	1.64313	5.58174e-09
ENSMUSG00000018821	Avpi1	1.64131	1.00923e-08
ENSMUSG00000010797	Wnt2	1.64125	0.000480562
ENSMUSG00000079034	Gm8300	1.64012	2.30074e-06
ENSMUSG00000040432	Ltb4r2	1.63737	0.00462408
ENSMUSG00000035506	Slc12a8	1.63649	4.19724e-06
ENSMUSG00000028874	Fgr	1.63643	0.00568972
ENSMUSG00000017737	Mmp9	1.6343	8.5074e-08
ENSMUSG00000042388	Dlgap3	1.63113	4.94528e-08
ENSMUSG00000074887	EU599041	1.63027	0.000124117
ENSMUSG00000037005	Xpnpep2	1.63014	0.00107485
ENSMUSG00000075046	Gm10807	1.62965	0.000517706
ENSMUSG00000001657	Hoxc8	1.62798	7.74849e-13
ENSMUSG00000024399	Ltb	1.62177	0.000110461
ENSMUSG00000040693	Slco4c1	1.62138	0.00250371
ENSMUSG00000060639	Hist1h4i	1.62041	0.00043446
ENSMUSG00000034266	Batf	1.61664	0.00493499
ENSMUSG00000042078	Svop	1.61621	1.10205e-07
ENSMUSG00000086476	9530059O14Rik	1.61596	0.00136238
ENSMUSG00000035486	Plk5	1.61407	5.67843e-05
ENSMUSG00000003283	Hck	1.61297	0.000257868
ENSMUSG00000066000	2610305D13Rik	1.60956	1.021e-12
ENSMUSG00000030769	Slc5a11	1.6089	0.00112227
ENSMUSG00000049073	Olfr985	1.60719	0.00557475
ENSMUSG00000042499	Hoxd11	1.60666	0.00691787
ENSMUSG00000050896	Rtn4rl2	1.60631	0.000162907
ENSMUSG00000062939	Stat4	1.60606	1.25244e-05
ENSMUSG00000038172	Ttc39b	1.60482	9.13584e-12
ENSMUSG00000032268	Tmprss5	1.60379	0.00467107
ENSMUSG00000043391	2510009E07Rik	1.60346	1.53131e-13
ENSMUSG00000027077	Smtnl1	1.603	0.00226731
ENSMUSG00000049422	Chchd10	1.59884	1.18551e-08
ENSMUSG00000051747	Ttn	1.59875	3.17664e-06
ENSMUSG00000000308	Ckmt1	1.59353	6.89691e-11
ENSMUSG00000046337	Fam178b	1.59341	4.78368e-06
ENSMUSG00000081586	Gm11544	1.5929	0.000207628
ENSMUSG00000022102	Dok2	1.59259	1.379e-07
ENSMUSG00000039194	Rlbp1	1.59228	0.000118092
ENSMUSG00000080158	Gm14385	1.59097	0.00215569
ENSMUSG00000024084	Qpct	1.59047	1.43734e-06
ENSMUSG00000021613	Hapln1	1.58398	3.54092e-07
ENSMUSG00000034758	Tle6	1.58242	5.71379e-12
ENSMUSG00000027895	Kcnc4	1.5822	0.000207888
ENSMUSG00000025839	Pramel7	1.58202	5.74557e-05
ENSMUSG00000038763	Alpk3	1.58103	3.062e-12
ENSMUSG00000059668	Krt4	1.57882	0.00387159
ENSMUSG00000037188	Grhl3	1.5744	7.33113e-07
ENSMUSG00000059901	Adamts14	1.5744	3.36229e-05
ENSMUSG00000019718	2810055F11Rik	1.57323	5.14645e-06
ENSMUSG00000021118	Plek2	1.57221	0.000941517
ENSMUSG00000033255	Gm5134	1.57183	0.00931966
ENSMUSG00000075610	Tmem92	1.57076	1.63197e-07
ENSMUSG00000054272	Zscan4c	1.56815	0.00358753
ENSMUSG00000022061	Nkx3-1	1.56718	1.30338e-05
ENSMUSG00000015579	Nkx2-5	1.56607	0.00289037
ENSMUSG00000041377	Ninj2	1.56603	0.00131024
ENSMUSG00000019768	Esr1	1.56532	0.00460668
ENSMUSG00000051592	Ccnb3	1.56491	0.00562032
ENSMUSG00000068079	Tcf15	1.56485	7.62668e-06
ENSMUSG00000031160	Eras	1.56262	1.54771e-05
ENSMUSG00000022754	Tmem45a	1.56172	6.44808e-05
ENSMUSG00000034845	Plvap	1.56142	4.28193e-13
ENSMUSG00000062518	Zfp534	1.56106	7.56782e-11
ENSMUSG00000059479	B3gnt8	1.55773	0.000122879
ENSMUSG00000057003	Myh4	1.55188	0.00908929
ENSMUSG00000045377	Tmem88	1.55014	9.38154e-08
ENSMUSG00000060508	Nlrp9b	1.54952	0.00290689
ENSMUSG00000042988	Notum	1.54925	7.04003e-05
ENSMUSG00000046031	Fam26f	1.54868	0.00369451
ENSMUSG00000024349	Tmem173	1.54801	4.03214e-07
ENSMUSG00000000402	Egfl6	1.54769	0.000484544
ENSMUSG00000006386	Tek	1.54519	1.64024e-10
ENSMUSG00000018500	Adora2b	1.54226	8.78886e-05
ENSMUSG00000042251	Pm20d1	1.54196	3.53553e-07
ENSMUSG00000034607	Pof1b	1.53571	0.00785839
ENSMUSG00000092019	Gm4027	1.53534	1.8723e-09
ENSMUSG00000037321	Tap1	1.53475	1.04193e-11
ENSMUSG00000030329	C530028O21Rik	1.53119	1.95729e-06
ENSMUSG00000030268	Bcat1	1.53061	8.45738e-22
ENSMUSG00000055632	Hmcn2	1.52881	2.10354e-07
ENSMUSG00000028950	Tas1r1	1.52718	2.99344e-05
ENSMUSG00000001918	Slc1a5	1.5248	4.43713e-20
ENSMUSG00000027579	Srms	1.52474	0.00259966
ENSMUSG00000039198	Ptchd3	1.5246	0.0116718
ENSMUSG00000029522	Pla2g1b	1.52155	2.99312e-09
ENSMUSG00000030830	Itgal	1.52128	5.1707e-05
ENSMUSG00000020407	Upp1	1.51985	4.65864e-16
ENSMUSG00000070708	Gtsf1l	1.51858	0.00169354
ENSMUSG00000045287	Rtn4rl1	1.51805	1.67662e-07
ENSMUSG00000005686	Ampd3	1.51761	2.39253e-05
ENSMUSG00000000544	Gpa33	1.51654	1.10368e-09
ENSMUSG00000049872	Fam26e	1.51574	0.000842284
ENSMUSG00000009628	Tex15	1.51524	1.61539e-09
ENSMUSG00000026489	Adck3	1.5144	3.83681e-09
ENSMUSG00000085412	Gm15055	1.51427	6.54124e-07
ENSMUSG00000038045	Sult6b1	1.51322	0.000426099
ENSMUSG00000030431	2210411K11Rik	1.51218	0.00735963
ENSMUSG00000047591	Mafa	1.50408	0.0115449
ENSMUSG00000034645	Zyg11a	1.50405	0.00989475
ENSMUSG00000066438	3830431G21Rik	1.50174	3.72968e-07
ENSMUSG00000041134	Cyyr1	1.49995	4.35896e-06
ENSMUSG00000062064	Slc2a7	1.49719	0.00970056
ENSMUSG00000045573	Penk	1.49697	5.09415e-05
ENSMUSG00000070837	Aurkc	1.49598	1.23675e-06
ENSMUSG00000092174	Gm7029	1.4958	0.0108148
ENSMUSG00000025197	Cyp2c44	1.49522	0.0142809
ENSMUSG00000067144	Slc22a7	1.49357	0.000345248
ENSMUSG00000027570	Col9a3	1.49339	4.34211e-09
ENSMUSG00000074796	Slc4a11	1.49225	6.50478e-10
ENSMUSG00000019851	Perp	1.49158	2.98316e-15
ENSMUSG00000030722	Nfatc2ip	1.49105	4.07767e-18
ENSMUSG00000085642	3110053B16Rik	1.49099	0.000354631
ENSMUSG00000079278	Tmem233	1.49056	0.0133254
ENSMUSG00000004359	Spic	1.49045	0.0049206
ENSMUSG00000093337	Mir5109	1.49041	0.012069
ENSMUSG00000030554	Synm	1.49036	8.97768e-11
ENSMUSG00000042293	Gm5617	1.48736	1.34424e-05
ENSMUSG00000087166	L1td1	1.48697	0.0050184
ENSMUSG00000025952	Crygc	1.48461	0.00113102
ENSMUSG00000031461	Myom2	1.48414	0.00350485
ENSMUSG00000056367	Actr3b	1.48162	1.27521e-06
ENSMUSG00000071640	Stxbp3b	1.481	0.000364336
ENSMUSG00000044703	Phf11	1.4796	0.000926077
ENSMUSG00000028211	Trp53inp1	1.4786	4.64002e-13
ENSMUSG00000030708	Dnajb13	1.47851	0.00216012
ENSMUSG00000017723	Wfdc2	1.47848	6.06582e-11
ENSMUSG00000028179	Cth	1.47699	2.49796e-06
ENSMUSG00000073600	Gm1614	1.47591	0.000741934
ENSMUSG00000022947	Cbr3	1.47408	0.0141187
ENSMUSG00000007379	Dennd2c	1.4715	2.47877e-10
ENSMUSG00000085973	Gm14742	1.47145	0.000909602
ENSMUSG00000046593	Tmem215	1.47076	0.000580437
ENSMUSG00000063838	Cdc42ep5	1.46969	5.80527e-07
ENSMUSG00000046908	Ltb4r1	1.46961	0.0153044
ENSMUSG00000068252	Apol7b	1.46947	0.00437025
ENSMUSG00000024028	Tff2	1.46892	0.0125089
ENSMUSG00000079681	Zglp1	1.46745	8.0327e-06
ENSMUSG00000018166	Erbb3	1.46728	2.01687e-12
ENSMUSG00000001288	Rarg	1.46607	9.27547e-09
ENSMUSG00000068245	D14Ertd668e	1.46341	1.92983e-05
ENSMUSG00000039720	Got1l1	1.46212	4.01529e-08
ENSMUSG00000087183	E030007J07Rik	1.46202	0.00570172
ENSMUSG00000033644	Piwil2	1.46108	1.12549e-06
ENSMUSG00000061397	Krt79	1.46073	0.0158078
ENSMUSG00000084912	Gm16078	1.45982	0.0175028
ENSMUSG00000039450	Dcxr	1.45942	7.43546e-09
ENSMUSG00000054659	Pm20d2	1.45765	0.0155015
ENSMUSG00000042477	Tfap2e	1.45695	0.0135541
ENSMUSG00000021061	Spnb1	1.45648	2.39841e-08
ENSMUSG00000044938	Klhl31	1.45644	0.00883847
ENSMUSG00000079445	B3gnt7	1.45344	1.87112e-11
ENSMUSG00000029699	Srcrb4d	1.45087	1.52068e-07
ENSMUSG00000043415	Otud1	1.45037	1.6684e-10
ENSMUSG00000000531	Grasp	1.4487	2.41298e-08
ENSMUSG00000038572	Bpifb5	1.44833	0.00119535
ENSMUSG00000037028	Gm12800	1.44828	0.00187007
ENSMUSG00000036885	Arhgef26	1.44578	5.08881e-08
ENSMUSG00000092052	Gm5101	1.44558	0.00140164
ENSMUSG00000030742	Lat	1.44501	1.24125e-05
ENSMUSG00000064194	Zfp936	1.44498	9.45806e-05
ENSMUSG00000001827	Folr1	1.44483	4.89431e-05
ENSMUSG00000054753	AU018091	1.44427	1.36308e-08
ENSMUSG00000032380	Dapk2	1.44012	0.000161695
ENSMUSG00000029410	Ppef2	1.43873	0.0090578
ENSMUSG00000065999	Gm13154	1.43782	9.25497e-14
ENSMUSG00000035686	Thrsp	1.43753	0.0179389
ENSMUSG00000026768	Itga8	1.43718	9.57529e-09
ENSMUSG00000046449	C77370	1.43542	7.32366e-09
ENSMUSG00000041805	Pramel1	1.43539	0.00357151
ENSMUSG00000032494	Tdgf1	1.4353	2.55985e-05
ENSMUSG00000070890	Gm12794	1.43463	2.5474e-05
ENSMUSG00000002799	Jag2	1.43437	4.95273e-15
ENSMUSG00000042417	Ccno	1.43389	0.00682696
ENSMUSG00000028976	Slc2a5	1.43005	0.00112475
ENSMUSG00000027713	1810062G17Rik	1.42992	0.00497397
ENSMUSG00000022488	Nckap1l	1.42949	2.40601e-09
ENSMUSG00000020793	Galr2	1.427	0.00826967
ENSMUSG00000090535	Gm8540	1.42645	0.00808657
ENSMUSG00000086520	9330185C12Rik	1.42597	0.0156863
ENSMUSG00000030402	Ppm1n	1.42568	0.00134241
ENSMUSG00000030255	Sspn	1.42535	0.00181625
ENSMUSG00000046204	Pnma2	1.42517	0.000239512
ENSMUSG00000073568	Gm949	1.42297	0.000556312
ENSMUSG00000091971	Hspa1a	1.42211	4.00855e-05
ENSMUSG00000072919	4933437F05Rik	1.41951	0.000614692
ENSMUSG00000049350	Zg16	1.41853	0.000312044
ENSMUSG00000032769	Trpa1	1.41812	0.0113264
ENSMUSG00000024030	Abcg1	1.41812	1.3174e-05
ENSMUSG00000034842	Art3	1.41807	0.0120856
ENSMUSG00000030607	Acan	1.41802	0.000236097
ENSMUSG00000029312	Klhl8	1.41753	1.45857e-10
ENSMUSG00000011751	Spnb4	1.41654	1.26579e-05
ENSMUSG00000025481	1190003J15Rik	1.414	0.000827393
ENSMUSG00000026023	Cdk15	1.41391	0.0175303
ENSMUSG00000001604	Tcea3	1.40814	4.19241e-06
ENSMUSG00000087655	Gm5091	1.40762	0.0101527
ENSMUSG00000036986	Pml	1.40673	2.0462e-12
ENSMUSG00000020799	Tekt1	1.40364	0.00285505
ENSMUSG00000040364	Sec1	1.40211	0.00118756
ENSMUSG00000032202	Rab27a	1.40116	2.70978e-06
ENSMUSG00000021095	Gsc	1.4011	0.0127921
ENSMUSG00000028972	Car6	1.40019	0.0211481
ENSMUSG00000006311	Etv2	1.39996	0.0118015
ENSMUSG00000021125	Arg2	1.39604	0.000271248
ENSMUSG00000027452	Acss1	1.39087	2.75796e-06
ENSMUSG00000020437	Myo1g	1.39066	0.00575395
ENSMUSG00000073805	Fam196a	1.38996	0.00242716
ENSMUSG00000050345	4930486L24Rik	1.38965	0.013625
ENSMUSG00000054072	Iigp1	1.38942	0.000456542
ENSMUSG00000045318	Adra2c	1.3893	0.000548563
ENSMUSG00000029205	Chrna9	1.38921	0.0246212
ENSMUSG00000031958	Ldhd	1.38765	0.0212949
ENSMUSG00000011263	Exoc3l2	1.38762	0.00123179
ENSMUSG00000092130	D030025P21Rik	1.38429	0.00957687
ENSMUSG00000085011	Gm16880	1.38381	0.0124991
ENSMUSG00000036585	Fgf1	1.38363	6.5251e-05
ENSMUSG00000036533	Cdc42ep3	1.38305	4.33495e-13
ENSMUSG00000020773	Trim47	1.38081	0.000203732
ENSMUSG00000074217	2210011C24Rik	1.3793	0.00225972
ENSMUSG00000057534	Gm15698	1.37853	0.0104567
ENSMUSG00000039477	Tnrc18	1.378	4.01107e-13
ENSMUSG00000044005	Gls2	1.37792	1.12669e-08
ENSMUSG00000086261	Gm3765	1.37783	0.0264215
ENSMUSG00000001930	Vwf	1.37642	0.00383673
ENSMUSG00000085042	2010001M06Rik	1.37618	9.9076e-07
ENSMUSG00000074676	Foxs1	1.3732	0.0245198
ENSMUSG00000086847	Gm16065	1.37257	0.0238592
ENSMUSG00000029299	Abcg3	1.37145	0.0238914
ENSMUSG00000024353	2010001M09Rik	1.37034	0.0274664
ENSMUSG00000078509	Pramef17	1.36996	0.0275246
ENSMUSG00000044595	Dnd1	1.3692	2.07505e-07
ENSMUSG00000020961	Ston2	1.3661	5.42307e-07
ENSMUSG00000084943	Gm13014	1.36473	0.0151796
ENSMUSG00000044216	Kcnj4	1.36101	1.05466e-06
ENSMUSG00000047361	Gm973	1.35899	0.00828901
ENSMUSG00000066058	Cldn19	1.35768	0.0256751
ENSMUSG00000047428	Dlk2	1.3568	0.00208216
ENSMUSG00000072875	Gpr27	1.35525	0.0193216
ENSMUSG00000027820	Mme	1.35341	6.82993e-09
ENSMUSG00000022040	Ephx2	1.35075	4.20919e-05
ENSMUSG00000038203	Hoxa13	1.35074	0.00487446
ENSMUSG00000075045	Gm4981	1.35044	0.00190152
ENSMUSG00000000982	Ccl3	1.35007	0.00227063
ENSMUSG00000091761	Gm4349	1.34716	0.000271248
ENSMUSG00000086151	Gm5698	1.34474	0.000247293
ENSMUSG00000029095	Ablim2	1.3446	0.00157888
ENSMUSG00000031786	Ccdc135	1.34399	0.0258902
ENSMUSG00000018604	Tbx3	1.34347	1.35556e-06
ENSMUSG00000078564	Gm9631	1.34339	0.00590235
ENSMUSG00000045930	Clec14a	1.34327	0.0163812
ENSMUSG00000039997	Ifi203	1.33989	2.59603e-05
ENSMUSG00000027359	Slc27a2	1.33615	0.000268777
ENSMUSG00000025389	Mip	1.33494	0.0322771
ENSMUSG00000029646	Cdx2	1.33428	0.000826939
ENSMUSG00000043398	Gpr135	1.33412	0.0324574
ENSMUSG00000047878	A4galt	1.33356	0.00121394
ENSMUSG00000070618	BC080695	1.33161	0.000230974
ENSMUSG00000029503	P2rx2	1.33088	0.00152125
ENSMUSG00000087283	Gm13580	1.33086	0.0311623
ENSMUSG00000092012	Gm4782	1.33047	0.0164564
ENSMUSG00000078508	Gm13128	1.3294	0.0331941
ENSMUSG00000024180	Tmem8	1.32919	7.60361e-09
ENSMUSG00000030134	Rasgef1a	1.32844	0.00241473
ENSMUSG00000022474	Pmm1	1.32705	5.3814e-09
ENSMUSG00000022683	Pla2g10	1.3256	0.00530768
ENSMUSG00000024034	Tmprss3	1.3253	0.0312478
ENSMUSG00000075602	Ly6a	1.32472	0.0023595
ENSMUSG00000026885	Ttll11	1.32441	0.00165062
ENSMUSG00000040613	Apobec1	1.3228	0.00486
ENSMUSG00000046719	Nxph3	1.32168	0.000121054
ENSMUSG00000028789	Adc	1.32116	1.63197e-07
ENSMUSG00000028280	Gabrr1	1.31973	0.0309762
ENSMUSG00000030281	Il17rc	1.31874	4.79358e-05
ENSMUSG00000079008	Gm14124	1.31716	0.000103263
ENSMUSG00000070345	Hsf5	1.31707	0.0145174
ENSMUSG00000072952	Gm5878	1.3169	0.0348352
ENSMUSG00000057963	Itpk1	1.31264	1.0382e-06
ENSMUSG00000031995	St14	1.31063	2.24156e-10
ENSMUSG00000028602	Tnfrsf8	1.31052	0.0367536
ENSMUSG00000016356	Col20a1	1.30929	3.35136e-08
ENSMUSG00000066007	Zfp600	1.30911	0.0110068
ENSMUSG00000025492	Ifitm3	1.30798	5.38976e-09
ENSMUSG00000073794	I0C0044D17Rik	1.30333	0.0368106
ENSMUSG00000071230	Npw	1.30237	0.0368799
ENSMUSG00000020308	Gm16517	1.30185	5.74557e-05
ENSMUSG00000078640	Gm11627	1.30166	0.003037
ENSMUSG00000048779	P2ry6	1.30146	0.0210866
ENSMUSG00000022096	Hr	1.30099	0.000224748
ENSMUSG00000045658	Pid1	1.30082	5.58895e-08
ENSMUSG00000032577	Mapkapk3	1.29889	3.99016e-13
ENSMUSG00000051243	Islr2	1.29889	0.000107295
ENSMUSG00000090122	Kcne1l	1.29854	0.00913372
ENSMUSG00000076258	mmu-mir-689-2	1.29546	0.0193216
ENSMUSG00000001270	Ckb	1.29458	6.44114e-10
ENSMUSG00000055826	1700008P20Rik	1.29436	0.0111966
ENSMUSG00000021390	Ogn	1.29385	0.0397138
ENSMUSG00000006310	Zbtb32	1.29326	0.000650322
ENSMUSG00000040569	Slc26a7	1.29285	0.02744
ENSMUSG00000073499	Gm16522	1.29241	0.0390349
ENSMUSG00000028825	Rhd	1.29186	0.00037884
ENSMUSG00000081766	2210409E12Rik	1.29185	0.00122548
ENSMUSG00000072566	Pvt1	1.29183	1.73682e-05
ENSMUSG00000020227	Irak3	1.2903	0.000634219
ENSMUSG00000010342	Tex14	1.28986	0.00101302
ENSMUSG00000020108	Ddit4	1.28969	1.83176e-11
ENSMUSG00000053141	Ptprt	1.28885	6.15764e-05
ENSMUSG00000090714	Zscan4d	1.28693	0.0297699
ENSMUSG00000023484	Prph	1.28674	8.59523e-05
ENSMUSG00000062327	T	1.28621	0.0274349
ENSMUSG00000087346	Gm5699	1.28587	0.00037096
ENSMUSG00000039097	Rln1	1.28584	0.0118015
ENSMUSG00000039578	Fam190a	1.2856	5.77402e-05
ENSMUSG00000027702	Lrrc34	1.28457	0.000791604
ENSMUSG00000021271	Zfp839	1.28452	1.66193e-06
ENSMUSG00000055003	Lrtm2	1.28437	0.004101
ENSMUSG00000062773	Tex101	1.28372	0.00351615
ENSMUSG00000089789	Rdh1	1.2832	0.000563113
ENSMUSG00000049044	Rapgef4	1.2816	0.0214404
ENSMUSG00000027719	Adad1	1.28157	0.0229537
ENSMUSG00000070990	Foxe1	1.28131	0.0258902
ENSMUSG00000085776	5430402O13Rik	1.28083	0.00281794
ENSMUSG00000057454	Lypd3	1.28033	0.0328476
ENSMUSG00000000290	Itgb2	1.28012	0.00703641
ENSMUSG00000087030	Gm16143	1.2799	0.0396283
ENSMUSG00000042345	Ubash3a	1.27943	0.019694
ENSMUSG00000091071	1700030C10Rik	1.27849	0.0157862
ENSMUSG00000019852	D10Bwg1379e	1.27763	0.00351402
ENSMUSG00000009585	Apobec3	1.2776	7.90013e-09
ENSMUSG00000068860	Gm128	1.27707	0.00783469
ENSMUSG00000090272	Mndal	1.2765	0.00471851
ENSMUSG00000055333	Fat2	1.27531	0.043399
ENSMUSG00000030306	Tmtc1	1.27523	7.62668e-06
ENSMUSG00000024774	Ankrd22	1.27487	0.00182648
ENSMUSG00000085671	C330046G13Rik	1.27448	0.041654
ENSMUSG00000079502	1700101E01Rik	1.27354	0.00394409
ENSMUSG00000033386	Frrs1	1.27324	1.85869e-05
ENSMUSG00000078869	Gm14409	1.2729	0.0437898
ENSMUSG00000049291	Prss38	1.27258	0.0425222
ENSMUSG00000074817	Papolb	1.27112	0.00482894
ENSMUSG00000002020	Ltbp2	1.27106	0.00165495
ENSMUSG00000040466	Blvrb	1.26922	1.69453e-05
ENSMUSG00000002111	Sfpi1	1.26909	0.0439519
ENSMUSG00000045314	Sowahb	1.26801	0.000519961
ENSMUSG00000077903	Mir294	1.26725	0.0254608
ENSMUSG00000086635	4932415G12Rik	1.26679	0.00390935
ENSMUSG00000087547	2410019O14Rik	1.26673	0.00593283
ENSMUSG00000071470	Ccnb1ip1	1.26621	0.00157888
ENSMUSG00000040998	Npnt	1.26591	3.91185e-11
ENSMUSG00000056148	Rdh9	1.26517	0.0033723
ENSMUSG00000026173	Plcd4	1.26455	0.00323718
ENSMUSG00000035184	Fam124a	1.26424	7.32658e-05
ENSMUSG00000053490	Trim60	1.26399	0.0430304
ENSMUSG00000039853	Trim14	1.26341	0.0108148
ENSMUSG00000017417	Plxdc1	1.26274	0.00800061
ENSMUSG00000062444	Ap3b2	1.26173	7.75506e-13
ENSMUSG00000068327	Tlx2	1.26171	0.0402392
ENSMUSG00000043629	1700019D03Rik	1.25935	0.0073094
ENSMUSG00000093617	4933438K21Rik	1.25795	0.0111305
ENSMUSG00000087106	Gm13964	1.25746	0.00415907
ENSMUSG00000038155	Gstp2	1.25659	0.00246782
ENSMUSG00000054978	Kbtbd13	1.25494	0.0399705
ENSMUSG00000078591	Hs3st4	1.25408	0.0140063
ENSMUSG00000075611	Gm11545	1.25387	0.00370501
ENSMUSG00000026712	Mrc1	1.25331	0.00419832
ENSMUSG00000030047	Arhgap25	1.25324	0.043036
ENSMUSG00000022756	Slc7a4	1.25248	3.58698e-05
ENSMUSG00000019368	Sec14l4	1.25198	0.0320776
ENSMUSG00000037904	Ankrd9	1.25043	0.000219631
ENSMUSG00000054418	2900041M22Rik	1.25034	0.0339659
ENSMUSG00000034416	Pkd1l2	1.24981	0.0394572
ENSMUSG00000035560	Wdr20b	1.24981	0.0415083
ENSMUSG00000024837	Dmrt1	1.24823	1.63131e-07
ENSMUSG00000056602	Fry	1.24801	2.03268e-08
ENSMUSG00000029314	Agpat9	1.24745	1.92749e-05
ENSMUSG00000073771	Btbd19	1.24634	1.21474e-09
ENSMUSG00000026928	Card9	1.24626	0.0262405
ENSMUSG00000056487	Mettl7a2	1.24381	0.0443927
ENSMUSG00000037843	Vstm2l	1.24304	0.019882
ENSMUSG00000020990	Cdkl1	1.24247	0.0304312
ENSMUSG00000062632	Gm12588	1.24066	0.00522511
ENSMUSG00000028836	Slc30a2	1.23894	9.64861e-06
ENSMUSG00000021226	Acot2	1.2385	2.24115e-06
ENSMUSG00000039200	Atf7ip2	1.23714	1.17251e-07
ENSMUSG00000090150	Acad11	1.237	1.70027e-06
ENSMUSG00000029352	Crybb3	1.23631	0.0296811
ENSMUSG00000035678	Tnfsf9	1.2361	1.0159e-07
ENSMUSG00000032715	Trib3	1.23537	0.00077183
ENSMUSG00000029359	Tesc	1.23517	0.0388663
ENSMUSG00000041633	Kctd12b	1.23509	9.81403e-05
ENSMUSG00000070828	Zscan4f	1.23454	0.0359499
ENSMUSG00000043073	Dub3	1.23406	0.00135616
ENSMUSG00000033313	Fbxl8	1.23233	0.00128663
ENSMUSG00000028751	Pla2g2e	1.23075	0.0494143
ENSMUSG00000034282	Evpl	1.2303	7.48664e-07
ENSMUSG00000055027	Smyd1	1.23022	0.00067455
ENSMUSG00000023011	Faim2	1.23004	0.0119103
ENSMUSG00000028417	Tal2	1.22866	0.0324156
ENSMUSG00000091002	Tcerg1l	1.22846	0.000602164
ENSMUSG00000000088	Cox5a	1.22775	0.000168571
ENSMUSG00000082390	Gm12136	1.22714	0.0528314
ENSMUSG00000029054	Gabrd	1.22579	0.0520559
ENSMUSG00000034168	6430527G18Rik	1.22534	2.59008e-06
ENSMUSG00000048636	A730049H05Rik	1.22525	0.0109518
ENSMUSG00000025330	Padi4	1.22519	0.0170304
ENSMUSG00000024544	D18Ertd653e	1.22501	0.0151777
ENSMUSG00000052415	Tchh	1.22456	4.27126e-05
ENSMUSG00000068323	Slc4a5	1.22439	0.00316923
ENSMUSG00000059852	Kcng2	1.22281	0.054952
ENSMUSG00000023987	Pgc	1.2216	0.018087
ENSMUSG00000027547	Sall4	1.22114	1.56974e-07
ENSMUSG00000029304	Spp1	1.22052	9.30824e-12
ENSMUSG00000054342	Kcnn4	1.21865	0.0397141
ENSMUSG00000025838	Pramel6	1.21815	0.000818256
ENSMUSG00000026051	1500015O10Rik	1.21701	0.0559575
ENSMUSG00000027855	Sycp1	1.21699	1.59805e-05
ENSMUSG00000091647	Gm4971	1.21652	0.00412381
ENSMUSG00000038403	Hfe2	1.21621	0.0232945
ENSMUSG00000041774	Ydjc	1.21485	8.91003e-06
ENSMUSG00000020865	Abcc3	1.21422	0.00318081
ENSMUSG00000085912	Gm16197	1.21367	0.00487446
ENSMUSG00000040037	Negr1	1.21243	0.00858273
ENSMUSG00000039903	4931408A02Rik	1.21171	0.0074135
ENSMUSG00000029420	Rimbp2	1.21162	0.0114355
ENSMUSG00000040489	Sox30	1.2115	0.0127486
ENSMUSG00000015337	Endog	1.21118	0.0204685
ENSMUSG00000078902	Gm14443	1.211	0.000516815
ENSMUSG00000052955	Cpvl	1.21093	0.0573198
ENSMUSG00000033022	Cdo1	1.21076	4.8156e-06
ENSMUSG00000048163	Selplg	1.21072	0.0232945
ENSMUSG00000042878	Ccdc85b	1.20959	0.00150812
ENSMUSG00000046000	Naa11	1.20874	0.00225217
ENSMUSG00000001435	Col18a1	1.20852	5.23427e-20
ENSMUSG00000021763	BC067074	1.20725	6.2705e-10
ENSMUSG00000037419	Endod1	1.20696	8.82335e-08
ENSMUSG00000030217	Art4	1.20664	0.0299053
ENSMUSG00000075227	Znhit2-ps	1.20663	0.000409078
ENSMUSG00000043445	Pgp	1.20535	0.00020736
ENSMUSG00000021950	Anxa8	1.20485	0.013625
ENSMUSG00000029658	Wdr95	1.20464	0.0497218
ENSMUSG00000074678	Defb25	1.20462	0.0087475
ENSMUSG00000091618	H60c	1.20392	0.0546825
ENSMUSG00000087275	1110002J07Rik	1.20378	0.0112423
ENSMUSG00000058099	Nfam1	1.20372	6.23114e-05
ENSMUSG00000084174	Sycn	1.20349	0.0593987
ENSMUSG00000033735	Spr	1.20345	3.81759e-07
ENSMUSG00000038058	Nod1	1.20321	0.00716019
ENSMUSG00000021069	Pygl	1.20159	0.000826887
ENSMUSG00000027022	Xirp2	1.20106	0.0483965
ENSMUSG00000060782	Gm8994	1.20093	2.81724e-05
ENSMUSG00000036743	Psma8	1.20088	0.0158078
ENSMUSG00000021457	Syk	1.19985	6.5251e-05
ENSMUSG00000083307	AA414768	1.1985	0.00146476
ENSMUSG00000072571	G630016D24Rik	1.19799	0.023919
ENSMUSG00000071537	Klrg2	1.19758	0.020467
ENSMUSG00000033016	Nfatc1	1.19753	0.000215548
ENSMUSG00000087480	Gm15910	1.19696	0.0553573
ENSMUSG00000040488	Ltbp4	1.19622	1.37513e-07
ENSMUSG00000045378	Pxt1	1.19597	0.0616755
ENSMUSG00000046240	Hepacam	1.19583	0.0618238
ENSMUSG00000081998	Gm13245	1.19524	0.0604193
ENSMUSG00000002847	Pla1a	1.19502	0.0101905
ENSMUSG00000024910	Ctsw	1.19494	0.027528
ENSMUSG00000038550	Gm129	1.19485	2.23503e-07
ENSMUSG00000027947	Il6ra	1.19317	0.00817117
ENSMUSG00000022099	Epb4.9	1.1922	1.42056e-05
ENSMUSG00000038236	Hoxa7	1.19139	7.90541e-07
ENSMUSG00000021270	Hsp90aa1	1.18924	7.33527e-13
ENSMUSG00000082999	Gm13238	1.18827	0.0341931
ENSMUSG00000031932	Gpr83	1.18813	0.0595566
ENSMUSG00000044461	Shisa2	1.18621	2.51479e-07
ENSMUSG00000087358	4930453H23Rik	1.18582	0.0624486
ENSMUSG00000033470	Cysltr2	1.18573	0.0398977
ENSMUSG00000027995	Tlr2	1.18531	1.97356e-05
ENSMUSG00000082082	Gm13230	1.1832	0.0172571
ENSMUSG00000021187	Tc2n	1.18241	0.0333303
ENSMUSG00000003153	Slc2a3	1.18241	4.00855e-05
ENSMUSG00000039126	Prune2	1.18228	3.11287e-06
ENSMUSG00000024209	1700061G19Rik	1.18182	0.0126197
ENSMUSG00000026114	Cnga3	1.18174	0.0152249
ENSMUSG00000074109	Mrgprx2	1.18172	0.0333231
ENSMUSG00000051811	Cox6b2	1.18105	2.93576e-06
ENSMUSG00000024041	Cryaa	1.17957	0.0660678
ENSMUSG00000075297	H60b	1.17932	2.35703e-05
ENSMUSG00000028109	Hormad1	1.17893	0.00106406
ENSMUSG00000043621	Ubxn10	1.17858	0.00447999
ENSMUSG00000037813	D630003M21Rik	1.17844	2.99344e-05
ENSMUSG00000052026	Slc6a7	1.17796	0.0557366
ENSMUSG00000054136	Adm2	1.17788	0.0589068
ENSMUSG00000058914	C1qtnf3	1.17783	0.0474188
ENSMUSG00000034226	Rhov	1.17764	0.0211481
ENSMUSG00000039395	Mreg	1.17743	1.21137e-08
ENSMUSG00000045871	Slitrk6	1.17737	0.0178737
ENSMUSG00000060548	Tnfrsf19	1.17721	0.000532875
ENSMUSG00000028255	Clca3	1.17692	0.00934466
ENSMUSG00000029922	Mkrn1	1.1769	3.53055e-12
ENSMUSG00000087189	D130017N08Rik	1.17672	0.0303208
ENSMUSG00000091358	Speer5-ps1	1.17635	0.0476705
ENSMUSG00000059895	Ptp4a3	1.17521	6.60079e-08
ENSMUSG00000039013	Siglec5	1.17512	0.0417734
ENSMUSG00000026090	2010300C02Rik	1.17496	3.10449e-05
ENSMUSG00000053062	Jam2	1.17449	0.000217278
ENSMUSG00000031789	Cngb1	1.17422	0.0408841
ENSMUSG00000052221	Ppp1r36	1.17401	0.000922991
ENSMUSG00000044433	Camsap3	1.17398	7.69404e-06
ENSMUSG00000091981	Gm8038	1.17289	0.0116372
ENSMUSG00000042002	Foxn4	1.17233	0.026843
ENSMUSG00000029736	Nobox	1.17228	0.0574501
ENSMUSG00000003271	Sult2b1	1.17015	0.0545474
ENSMUSG00000006587	Snai3	1.16999	0.00366878
ENSMUSG00000033080	Vsx1	1.16961	0.0691343
ENSMUSG00000000706	Btn1a1	1.16917	0.0179389
ENSMUSG00000083576	Gm16411	1.16916	0.0382458
ENSMUSG00000026220	Slc16a14	1.16685	0.065083
ENSMUSG00000054612	Mgmt	1.16662	4.19736e-06
ENSMUSG00000089696	Gm4778	1.16656	0.0273038
ENSMUSG00000002803	Btbd6	1.16623	1.26876e-08
ENSMUSG00000043993	2900052L18Rik	1.16569	1.69471e-05
ENSMUSG00000078796	Zfp541	1.16478	0.0305408
ENSMUSG00000086807	C330013F16Rik	1.1645	0.00338961
ENSMUSG00000090800	4833407H14Rik	1.16381	0.0605625
ENSMUSG00000026875	Traf1	1.16276	0.0245657
ENSMUSG00000073538	E330020D12Rik	1.16131	0.000111182
ENSMUSG00000054580	Pla2r1	1.15896	0.00922223
ENSMUSG00000055692	Tmem191c	1.15815	0.000180677
ENSMUSG00000043924	A330049M08Rik	1.15711	0.00383673
ENSMUSG00000034116	Vav1	1.15605	0.0680778
ENSMUSG00000078510	Gm13101	1.15604	0.0733504
ENSMUSG00000030793	Pycard	1.15586	0.0050184
ENSMUSG00000026829	Gbgt1	1.15536	0.0568465
ENSMUSG00000022780	Mfi2	1.15497	0.052024
ENSMUSG00000030399	Ckm	1.15391	0.0567891
ENSMUSG00000040276	Pacsin1	1.15384	3.58019e-05
ENSMUSG00000022602	Arc	1.15366	0.00114749
ENSMUSG00000004902	Slc25a18	1.15231	0.0226842
ENSMUSG00000087455	5330411J11Rik	1.15196	0.0737201
ENSMUSG00000037661	Gpr160	1.15181	0.0127961
ENSMUSG00000047492	Inhbe	1.15146	0.0620081
ENSMUSG00000054716	Zfp771	1.15098	0.065925
ENSMUSG00000042258	Isl1	1.15089	0.00510362
ENSMUSG00000027864	Ptgfrn	1.15005	4.97896e-09
ENSMUSG00000019767	Gm221	1.14871	0.0269933
ENSMUSG00000031933	Folr4	1.14869	0.0116372
ENSMUSG00000047767	Atg16l2	1.14837	2.0716e-06
ENSMUSG00000034387	D630042P16Rik	1.14775	0.0716049
ENSMUSG00000066515	Klk1b3	1.14747	0.0706039
ENSMUSG00000028558	Calr4	1.14746	0.00729493
ENSMUSG00000022441	Efcab6	1.14739	0.0607357
ENSMUSG00000054150	4831426I19Rik	1.14674	0.0208178
ENSMUSG00000090744	Gm6871	1.1464	0.000309539
ENSMUSG00000025056	Nr0b1	1.14589	0.0178409
ENSMUSG00000071089	Trim75	1.14575	0.0138911
ENSMUSG00000051067	Lingo3	1.14559	0.0172701
ENSMUSG00000033863	Klf9	1.14538	0.000439734
ENSMUSG00000060675	Pla2g16	1.14109	2.21458e-05
ENSMUSG00000004951	Hspb1	1.14093	5.80552e-06
ENSMUSG00000000318	Clec10a	1.14071	0.00624213
ENSMUSG00000033634	Cml2	1.1399	0.00882874
ENSMUSG00000078907	Fam186b	1.13893	0.0187456
ENSMUSG00000073197	5730507C01Rik	1.13825	1.40633e-08
ENSMUSG00000092084	Gm2056	1.13823	0.0756271
ENSMUSG00000000244	Tspan32	1.13821	0.0772669
ENSMUSG00000034227	Foxj1	1.13775	0.00470398
ENSMUSG00000030200	Bcl2l14	1.13741	0.00545791
ENSMUSG00000085364	Gm16641	1.13732	0.0275273
ENSMUSG00000003849	Nqo1	1.13618	0.000875248
ENSMUSG00000024885	Aldh3b1	1.13542	0.0116681
ENSMUSG00000068101	Cenpm	1.13486	8.59523e-05
ENSMUSG00000092109	Gm9376	1.13328	0.0706081
ENSMUSG00000060716	Plekhh1	1.13321	3.4438e-05
ENSMUSG00000072720	Myo18b	1.13219	0.0343329
ENSMUSG00000002980	Bcam	1.13139	5.31104e-11
ENSMUSG00000026202	Tuba4a	1.13125	3.26365e-05
ENSMUSG00000054568	Dub1	1.13097	0.00155489
ENSMUSG00000044678	Ly6k	1.13088	0.00651029
ENSMUSG00000042200	Cdrt4	1.13071	0.0737868
ENSMUSG00000070495	Ctcfl	1.12929	0.0115899
ENSMUSG00000078234	Klhdc7a	1.12927	0.00023688
ENSMUSG00000029161	Cgref1	1.12923	7.5057e-06
ENSMUSG00000073414	AU023871	1.12911	0.0787856
ENSMUSG00000034839	Larp6	1.12786	0.00910174
ENSMUSG00000045709	1700023L04Rik	1.12731	0.0820965
ENSMUSG00000015365	Mov10l1	1.12728	0.00125339
ENSMUSG00000063558	Aox1	1.12686	0.019485
ENSMUSG00000034768	Asb16	1.12652	0.00895277
ENSMUSG00000061356	Gm600	1.12637	0.0193343
ENSMUSG00000085665	Gm12059	1.12629	0.041392
ENSMUSG00000028100	Nudt17	1.12596	0.000105477
ENSMUSG00000024206	Rfx2	1.12525	6.09059e-09
ENSMUSG00000020562	Efcab10	1.12442	0.075938
ENSMUSG00000038135	Crygn	1.12372	0.0606291
ENSMUSG00000002324	Rec8	1.12337	9.57741e-06
ENSMUSG00000021848	Otx2	1.12328	0.0545447
ENSMUSG00000036770	4933433C11Rik	1.12326	0.0829296
ENSMUSG00000073854	AI427809	1.12269	0.0635987
ENSMUSG00000043943	Naalad2	1.12089	0.0282766
ENSMUSG00000064804	SNORA44	1.12075	0.0848252
ENSMUSG00000019235	Rps6kl1	1.12069	0.00014706
ENSMUSG00000047281	Sfn	1.11989	2.6426e-06
ENSMUSG00000034472	Rasd2	1.11982	0.0021141
ENSMUSG00000058028	Zscan5b	1.11977	0.0798873
ENSMUSG00000031258	Xkrx	1.11922	0.00114395
ENSMUSG00000024186	Rgs11	1.11919	0.0027574
ENSMUSG00000031828	Klhl36	1.11845	5.06519e-06
ENSMUSG00000030116	Mfap5	1.11818	0.00640027
ENSMUSG00000079103	Tgm7	1.11722	0.0254619
ENSMUSG00000041872	Il17f	1.11534	0.0868505
ENSMUSG00000041323	Ak7	1.11474	0.000786858
ENSMUSG00000052435	Cebpe	1.11368	0.0794601
ENSMUSG00000034773	BC030867	1.11321	1.12434e-10
ENSMUSG00000061462	Obscn	1.11318	0.0262731
ENSMUSG00000032125	Robo4	1.11311	0.0445165
ENSMUSG00000010825	Grid2ip	1.11298	0.0712908
ENSMUSG00000040345	Arhgap9	1.11193	0.000428627
ENSMUSG00000042751	Nmnat2	1.10835	0.000221715
ENSMUSG00000037033	Clca4	1.10658	0.0211454
ENSMUSG00000000486	Sept1	1.10628	0.000762628
ENSMUSG00000010592	Dazl	1.10589	1.44144e-05
ENSMUSG00000030996	Art1	1.10572	0.0115097
ENSMUSG00000032036	Kirrel3	1.10516	0.00492065
ENSMUSG00000037940	Inpp4b	1.10461	0.00794408
ENSMUSG00000032122	Slc37a2	1.10397	0.000236241
ENSMUSG00000046470	Sox18	1.1036	0.0177108
ENSMUSG00000035228	Ccdc106	1.10285	8.4859e-05
ENSMUSG00000054477	Kcnn2	1.10227	0.00106403
ENSMUSG00000064326	Siva1	1.10219	0.000143151
ENSMUSG00000067261	Foxd3	1.10169	0.0566689
ENSMUSG00000020932	Gfap	1.10098	0.0827797
ENSMUSG00000022208	Jph4	1.10038	0.0468325
ENSMUSG00000091490	Triml2	1.10028	0.065013
ENSMUSG00000028023	Pitx2	1.10024	3.21358e-11
ENSMUSG00000045631	Tmprss12	1.09954	0.0925448
ENSMUSG00000091552	Gm8711	1.09868	0.0890026
ENSMUSG00000023333	Gcm1	1.09858	0.00409611
ENSMUSG00000066643	Wdr35	1.09841	1.63566e-10
ENSMUSG00000071425	Gm10332	1.09816	0.0888395
ENSMUSG00000044250	Fam113b	1.09793	6.66507e-05
ENSMUSG00000055555	4930502E18Rik	1.09786	0.0594337
ENSMUSG00000018102	Hist1h2bc	1.0975	0.00195176
ENSMUSG00000091273	Gm6673	1.09679	0.0868505
ENSMUSG00000060063	Alox5ap	1.09583	0.00351402
ENSMUSG00000042099	Kank3	1.09522	5.00383e-06
ENSMUSG00000088772	SNORA81	1.09487	0.0917298
ENSMUSG00000078506	Gm13124	1.09487	0.0917298
ENSMUSG00000069855	Slc47a2	1.0946	0.0274652
ENSMUSG00000006445	Epha2	1.09436	1.00542e-08
ENSMUSG00000022180	Slc7a8	1.09367	0.0127609
ENSMUSG00000063765	Chadl	1.09296	0.032188
ENSMUSG00000000903	Vpreb3	1.0923	0.0756019
ENSMUSG00000070644	Etnk2	1.09175	0.000126025
ENSMUSG00000032988	Slc16a8	1.09152	0.0801153
ENSMUSG00000051984	Sec31b	1.09076	0.00211764
ENSMUSG00000071763	4933416I08Rik	1.08993	0.0960955
ENSMUSG00000046794	Ppp1r3b	1.089	0.0087952
ENSMUSG00000085698	Gm16022	1.08715	0.0970073
ENSMUSG00000055707	Klhl26	1.08658	9.45031e-11
ENSMUSG00000087516	Gm2301	1.08601	0.0922314
ENSMUSG00000030600	Lrfn1	1.08541	3.17664e-06
ENSMUSG00000048458	6530418L21Rik	1.08512	6.43431e-08
ENSMUSG00000082195	Gm13034	1.08502	0.034482
ENSMUSG00000062077	Trim54	1.08488	0.0599652
ENSMUSG00000056498	Tmem154	1.08462	0.097909
ENSMUSG00000022371	Col14a1	1.08416	0.00150295
ENSMUSG00000072244	Trim6	1.08401	0.000779998
ENSMUSG00000039209	Rpl39l	1.08337	0.000987488
ENSMUSG00000024421	Lama3	1.08333	0.016931
ENSMUSG00000020027	Socs2	1.08275	2.89245e-06
ENSMUSG00000028970	Abcb1b	1.08273	1.01096e-05
ENSMUSG00000053914	Kdm4d	1.08224	0.0169773
ENSMUSG00000034427	Myo15b	1.08123	0.0168798
ENSMUSG00000056821	1700028I16Rik	1.08016	0.0732906
ENSMUSG00000092225	Gm2381	1.07978	0.00115196
ENSMUSG00000029455	Aldh2	1.07941	1.04446e-07
ENSMUSG00000045835	Hdgfl1	1.07749	0.0852495
ENSMUSG00000042678	Myo15	1.07727	0.0522912
ENSMUSG00000026497	Mixl1	1.07708	0.0686482
ENSMUSG00000017009	Sdc4	1.07703	0.000111182
ENSMUSG00000065979	Cpped1	1.07648	1.36891e-06
ENSMUSG00000090854	Gm4340	1.0758	0.0148208
ENSMUSG00000091667	Gm17718	1.07505	0.0988318
ENSMUSG00000036915	Kirrel2	1.07497	0.0184114
ENSMUSG00000028750	Pla2g2c	1.07442	0.078297
ENSMUSG00000025226	Fbxl15	1.07432	0.031518
ENSMUSG00000031451	Gas6	1.0737	0.000626567
ENSMUSG00000039936	Pik3cd	1.07135	2.22079e-06
ENSMUSG00000046070	Igfals	1.07101	0.0354062
ENSMUSG00000086040	Wipf3	1.07063	0.000117319
ENSMUSG00000032174	Icam5	1.07055	0.097909
ENSMUSG00000049502	Dtx3l	1.07043	0.000870698
ENSMUSG00000041930	BC057022	1.06931	0.000100969
ENSMUSG00000025930	Msc	1.0693	0.0640221
ENSMUSG00000010142	Tnfrsf13b	1.06904	0.0826625
ENSMUSG00000022887	Masp1	1.06898	0.00533273
ENSMUSG00000072825	AW555464	1.06869	4.19241e-06
ENSMUSG00000042312	S100a13	1.06849	0.00025247
ENSMUSG00000021758	Ddx4	1.06837	0.000105784
ENSMUSG00000048756	Foxo3	1.06802	2.38866e-07
ENSMUSG00000078554	1700125D06Rik	1.06686	0.0910633
ENSMUSG00000017311	Pyy	1.06682	0.0501168
ENSMUSG00000030310	Slc6a1	1.06454	0.0139203
ENSMUSG00000045165	AI467606	1.06391	0.00313678
ENSMUSG00000000320	Alox12	1.0636	0.010532
ENSMUSG00000021245	Mlh3	1.06309	5.29215e-07
ENSMUSG00000042662	Dusp15	1.06305	0.0120914
ENSMUSG00000015652	Steap1	1.06295	3.64322e-05
ENSMUSG00000072572	Slc39a2	1.0606	0.0156412
ENSMUSG00000036913	Trim67	1.05971	0.0467563
ENSMUSG00000017764	Zswim1	1.05968	4.33261e-08
ENSMUSG00000000215	Ins2	1.05955	0.015306
ENSMUSG00000024986	Hhex	1.05937	3.03491e-05
ENSMUSG00000047730	Fcgbp	1.05926	0.0125556
ENSMUSG00000042808	Gpx2	1.05828	0.00875101
ENSMUSG00000070720	Tmem200b	1.05806	0.0074135
ENSMUSG00000086291	Gm15513	1.05797	0.0462024
ENSMUSG00000066918	Gm17644	1.05794	0.00796385
ENSMUSG00000020396	Nefh	1.0576	0.00029524
ENSMUSG00000008193	Spib	1.05686	0.0486463
ENSMUSG00000038598	AI481877	1.05503	0.0345749
ENSMUSG00000024422	Dhx16	1.05288	1.12434e-10
ENSMUSG00000019872	Smpdl3a	1.05247	0.0276534
ENSMUSG00000005355	Casp14	1.05153	0.0973132
ENSMUSG00000085085	1700086P04Rik	1.05149	0.0296021
ENSMUSG00000002076	Hsf2bp	1.05122	0.00129802
ENSMUSG00000028488	Sh3gl2	1.05022	0.00023035
ENSMUSG00000024334	H2-Oa	1.04955	0.0296811
ENSMUSG00000020099	Unc5b	1.04882	2.61068e-05
ENSMUSG00000040717	Il17rd	1.04824	1.98149e-10
ENSMUSG00000065952	C330021F23Rik	1.04769	0.0100866
ENSMUSG00000028525	Pde4b	1.04721	0.0120856
ENSMUSG00000041670	Rims1	1.04712	0.00647486
ENSMUSG00000053360	F730035P03Rik	1.04558	0.0591748
ENSMUSG00000022101	Fgf17	1.04552	0.095309
ENSMUSG00000028834	Trim63	1.04508	0.0483061
ENSMUSG00000027793	Ccna1	1.04504	0.0486613
ENSMUSG00000021222	Dcaf4	1.04413	7.02383e-08
ENSMUSG00000051735	Rinl	1.04388	0.00373234
ENSMUSG00000004187	Kifc2	1.04233	3.62474e-06
ENSMUSG00000015843	Rxrg	1.04188	0.0395854
ENSMUSG00000067399	Trim43a	1.0406	0.0540464
ENSMUSG00000058385	Hist1h2bg	1.03948	0.0918725
ENSMUSG00000061527	Krt5	1.03884	0.0543447
ENSMUSG00000002104	Rapsn	1.03881	0.0884189
ENSMUSG00000044548	Dact1	1.0382	1.32853e-08
ENSMUSG00000026365	Cfh	1.0377	0.0676463
ENSMUSG00000025171	Ubtd1	1.03766	1.24327e-05
ENSMUSG00000041625	A2ld1	1.03661	0.00395904
ENSMUSG00000000884	Gnb1l	1.03655	0.000229923
ENSMUSG00000031760	Mt3	1.03625	0.0646235
ENSMUSG00000019577	Pdk4	1.03575	0.0211824
ENSMUSG00000055675	Kbtbd11	1.03538	0.00533042
ENSMUSG00000002797	Ggct	1.0353	3.93448e-05
ENSMUSG00000066137	Gm11487	1.03507	0.0683318
ENSMUSG00000026639	Lamb3	1.03467	0.0115473
ENSMUSG00000048217	Nags	1.03398	0.0914801
ENSMUSG00000035964	Tmem59l	1.03317	0.00345559
ENSMUSG00000052565	Hist1h1d	1.03282	0.0783203
ENSMUSG00000057286	St6galnac2	1.03205	0.000394011
ENSMUSG00000023391	Dlx2	1.03173	0.0932845
ENSMUSG00000041583	Obox6	1.03115	0.082787
ENSMUSG00000018581	Dnahc11	1.03097	0.0604492
ENSMUSG00000050397	Foxl2	1.03073	0.0300867
ENSMUSG00000028597	Gpx7	1.0302	3.33886e-05
ENSMUSG00000022817	Itgb5	1.03007	0.000174048
ENSMUSG00000002083	Bbc3	1.02944	0.000426547
ENSMUSG00000024525	Impa2	1.02718	4.53131e-06
ENSMUSG00000066607	6030419C18Rik	1.02718	2.66026e-05
ENSMUSG00000053395	Cacng8	1.02631	0.0883381
ENSMUSG00000014776	Nol3	1.02536	0.0330059
ENSMUSG00000061877	BC048679	1.02428	0.007535
ENSMUSG00000027932	Slc27a3	1.02423	5.76002e-07
ENSMUSG00000083489	Gm11784	1.02198	0.0417288
ENSMUSG00000056155	Nanos3	1.01924	0.0665544
ENSMUSG00000070803	Cited4	1.01922	0.0188992
ENSMUSG00000028479	Gne	1.01791	4.52534e-07
ENSMUSG00000078905	Gm14393	1.01692	0.0439179
ENSMUSG00000037405	Icam1	1.01688	0.00327652
ENSMUSG00000025091	Pnliprp2	1.01656	0.0966665
ENSMUSG00000010122	Slc47a1	1.016	0.0291371
ENSMUSG00000070291	Ddx43	1.01537	0.0039908
ENSMUSG00000016526	Dyrk3	1.01455	2.29039e-08
ENSMUSG00000049811	Fam161a	1.01397	0.00582682
ENSMUSG00000049969	Plekhf2	1.01362	1.95091e-11
ENSMUSG00000027536	Chmp4c	1.01332	0.00371877
ENSMUSG00000043165	Lor	1.01071	0.0286787
ENSMUSG00000081249	Gm11517	1.01046	0.0339753
ENSMUSG00000005672	Kit	1.01037	1.15457e-05
ENSMUSG00000025537	Phkg1	1.01019	0.0292968
ENSMUSG00000048251	Bcl11b	1.00996	0.00114749
ENSMUSG00000032387	Rbpms2	1.0099	9.24686e-08
ENSMUSG00000078776	9530053A07Rik	1.00734	0.0546805
ENSMUSG00000057715	A830018L16Rik	1.00673	0.0729755
ENSMUSG00000040592	Cd79b	1.00636	0.0703707
ENSMUSG00000041801	Phlda3	1.00599	2.15241e-05
ENSMUSG00000039952	Dag1	1.00413	0.000232731
ENSMUSG00000036596	Cpz	1.00394	0.000172524
ENSMUSG00000026246	Alppl2	1.00384	0.0162959
ENSMUSG00000002012	Pnck	1.00326	8.1074e-05
ENSMUSG00000000751	Rpa1	1.00265	3.25249e-12
ENSMUSG00000049971	Glt1d1	1.00209	1.80312e-05
ENSMUSG00000020634	Ubxn2a	1.00152	1.17251e-07
ENSMUSG00000089871	Speer7-ps1	1.00134	0.0573003
ENSMUSG00000034151	Zbbx	0.999761	0.0697176
ENSMUSG00000031490	Eif4ebp1	0.999406	2.56207e-06
ENSMUSG00000010803	Gabra1	0.997575	0.013625
ENSMUSG00000028865	Cd164l2	0.997173	0.0027759
ENSMUSG00000050315	Synpo2	0.997087	0.0230587
ENSMUSG00000018919	Tm4sf5	0.994568	0.0164415
ENSMUSG00000031805	Jak3	0.993975	0.00023651
ENSMUSG00000005045	Chd5	0.992832	0.00193978
ENSMUSG00000039813	Tbc1d2	0.992668	4.24458e-05
ENSMUSG00000026678	Rgs5	0.992252	2.03511e-06
ENSMUSG00000048285	Frmd6	0.992085	2.08817e-08
ENSMUSG00000020544	Cox11	0.991443	0.0211454
ENSMUSG00000043496	Tril	0.990701	0.00251304
ENSMUSG00000003134	Tbc1d8	0.989703	3.10805e-07
ENSMUSG00000031022	BC051019	0.989472	0.0636179
ENSMUSG00000008028	1700008O03Rik	0.988729	0.0326856
ENSMUSG00000023467	Tulp2	0.988517	0.0122715
ENSMUSG00000052609	Plekhg3	0.988404	1.34424e-05
ENSMUSG00000033985	Tesk2	0.988071	3.87826e-06
ENSMUSG00000079334	Nat6	0.988059	3.49661e-06
ENSMUSG00000076441	Ass1	0.98713	0.00146578
ENSMUSG00000027188	Pamr1	0.986915	0.0674158
ENSMUSG00000023942	Slc29a1	0.986673	6.35119e-06
ENSMUSG00000050447	Lypd6	0.986322	3.90505e-05
ENSMUSG00000033227	Wnt6	0.986088	0.0348808
ENSMUSG00000020447	Npc1l1	0.985665	0.0583263
ENSMUSG00000078317	F8a	0.984476	0.000534729
ENSMUSG00000030701	Plekhb1	0.983717	0.00175228
ENSMUSG00000017861	Mybl2	0.982556	2.56688e-05
ENSMUSG00000040752	Myh6	0.982271	0.0544325
ENSMUSG00000024778	Fas	0.982154	0.0179389
ENSMUSG00000026817	Ak1	0.981959	3.57402e-08
ENSMUSG00000038811	Gngt2	0.980265	0.0635073
ENSMUSG00000039497	Dse	0.978887	4.38195e-06
ENSMUSG00000020633	Dcdc2c	0.978776	0.00105517
ENSMUSG00000027360	Hdc	0.978207	0.00207296
ENSMUSG00000051455	Gm1564	0.977115	1.25486e-05
ENSMUSG00000022244	Amacr	0.97629	3.55873e-05
ENSMUSG00000063600	Egfem1	0.976171	0.0789008
ENSMUSG00000034275	Igsf9b	0.975639	0.0815163
ENSMUSG00000026399	Cd55	0.974851	0.0290161
ENSMUSG00000037336	Mfsd2b	0.974843	0.00551692
ENSMUSG00000024678	Ms4a4d	0.973823	0.00439882
ENSMUSG00000032611	1700102P08Rik	0.973233	0.0949622
ENSMUSG00000042010	Acacb	0.97294	0.00105387
ENSMUSG00000040350	Trim7	0.971377	0.00383625
ENSMUSG00000000627	Sema4f	0.970857	0.0011633
ENSMUSG00000029591	Ung	0.970238	8.55049e-07
ENSMUSG00000047658	Gal3st3	0.969618	0.000316064
ENSMUSG00000073988	Ttpa	0.96727	0.0234569
ENSMUSG00000020228	Helb	0.967111	8.21336e-07
ENSMUSG00000046157	Tmem229b	0.965539	0.00605603
ENSMUSG00000049751	Rpl36al	0.965301	1.61889e-06
ENSMUSG00000013523	Bcas1	0.964598	0.0568344
ENSMUSG00000037771	Slc32a1	0.964254	0.0971603
ENSMUSG00000022779	Top3b	0.964097	1.18551e-08
ENSMUSG00000092349	BC033916	0.963648	4.51479e-05
ENSMUSG00000034706	Dnaic2	0.963265	0.021498
ENSMUSG00000020087	Tysnd1	0.962828	0.000233068
ENSMUSG00000023982	Guca1a	0.96226	0.00482505
ENSMUSG00000019326	Aoc3	0.961061	0.064868
ENSMUSG00000067279	Ppp1r3c	0.959718	0.0211824
ENSMUSG00000031379	Pir	0.959285	0.000674084
ENSMUSG00000063296	Tmem117	0.958971	0.0280817
ENSMUSG00000071369	Map3k5	0.957626	0.00371877
ENSMUSG00000052396	Mogat2	0.957468	0.0266974
ENSMUSG00000058396	Gpr182	0.956284	0.0112062
ENSMUSG00000033467	Crlf2	0.955321	0.00217713
ENSMUSG00000037455	1110021L09Rik	0.954987	5.11246e-05
ENSMUSG00000016386	Mpped2	0.954978	1.19884e-07
ENSMUSG00000070732	Rbm44	0.954141	0.0891021
ENSMUSG00000040877	Wdr25	0.954121	4.25379e-05
ENSMUSG00000045948	Mrps12	0.953284	0.000406992
ENSMUSG00000028699	Tspan1	0.952597	0.0153188
ENSMUSG00000048899	Rimkla	0.952068	0.00586014
ENSMUSG00000036249	Rbm43	0.951503	0.0127555
ENSMUSG00000035561	Aldh1b1	0.9511	0.0129381
ENSMUSG00000021194	Chga	0.950985	0.00121043
ENSMUSG00000060586	H2-Eb1	0.950431	0.043399
ENSMUSG00000000125	Wnt3	0.949755	0.0396111
ENSMUSG00000042367	Gjb3	0.949503	0.000938264
ENSMUSG00000058005	Tdpoz3	0.949272	0.0941078
ENSMUSG00000036545	Adamts2	0.948957	0.000831665
ENSMUSG00000038612	Mcl1	0.946884	1.59587e-07
ENSMUSG00000030609	Aen	0.946152	5.45988e-11
ENSMUSG00000021048	Mthfd1	0.945619	1.81206e-07
ENSMUSG00000020660	Pomc	0.945478	0.0502524
ENSMUSG00000019194	Scn1b	0.944025	0.0147523
ENSMUSG00000040274	Cdk6	0.943641	0.0112631
ENSMUSG00000030556	Lrrc28	0.943218	2.87881e-07
ENSMUSG00000041329	Atp1b2	0.943016	0.00480259
ENSMUSG00000027316	Gfra4	0.942116	0.020448
ENSMUSG00000042386	Tex13	0.94133	0.0544711
ENSMUSG00000020758	Itgb4	0.941045	0.00023688
ENSMUSG00000027931	Npr1	0.939855	6.82993e-09
ENSMUSG00000028088	Fmo5	0.939795	0.0777619
ENSMUSG00000034330	Plcg2	0.938648	0.000478973
ENSMUSG00000085860	2410003L11Rik	0.938124	0.00164313
ENSMUSG00000022763	Aifm3	0.93795	0.0457315
ENSMUSG00000005370	Msh6	0.937349	3.65653e-12
ENSMUSG00000058420	Syt17	0.935685	0.0413844
ENSMUSG00000021607	Mrpl36	0.934777	7.60176e-06
ENSMUSG00000028737	Aldh4a1	0.93455	2.83409e-06
ENSMUSG00000085906	Gm16882	0.933465	0.0142892
ENSMUSG00000081402	Gm15455	0.931355	0.0248735
ENSMUSG00000022218	Tgm1	0.929605	0.0174509
ENSMUSG00000053964	Lgals4	0.928979	0.0145416
ENSMUSG00000061119	Prcp	0.928608	1.9488e-05
ENSMUSG00000030207	8430419L09Rik	0.928174	1.20184e-05
ENSMUSG00000046733	Gprc5a	0.927857	4.27126e-05
ENSMUSG00000078511	Gm13109	0.927497	0.0250797
ENSMUSG00000040102	Klhdc5	0.926252	2.79854e-07
ENSMUSG00000029022	Miip	0.926156	1.84783e-05
ENSMUSG00000027173	Depdc7	0.922467	0.000125436
ENSMUSG00000001588	Acap1	0.921951	0.0413638
ENSMUSG00000073207	Ccdc160	0.921696	0.00316562
ENSMUSG00000039518	Cdsn	0.921115	0.0372179
ENSMUSG00000028893	Sesn2	0.920541	3.27842e-05
ENSMUSG00000040913	Fbxw4	0.920464	0.000826939
ENSMUSG00000050035	Fhl4	0.919896	0.0242782
ENSMUSG00000033590	Myo5c	0.919585	0.000591154
ENSMUSG00000045569	Mc2r	0.915639	0.0842759
ENSMUSG00000036923	Stox1	0.915591	0.0229926
ENSMUSG00000035201	B020004J07Rik	0.915401	0.0515427
ENSMUSG00000040918	Slc19a2	0.912715	1.02097e-07
ENSMUSG00000040584	Abcb1a	0.911771	0.0159292
ENSMUSG00000030272	Camk1	0.91028	0.000105766
ENSMUSG00000034463	Scara3	0.909821	0.00988769
ENSMUSG00000092335	Gm7221	0.909641	0.0328428
ENSMUSG00000043648	Pld6	0.908622	0.0114544
ENSMUSG00000032289	Thsd4	0.90816	0.00225685
ENSMUSG00000037428	Vgf	0.907657	0.0238738
ENSMUSG00000030905	Crym	0.907631	0.0518996
ENSMUSG00000060034	Ctf2	0.907616	0.0513952
ENSMUSG00000048707	Tprn	0.906627	8.85843e-06
ENSMUSG00000016758	Bik	0.906554	0.000662131
ENSMUSG00000000739	Sult5a1	0.906262	0.0271413
ENSMUSG00000074432	Gm4858	0.905751	0.0287496
ENSMUSG00000025081	Tdrd1	0.905205	0.00979874
ENSMUSG00000015850	Adamtsl4	0.905142	0.00213588
ENSMUSG00000050737	Ptges	0.904677	0.00487446
ENSMUSG00000018740	Slc25a35	0.904156	0.02349
ENSMUSG00000034883	Lrr1	0.90364	4.80128e-06
ENSMUSG00000021999	Cpb2	0.903511	0.0490125
ENSMUSG00000091354	6030419C18Rik	0.902207	0.0178983
ENSMUSG00000037553	Zdhhc18	0.90196	9.5397e-08
ENSMUSG00000026893	Gca	0.901373	0.000236241
ENSMUSG00000026407	Cacna1s	0.900097	0.0165166
ENSMUSG00000006800	Sulf2	0.899439	3.22268e-07
ENSMUSG00000040280	Ndufa4l2	0.899074	0.0290431
ENSMUSG00000019813	Cep57l1	0.898994	0.000848975
ENSMUSG00000034786	Gpsm3	0.898876	0.016038
ENSMUSG00000059970	Hspa2	0.898084	3.53297e-05
ENSMUSG00000040564	Apoc1	0.898011	0.0235268
ENSMUSG00000027489	Necab3	0.897877	0.0153829
ENSMUSG00000020017	Hal	0.897422	0.0815511
ENSMUSG00000000958	Slc7a7	0.897392	0.0234885
ENSMUSG00000033373	Fntb	0.89718	3.918e-08
ENSMUSG00000030353	Tead4	0.895719	0.00904471
ENSMUSG00000042372	Dmrt3	0.895523	0.00338148
ENSMUSG00000020654	Adcy3	0.893794	0.00754567
ENSMUSG00000028003	Lrat	0.893671	0.0794601
ENSMUSG00000084883	Ccdc85c	0.893261	0.00261806
ENSMUSG00000029499	Pxmp2	0.893166	0.000704319
ENSMUSG00000030359	Pzp	0.89273	0.0732906
ENSMUSG00000020953	Coch	0.89202	0.00345965
ENSMUSG00000035615	Frmpd1	0.891338	0.0135014
ENSMUSG00000045999	AY036118	0.890858	0.0114912
ENSMUSG00000052135	Foxo6	0.889671	0.0107054
ENSMUSG00000039419	Cntnap2	0.886813	0.000454263
ENSMUSG00000056043	Rgs9bp	0.886334	0.0142217
ENSMUSG00000005373	Mlxipl	0.88629	0.00040805
ENSMUSG00000039676	Capsl	0.885769	0.0449835
ENSMUSG00000037418	Best1	0.885291	0.0524823
ENSMUSG00000060445	Sycp2	0.885156	0.0276534
ENSMUSG00000073452	Zfp97	0.884781	0.00446192
ENSMUSG00000028539	Artn	0.884235	0.0467118
ENSMUSG00000010660	Plcd1	0.88363	7.45286e-05
ENSMUSG00000031310	Zmym3	0.880901	4.54345e-07
ENSMUSG00000039145	Camk1d	0.880076	0.00182373
ENSMUSG00000060487	Samd5	0.879859	0.0366194
ENSMUSG00000090637	Gm6189	0.878627	0.0330728
ENSMUSG00000073738	Gm10567	0.878579	0.071485
ENSMUSG00000043999	Gpr75	0.878566	0.0850444
ENSMUSG00000040857	Erf	0.878498	0.000486559
ENSMUSG00000033805	Ephx4	0.878154	0.0574501
ENSMUSG00000038496	Slc19a3	0.878088	0.0970124
ENSMUSG00000031636	Pdlim3	0.877863	0.0186379
ENSMUSG00000074673	Ttll9	0.877771	0.0947398
ENSMUSG00000022615	Tymp	0.876364	0.0361047
ENSMUSG00000040938	Slc16a11	0.876245	0.0970124
ENSMUSG00000058589	Anks1b	0.876201	0.0510229
ENSMUSG00000023067	Cdkn1a	0.875983	4.12757e-06
ENSMUSG00000010051	Hyal1	0.875897	0.0023089
ENSMUSG00000052485	Tmem171	0.875662	0.043594
ENSMUSG00000040433	Zbtb38	0.875185	0.000546916
ENSMUSG00000037703	Prosapip1	0.875079	0.00224298
ENSMUSG00000058216	BC021614	0.874868	0.0344751
ENSMUSG00000058446	Znrf2	0.874711	4.93166e-08
ENSMUSG00000027220	Syt13	0.873558	0.0108262
ENSMUSG00000050234	Gja4	0.872766	0.0430478
ENSMUSG00000070570	Slc17a7	0.872706	0.0229926
ENSMUSG00000003051	Elf3	0.872574	0.00396728
ENSMUSG00000022203	Efs	0.872018	4.3276e-05
ENSMUSG00000030559	Rab38	0.870463	0.0150413
ENSMUSG00000035142	Nubpl	0.870193	7.32969e-05
ENSMUSG00000005609	Ctr9	0.8701	0.000946311
ENSMUSG00000060512	0610040J01Rik	0.869682	0.010275
ENSMUSG00000047412	Zbtb44	0.869173	2.7791e-08
ENSMUSG00000031951	Tmem231	0.867675	1.62461e-06
ENSMUSG00000022840	Adcy5	0.867609	0.0178548
ENSMUSG00000045211	Nudt18	0.866489	0.000814156
ENSMUSG00000028538	St3gal3	0.866221	7.13252e-06
ENSMUSG00000022946	Dopey2	0.866031	0.000595757
ENSMUSG00000085829	Gm4285	0.86544	0.0331874
ENSMUSG00000027297	Ltk	0.864804	0.0150783
ENSMUSG00000032300	1700017B05Rik	0.86455	0.000743733
ENSMUSG00000024232	Bambi	0.863486	0.000387067
ENSMUSG00000078201	Tmem203	0.86316	0.0331184
ENSMUSG00000031790	Mmp15	0.862567	4.00855e-05
ENSMUSG00000072944	Nup62cl	0.861147	0.00360524
ENSMUSG00000031750	Il34	0.860171	0.0593533
ENSMUSG00000026765	Lypd6b	0.859095	0.069527
ENSMUSG00000021464	Ror2	0.858724	1.09838e-06
ENSMUSG00000030605	Mfge8	0.858491	0.000215658
ENSMUSG00000032725	Folr2	0.857557	0.0699659
ENSMUSG00000018809	Smyd4	0.857	1.44066e-05
ENSMUSG00000018411	Mapt	0.856692	0.00155722
ENSMUSG00000017969	Ptgis	0.854697	8.90768e-05
ENSMUSG00000022382	Wnt7b	0.854328	0.000812277
ENSMUSG00000051851	Cxx1c	0.853487	0.0167404
ENSMUSG00000015647	Lama5	0.850323	1.96247e-07
ENSMUSG00000044986	Tst	0.850311	0.00356392
ENSMUSG00000052921	Arhgef15	0.850147	0.0646235
ENSMUSG00000034394	Lif	0.8494	0.0397141
ENSMUSG00000025915	Sgk3	0.849095	0.00063295
ENSMUSG00000037579	Kcnh3	0.848926	0.077881
ENSMUSG00000074221	Zfp568	0.848244	4.68748e-06
ENSMUSG00000052616	Ccdc79	0.848112	0.0962034
ENSMUSG00000074867	Zfp808	0.848045	0.0162251
ENSMUSG00000040234	Tm7sf3	0.847929	1.33249e-07
ENSMUSG00000055102	Zfp819	0.847246	0.0398752
ENSMUSG00000061533	4930534B04Rik	0.846799	0.000121864
ENSMUSG00000028042	Zbtb7b	0.846532	0.00305539
ENSMUSG00000025480	Syce1	0.846355	0.0467796
ENSMUSG00000004952	Rasa4	0.845872	0.00443793
ENSMUSG00000033060	Lmo7	0.844695	0.0249752
ENSMUSG00000031486	Gpr124	0.844615	0.0185121
ENSMUSG00000037622	Wdtc1	0.842395	9.93043e-05
ENSMUSG00000074731	Zfp345	0.841958	0.0142967
ENSMUSG00000038028	9630033F20Rik	0.841775	1.69888e-06
ENSMUSG00000048200	Efcab4a	0.841702	0.00796712
ENSMUSG00000074424	Gm10696	0.841666	0.0155806
ENSMUSG00000034450	Gulo	0.840943	0.0034356
ENSMUSG00000020743	Mif4gd	0.840328	4.00855e-05
ENSMUSG00000055633	Zfp580	0.840155	0.00726475
ENSMUSG00000002346	Slc25a42	0.839647	0.00380439
ENSMUSG00000070034	Sp110	0.838804	0.0690269
ENSMUSG00000042628	Zfyve1	0.838538	5.94895e-05
ENSMUSG00000050106	Tmc8	0.838462	0.0825494
ENSMUSG00000037204	9430023L20Rik	0.838006	3.87986e-05
ENSMUSG00000051154	Commd3	0.837342	2.22079e-06
ENSMUSG00000057321	Dub2a	0.837145	0.0942381
ENSMUSG00000036867	Smad6	0.836661	0.00123291
ENSMUSG00000043110	Lrrn4	0.836064	0.00206103
ENSMUSG00000020605	Hs1bp3	0.835401	0.00491108
ENSMUSG00000022178	Jub	0.835334	5.28545e-07
ENSMUSG00000020732	Rab37	0.835028	0.0349553
ENSMUSG00000026748	Plxdc2	0.833789	5.74962e-05
ENSMUSG00000057897	Camk2b	0.833444	0.000591154
ENSMUSG00000023403	Stk31	0.833384	0.0120856
ENSMUSG00000020424	Gatsl3	0.832138	0.0130804
ENSMUSG00000078570	1110065P20Rik	0.832129	0.0818405
ENSMUSG00000020092	X99384	0.831979	3.02781e-06
ENSMUSG00000038400	Pmepa1	0.830021	0.00195176
ENSMUSG00000040213	Ccbl2	0.829273	0.00907647
ENSMUSG00000020381	3010026O09Rik	0.828013	0.00920253
ENSMUSG00000018398	Sept8	0.827041	9.51634e-05
ENSMUSG00000002504	Slc9a3r2	0.826883	0.00114825
ENSMUSG00000041144	Dnahc7b	0.825632	0.0592889
ENSMUSG00000008384	Sertad1	0.825043	0.000784517
ENSMUSG00000021044	Adck1	0.824377	4.58043e-05
ENSMUSG00000027663	Zmat3	0.823994	2.2247e-07
ENSMUSG00000061723	Tnnt3	0.823979	0.013185
ENSMUSG00000049313	Sorl1	0.82286	0.00037641
ENSMUSG00000056413	Adap1	0.822438	0.00682026
ENSMUSG00000045667	Smtnl2	0.822273	8.60985e-05
ENSMUSG00000046591	5730590G19Rik	0.822193	8.38312e-07
ENSMUSG00000021806	Nid2	0.821953	0.00765027
ENSMUSG00000051184	Zfp524	0.821743	0.00712974
ENSMUSG00000032109	Nlrx1	0.821559	0.097338
ENSMUSG00000020307	Cdc34	0.81879	1.10581e-06
ENSMUSG00000015627	Gata5	0.817909	5.07738e-05
ENSMUSG00000017754	Pltp	0.817557	8.71842e-06
ENSMUSG00000073460	Pnldc1	0.816455	0.000761126
ENSMUSG00000037855	Zfp365	0.815292	0.0126536
ENSMUSG00000078495	Gm13157	0.813722	0.000264078
ENSMUSG00000024409	Psors1c2	0.813197	0.029453
ENSMUSG00000046417	BC046404	0.812593	6.64787e-05
ENSMUSG00000029844	Hoxa1	0.812577	3.35667e-05
ENSMUSG00000020184	Mdm2	0.812174	3.28928e-06
ENSMUSG00000030539	Sema4b	0.811252	0.00202826
ENSMUSG00000024617	Camk2a	0.811223	0.00101302
ENSMUSG00000029752	Asns	0.810397	8.54931e-05
ENSMUSG00000021039	Snw1	0.809999	0.000337147
ENSMUSG00000004085	B230120H23Rik	0.809465	4.64299e-06
ENSMUSG00000067034	Zfp960	0.807927	0.00570209
ENSMUSG00000062619	2310039H08Rik	0.807608	0.0440865
ENSMUSG00000063605	Ccdc102a	0.807515	0.00128522
ENSMUSG00000044320	1700001O22Rik	0.807102	0.023066
ENSMUSG00000044681	Cnpy1	0.806553	0.00837056
ENSMUSG00000025265	Fgd1	0.805972	0.000420771
ENSMUSG00000032607	Amt	0.805933	1.21588e-05
ENSMUSG00000022385	Gtse1	0.805318	2.39492e-06
ENSMUSG00000045319	5430407P10Rik	0.804816	0.0271101
ENSMUSG00000019929	Dcn	0.804739	0.0354767
ENSMUSG00000041481	Serpina3g	0.80433	0.0688001
ENSMUSG00000032436	Cmtm7	0.80244	0.00063295
ENSMUSG00000022177	Haus4	0.801858	7.61954e-05
ENSMUSG00000031652	N4bp1	0.801335	7.81159e-06
ENSMUSG00000050212	Fam176b	0.800809	0.00798998
ENSMUSG00000079009	Gm14139	0.800617	0.0295918
ENSMUSG00000042737	Dpm3	0.800446	0.0268833
ENSMUSG00000052160	Pld4	0.798745	0.0967936
ENSMUSG00000042529	Kcnj12	0.795431	0.0372179
ENSMUSG00000027315	Spint1	0.795001	0.000164949
ENSMUSG00000044345	Marveld1	0.794543	0.000473494
ENSMUSG00000061288	Taok3	0.794292	0.00409611
ENSMUSG00000038167	Plekhg6	0.79429	0.0863871
ENSMUSG00000079020	Slc45a4	0.794288	1.16193e-05
ENSMUSG00000030606	Hapln3	0.794138	0.0221097
ENSMUSG00000039062	Anpep	0.793972	0.000191148
ENSMUSG00000021794	Glud1	0.793307	9.39507e-08
ENSMUSG00000033826	Dnahc8	0.793157	0.0315225
ENSMUSG00000078440	Dohh	0.792869	0.0126536
ENSMUSG00000034708	Grn	0.792778	0.00105859
ENSMUSG00000066129	Kndc1	0.79254	0.028382
ENSMUSG00000003062	Stard3nl	0.791911	0.000207888
ENSMUSG00000048731	Ggnbp1	0.791188	0.0388913
ENSMUSG00000087391	Gm2694	0.79084	0.0791083
ENSMUSG00000046791	2410016O06Rik	0.79044	7.03597e-05
ENSMUSG00000024892	Pcx	0.790109	0.000149652
ENSMUSG00000032177	Pde4a	0.789703	0.0192305
ENSMUSG00000068758	Il3ra	0.789364	0.0129821
ENSMUSG00000052316	Lrrc15	0.788912	0.039793
ENSMUSG00000033488	BC026585	0.788902	0.0323043
ENSMUSG00000033685	Ucp2	0.78785	0.0182545
ENSMUSG00000037012	Hk1	0.787176	0.000201512
ENSMUSG00000039263	Npepl1	0.787118	9.40078e-05
ENSMUSG00000021314	Amph	0.786674	0.00545791
ENSMUSG00000043587	Acpl2	0.785109	0.0101475
ENSMUSG00000007892	Rplp1	0.785082	0.00126159
ENSMUSG00000086276	2500002B13Rik	0.783649	0.0209801
ENSMUSG00000037161	4930583H14Rik	0.78298	0.0100946
ENSMUSG00000042647	Acad12	0.782822	0.0535983
ENSMUSG00000021611	Tert	0.782664	0.0361464
ENSMUSG00000024661	Fth1	0.782526	5.57388e-05
ENSMUSG00000024769	Cdc42bpg	0.782448	0.00139841
ENSMUSG00000044991	1110034G24Rik	0.782039	0.000598132
ENSMUSG00000049036	Tmem121	0.781537	0.0776331
ENSMUSG00000021240	Abcd4	0.781523	5.70126e-05
ENSMUSG00000028782	Bai2	0.780135	0.0231054
ENSMUSG00000034656	Cacna1a	0.779471	0.00281794
ENSMUSG00000015943	Bola1	0.779187	0.0427052
ENSMUSG00000055884	Fancm	0.778205	0.00917453
ENSMUSG00000041718	Alg13	0.77763	0.000101441
ENSMUSG00000042195	Slc35f2	0.777342	0.00146578
ENSMUSG00000019590	Cyb561	0.777312	0.00923949
ENSMUSG00000024339	Tap2	0.777253	0.0685197
ENSMUSG00000029136	Rbks	0.776971	0.0304248
ENSMUSG00000035226	Rims4	0.776024	0.051949
ENSMUSG00000038193	Hand2	0.775726	0.00581654
ENSMUSG00000009596	Taf7l	0.772701	0.0340973
ENSMUSG00000039911	Spsb1	0.772095	3.95188e-06
ENSMUSG00000026664	Phyh	0.771938	0.000632942
ENSMUSG00000037990	Sh3rf3	0.771803	0.043399
ENSMUSG00000055805	Fmnl1	0.771239	0.0699659
ENSMUSG00000022562	Oplah	0.770974	0.00773857
ENSMUSG00000033713	Foxn3	0.770904	0.0137738
ENSMUSG00000020806	Rhbdf2	0.770774	0.00101979
ENSMUSG00000074121	Ntf5	0.77062	0.071529
ENSMUSG00000010362	Rdm1	0.769833	0.000240728
ENSMUSG00000027018	Hat1	0.768788	0.000170572
ENSMUSG00000064145	Arih2	0.768381	4.20383e-07
ENSMUSG00000068130	Zfp442	0.768044	0.0108039
ENSMUSG00000075706	Gpx4	0.767547	0.00826967
ENSMUSG00000036278	Macrod1	0.766994	0.0262336
ENSMUSG00000090019	Gimap1	0.766957	0.0827171
ENSMUSG00000021062	Rab15	0.766469	0.00626237
ENSMUSG00000045546	Rnf113a2	0.76621	2.69909e-05
ENSMUSG00000028039	Efna3	0.765571	0.00919322
ENSMUSG00000049686	Orai1	0.76544	0.00374926
ENSMUSG00000025208	Mrpl43	0.764251	8.12123e-07
ENSMUSG00000064179	Tnnt1	0.763484	0.0184589
ENSMUSG00000078794	Dact3	0.763212	0.00228576
ENSMUSG00000021120	Pigh	0.762664	0.00366878
ENSMUSG00000031375	Bgn	0.762473	0.0769489
ENSMUSG00000030587	2200002D01Rik	0.762239	0.0577653
ENSMUSG00000021747	4930452B06Rik	0.760988	0.00217713
ENSMUSG00000041607	Mbp	0.760784	0.000202367
ENSMUSG00000036214	Znrd1as	0.760498	0.00565323
ENSMUSG00000045679	Pqlc3	0.758224	0.0038743
ENSMUSG00000036432	Siah2	0.757242	0.00123179
ENSMUSG00000027305	Ndufaf1	0.756129	0.000236241
ENSMUSG00000031595	Pdgfrl	0.756013	0.001041
ENSMUSG00000041798	Gck	0.755893	0.0890026
ENSMUSG00000000365	Rnf17	0.755638	0.0231016
ENSMUSG00000031788	Kifc3	0.755436	0.0129724
ENSMUSG00000042419	Nfkbil1	0.755154	0.0121339
ENSMUSG00000001794	Capns1	0.754944	4.17274e-05
ENSMUSG00000014245	Pigl	0.7543	2.97334e-05
ENSMUSG00000020029	Nudt4	0.753977	1.9249e-07
ENSMUSG00000079104	Prps1l3	0.75359	2.05093e-05
ENSMUSG00000035354	Uvrag	0.753018	0.0241374
ENSMUSG00000026480	Ncf2	0.752623	0.0344958
ENSMUSG00000044393	Dsg2	0.752496	0.019838
ENSMUSG00000003420	Fcgrt	0.75214	0.0109139
ENSMUSG00000028121	Bcar3	0.751202	0.00159441
ENSMUSG00000063531	Sema3e	0.751131	0.00374046
ENSMUSG00000044147	Arf6	0.751042	1.63131e-07
ENSMUSG00000027698	Nceh1	0.750921	0.0136415
ENSMUSG00000048279	Sacs	0.75051	0.00675626
ENSMUSG00000030986	Dhx32	0.750054	3.83571e-05
ENSMUSG00000026604	Ptpn14	0.749699	9.01657e-05
ENSMUSG00000069206	Zfp874a	0.749292	0.00637432
ENSMUSG00000042734	Ttc9	0.749055	0.00826967
ENSMUSG00000032766	Gng11	0.748919	0.0102627
ENSMUSG00000040557	Wbscr27	0.748068	0.00129102
ENSMUSG00000017057	Il13ra1	0.746375	0.0691343
ENSMUSG00000015653	Steap2	0.746246	0.000133046
ENSMUSG00000055493	Epm2a	0.745965	0.0255679
ENSMUSG00000034161	Scx	0.744654	0.0861931
ENSMUSG00000021360	Gcnt2	0.744512	0.0260759
ENSMUSG00000027546	Atp9a	0.744221	0.00199922
ENSMUSG00000032602	Slc25a20	0.743762	0.000261475
ENSMUSG00000021967	Mrp63	0.743118	0.0291471
ENSMUSG00000054426	A930005H10Rik	0.742536	0.0933578
ENSMUSG00000021367	Edn1	0.741705	0.0543809
ENSMUSG00000021665	Hexb	0.740703	0.0240696
ENSMUSG00000007783	Cpt1c	0.740352	1.44144e-05
ENSMUSG00000004266	Ptpn6	0.739552	0.00509953
ENSMUSG00000006360	Crip1	0.73839	0.0037907
ENSMUSG00000046879	Irgm1	0.738081	0.0211501
ENSMUSG00000001348	Acp5	0.737728	0.0192797
ENSMUSG00000042793	Lgr6	0.737216	0.0976495
ENSMUSG00000028885	Smpdl3b	0.736986	0.00570153
ENSMUSG00000040888	Gfer	0.736941	0.000626567
ENSMUSG00000034892	Rps29	0.736564	0.00497423
ENSMUSG00000002147	Stat6	0.736053	0.032609
ENSMUSG00000021179	BC002230	0.735581	2.16811e-05
ENSMUSG00000078995	Zfp456	0.734545	0.0306139
ENSMUSG00000045636	Mtus1	0.734023	0.0102207
ENSMUSG00000051043	Gprc5c	0.733942	0.0027087
ENSMUSG00000002804	Nudt14	0.733644	0.00192437
ENSMUSG00000031383	Dusp9	0.732168	0.0549582
ENSMUSG00000058806	Col13a1	0.731834	0.0122294
ENSMUSG00000025880	Smad7	0.729804	0.000240728
ENSMUSG00000032348	Gsta4	0.729383	3.76363e-05
ENSMUSG00000061013	Mkx	0.727633	0.0242446
ENSMUSG00000034258	Mfsd7c	0.727482	0.0703707
ENSMUSG00000038331	Satb2	0.727424	0.00343287
ENSMUSG00000069833	Ahnak	0.727289	0.0318348
ENSMUSG00000049680	Urgcp	0.72717	0.000478359
ENSMUSG00000020902	Ntn1	0.726136	0.00695629
ENSMUSG00000023034	Nr4a1	0.726109	0.00328547
ENSMUSG00000001555	Fkbp10	0.725232	0.00601085
ENSMUSG00000038453	Srcin1	0.724302	0.00237535
ENSMUSG00000025357	Dgka	0.723904	0.000623483
ENSMUSG00000014243	Zswim7	0.723424	0.00647397
ENSMUSG00000036430	Tbcc	0.723228	0.0110179
ENSMUSG00000039958	4833442J19Rik	0.723024	0.000531002
ENSMUSG00000035772	Mrps2	0.722006	3.28928e-06
ENSMUSG00000028108	Ecm1	0.721329	0.0311623
ENSMUSG00000025521	Tmem192	0.721232	0.00647258
ENSMUSG00000057093	C030039L03Rik	0.720971	0.00753857
ENSMUSG00000039329	Tex19.1	0.71997	0.0242953
ENSMUSG00000051378	Kif18b	0.719878	4.12205e-06
ENSMUSG00000052291	5330438D12Rik	0.719688	0.0737384
ENSMUSG00000061286	Exosc5	0.719454	0.0214306
ENSMUSG00000023266	Frs3	0.719289	0.010275
ENSMUSG00000035578	Iqcg	0.719202	0.0385619
ENSMUSG00000015312	Gadd45b	0.719175	0.00702677
ENSMUSG00000072763	5430403G16Rik	0.719065	0.00287798
ENSMUSG00000054679	Srsf12	0.718497	0.0202595
ENSMUSG00000028412	Slc44a1	0.718052	0.000533275
ENSMUSG00000049281	Scn3b	0.717933	0.0721192
ENSMUSG00000040997	Abhd4	0.717278	0.00876412
ENSMUSG00000020182	Ddc	0.716531	0.0474188
ENSMUSG00000025964	Adam23	0.715576	0.000999036
ENSMUSG00000049577	Zfpm1	0.71527	0.0642363
ENSMUSG00000029330	Cds1	0.714446	0.0473127
ENSMUSG00000020811	Wscd1	0.713875	0.0124416
ENSMUSG00000000957	Mmp14	0.713643	0.0232379
ENSMUSG00000029279	Brdt	0.713131	0.0351873
ENSMUSG00000034818	Celf5	0.712416	0.00309904
ENSMUSG00000057948	Unc13d	0.712124	0.0437898
ENSMUSG00000006782	Cnp	0.711949	0.00721686
ENSMUSG00000040269	Mrps28	0.710933	0.0085255
ENSMUSG00000021469	Msx2	0.710163	0.00826967
ENSMUSG00000022899	Slc15a2	0.709542	0.002539
ENSMUSG00000038302	Lace1	0.709344	0.0329062
ENSMUSG00000019853	Hebp2	0.708567	0.0101382
ENSMUSG00000021033	Gstz1	0.7077	8.24694e-05
ENSMUSG00000070605	Gm13251	0.707475	0.00871826
ENSMUSG00000034457	Eda2r	0.707321	0.00133671
ENSMUSG00000054723	Vmac	0.707179	0.00106028
ENSMUSG00000001986	Gria3	0.706896	0.00104974
ENSMUSG00000040812	Agbl2	0.706034	0.0738024
ENSMUSG00000029763	Exoc4	0.705996	0.000135863
ENSMUSG00000063714	1700011J10Rik	0.705652	0.0461461
ENSMUSG00000021238	Aldh6a1	0.70536	0.00115136
ENSMUSG00000019796	Lrp11	0.70512	0.000884384
ENSMUSG00000030589	Rasgrp4	0.704868	0.00554753
ENSMUSG00000062691	1110001A16Rik	0.703712	0.00549786
ENSMUSG00000020707	Rnf135	0.70355	0.0883167
ENSMUSG00000028807	Zbtb8a	0.703328	0.00895796
ENSMUSG00000045284	Dcaf12l1	0.70254	0.000763337
ENSMUSG00000031488	Rab11fip1	0.702288	0.00620233
ENSMUSG00000000708	Kat2b	0.702222	0.00035486
ENSMUSG00000059991	Nptx2	0.701816	0.00634346
ENSMUSG00000037926	Ssh2	0.701756	0.0225096
ENSMUSG00000024790	Sac3d1	0.701022	0.0199832
ENSMUSG00000049643	2310022A10Rik	0.699356	0.00047955
ENSMUSG00000029111	Whsc2	0.698898	1.92983e-05
ENSMUSG00000038393	Txnip	0.698539	0.000363852
ENSMUSG00000000303	Cdh1	0.698196	0.00483529
ENSMUSG00000033610	Pank1	0.696984	0.00704484
ENSMUSG00000002475	Abhd3	0.696462	0.0261033
ENSMUSG00000032712	2810474O19Rik	0.696386	0.000230375
ENSMUSG00000075411	Bin2	0.694976	0.099709
ENSMUSG00000025384	2310003H01Rik	0.69364	0.000160872
ENSMUSG00000020937	Plcd3	0.693077	0.0624486
ENSMUSG00000029464	Gpn3	0.692433	0.000332611
ENSMUSG00000011884	Gltp	0.692077	1.91825e-05
ENSMUSG00000046846	Spesp1	0.691833	0.0912371
ENSMUSG00000087385	AA415398	0.690462	0.0942391
ENSMUSG00000020387	Phf15	0.689454	0.0911904
ENSMUSG00000052271	Bhlha15	0.688624	0.0409648
ENSMUSG00000073158	9030624G23Rik	0.688095	0.00481336
ENSMUSG00000028637	Ccdc30	0.68681	0.0827797
ENSMUSG00000020635	Fkbp1b	0.686726	0.00844778
ENSMUSG00000044167	Foxo1	0.686467	0.0132818
ENSMUSG00000004864	Mapk13	0.686334	0.00110267
ENSMUSG00000024456	Diap1	0.685708	7.92509e-06
ENSMUSG00000038417	Fig4	0.685566	0.0202447
ENSMUSG00000029103	Lrpap1	0.68491	0.069603
ENSMUSG00000085644	2310015A10Rik	0.683499	0.028618
ENSMUSG00000024942	Capn1	0.683365	0.0145174
ENSMUSG00000035000	Dpp4	0.682866	0.0268142
ENSMUSG00000022272	Myo10	0.682136	3.16407e-05
ENSMUSG00000030741	Spns1	0.681989	0.00158674
ENSMUSG00000030616	Sytl2	0.680757	0.0702445
ENSMUSG00000055401	Fbxo6	0.680354	0.00583826
ENSMUSG00000017724	Etv4	0.679297	0.012069
ENSMUSG00000039316	Rftn1	0.678555	0.0269538
ENSMUSG00000029913	Prdm5	0.678508	0.00885454
ENSMUSG00000030087	Klf15	0.678327	0.0972302
ENSMUSG00000064105	Cnnm2	0.678158	0.00247431
ENSMUSG00000091219	Gm17254	0.67784	0.0575488
ENSMUSG00000022828	Gtf2e1	0.67662	0.000105396
ENSMUSG00000047388	Atmin	0.67561	0.000451753
ENSMUSG00000032198	Dock6	0.675302	0.000532875
ENSMUSG00000045005	Fzd5	0.674639	0.00582755
ENSMUSG00000024791	Cdca5	0.673371	0.000105784
ENSMUSG00000001985	Grik3	0.672845	0.00394409
ENSMUSG00000026080	Chst10	0.672406	0.0102207
ENSMUSG00000026638	Irf6	0.672188	0.00532362
ENSMUSG00000064264	Zfp428	0.671433	0.0282049
ENSMUSG00000031889	D230025D16Rik	0.671143	0.000106228
ENSMUSG00000048878	Hexim1	0.669342	0.000638463
ENSMUSG00000037526	Atg14	0.668607	0.000442729
ENSMUSG00000028093	Acp6	0.66703	0.000130579
ENSMUSG00000043557	Mdga1	0.666815	0.0168044
ENSMUSG00000050592	Fam78a	0.666627	0.0933578
ENSMUSG00000034126	Pomt2	0.666582	0.000118843
ENSMUSG00000004934	Pias4	0.666384	0.0085565
ENSMUSG00000008167	Fbxw9	0.665984	0.00257744
ENSMUSG00000032849	Abcc4	0.664637	0.0850755
ENSMUSG00000038593	Tctn1	0.664395	0.00303182
ENSMUSG00000036036	Zfp57	0.663991	0.00118968
ENSMUSG00000049285	Mblac1	0.66388	0.0756169
ENSMUSG00000024766	Lipo1	0.663741	0.0480608
ENSMUSG00000027551	Zfp64	0.662909	0.000375805
ENSMUSG00000027510	Rbm38	0.662755	0.00408081
ENSMUSG00000024725	Ostf1	0.662723	0.00531
ENSMUSG00000031950	Gabarapl2	0.662364	0.000633263
ENSMUSG00000022906	Parp9	0.662135	0.0140054
ENSMUSG00000029544	Cabp1	0.661456	0.00529111
ENSMUSG00000044628	Rnf208	0.661255	0.00775453
ENSMUSG00000009670	Tex11	0.660933	0.0573198
ENSMUSG00000003680	Taf6l	0.660656	0.00365036
ENSMUSG00000022074	Tnfrsf10b	0.660616	0.0142042
ENSMUSG00000040990	Sh3kbp1	0.66016	0.00841133
ENSMUSG00000061544	Zfp229	0.659974	0.0022645
ENSMUSG00000025494	Sigirr	0.659286	0.0667861
ENSMUSG00000049882	Mettl21d	0.657101	0.0130262
ENSMUSG00000004661	Arid3b	0.656764	0.000135518
ENSMUSG00000041736	Tspo	0.656588	0.0502842
ENSMUSG00000049556	Lingo1	0.656531	0.0323799
ENSMUSG00000034460	Six4	0.656053	4.94735e-05
ENSMUSG00000011148	Adssl1	0.654777	0.0977307
ENSMUSG00000007908	Hmgcll1	0.654486	0.0160804
ENSMUSG00000003346	Fam108a	0.654376	0.0254671
ENSMUSG00000059713	Rcan3	0.653199	0.00691564
ENSMUSG00000036752	Tubb4b	0.653135	0.000151139
ENSMUSG00000025436	Xrcc6bp1	0.652432	0.0338988
ENSMUSG00000029725	Ppp1r35	0.651977	0.0785016
ENSMUSG00000034271	Jdp2	0.651322	0.0777493
ENSMUSG00000037979	Ccdc92	0.650988	0.00344921
ENSMUSG00000050357	Rltpr	0.650965	0.0533919
ENSMUSG00000038843	Gcnt1	0.650964	0.0343626
ENSMUSG00000033857	Engase	0.650675	0.01018
ENSMUSG00000030034	Ino80b	0.649668	0.0269538
ENSMUSG00000022842	Ece2	0.64951	0.0131348
ENSMUSG00000027074	Slc43a3	0.649167	0.0573198
ENSMUSG00000062393	Dgkk	0.648052	0.0379651
ENSMUSG00000048769	H1f0	0.647694	0.0495574
ENSMUSG00000031584	Gsr	0.647152	0.0393467
ENSMUSG00000079259	Trim71	0.646875	0.0258566
ENSMUSG00000008153	Clstn3	0.64546	0.0644575
ENSMUSG00000029715	Pop7	0.644214	0.00661252
ENSMUSG00000022545	Ercc4	0.64399	0.000532553
ENSMUSG00000093565	2610019E17Rik	0.643747	0.0614976
ENSMUSG00000035104	Fam176a	0.643678	0.0685197
ENSMUSG00000011382	Dhdh	0.643072	0.0943838
ENSMUSG00000042389	Tsen2	0.642657	0.0144164
ENSMUSG00000046694	Fam46b	0.641581	0.0822476
ENSMUSG00000004558	Ndrg2	0.641021	0.0774859
ENSMUSG00000023243	Kcnk5	0.640713	0.000573439
ENSMUSG00000044317	Gpr4	0.639589	0.0734806
ENSMUSG00000056770	Setd3	0.639048	2.07067e-05
ENSMUSG00000025218	Poll	0.63815	0.000826939
ENSMUSG00000031811	Fbxo31	0.637622	0.0115107
ENSMUSG00000057254	Zfp870	0.636675	0.0128902
ENSMUSG00000013629	Cad	0.636515	6.93918e-05
ENSMUSG00000028583	Pdpn	0.636139	0.0120673
ENSMUSG00000024960	Plcb3	0.634971	0.015897
ENSMUSG00000057530	Ece1	0.634918	0.000496594
ENSMUSG00000078773	Rad54b	0.633385	0.00492261
ENSMUSG00000070003	Ssbp4	0.633355	0.0727537
ENSMUSG00000032261	Sh3bgrl2	0.633352	0.0399705
ENSMUSG00000025041	Nt5c2	0.632738	7.10382e-05
ENSMUSG00000003873	Bax	0.631558	0.0150505
ENSMUSG00000020781	Tsen54	0.6312	0.00680525
ENSMUSG00000034664	Itga2b	0.630801	0.0507865
ENSMUSG00000046324	Ermp1	0.630652	0.00915713
ENSMUSG00000028803	Nipal3	0.630163	0.019331
ENSMUSG00000078348	Sf3b5	0.629745	0.0468325
ENSMUSG00000072762	4930522L14Rik	0.629373	0.0245216
ENSMUSG00000087651	1500009L16Rik	0.62885	0.0106804
ENSMUSG00000038489	Polr2l	0.62774	0.0486212
ENSMUSG00000063320	1190007I07Rik	0.627406	0.0388913
ENSMUSG00000059439	Bcas3	0.626908	0.00505322
ENSMUSG00000042505	Acn9	0.626516	0.00303258
ENSMUSG00000033752	Mnd1	0.625993	0.00188992
ENSMUSG00000040690	Col16a1	0.625475	0.0988027
ENSMUSG00000027654	Fam83d	0.625247	0.00300762
ENSMUSG00000040904	Rnasek	0.624832	0.00424419
ENSMUSG00000041697	Cox6a1	0.62479	0.0215996
ENSMUSG00000071477	Zfp777	0.623722	0.00614161
ENSMUSG00000020310	Madcam1	0.623614	0.0354767
ENSMUSG00000037681	Esyt3	0.623593	0.0354767
ENSMUSG00000051346	Spryd4	0.623027	0.00513576
ENSMUSG00000053012	Krcc1	0.622318	0.0511206
ENSMUSG00000029471	Camkk2	0.621607	0.0142882
ENSMUSG00000004633	Chn2	0.621265	0.0167151
ENSMUSG00000026404	Ddx59	0.621136	0.0047768
ENSMUSG00000049091	Sephs2	0.620828	0.00597442
ENSMUSG00000021037	Ahsa1	0.620366	5.82906e-05
ENSMUSG00000021054	Sgpp1	0.619111	0.00411848
ENSMUSG00000044339	Alkbh2	0.618926	0.00880366
ENSMUSG00000048109	Rbm15	0.618865	0.000697595
ENSMUSG00000032515	Csrnp1	0.618428	0.0275983
ENSMUSG00000050549	5730508B09Rik	0.618253	0.0928352
ENSMUSG00000021133	4933426M11Rik	0.617879	0.0235658
ENSMUSG00000019978	Epb4.1l2	0.617535	0.00100855
ENSMUSG00000074158	9830147E19Rik	0.617034	0.0159204
ENSMUSG00000030342	Cd9	0.616575	0.0481134
ENSMUSG00000061983	Rps12	0.616394	0.00488118
ENSMUSG00000023032	Slc4a8	0.615803	0.00209484
ENSMUSG00000026686	Lmx1a	0.615377	0.0998932
ENSMUSG00000028591	Pramef12	0.615136	0.0473127
ENSMUSG00000075033	Fam55c	0.614478	0.0412498
ENSMUSG00000060121	Sip1	0.614161	0.00047955
ENSMUSG00000021176	2610021K21Rik	0.614081	0.0612556
ENSMUSG00000028636	Ppcs	0.61369	0.0327049
ENSMUSG00000079553	Kifc1	0.61351	0.00513576
ENSMUSG00000020973	1110034A24Rik	0.613135	0.000433396
ENSMUSG00000052105	1110012J17Rik	0.612701	0.000458605
ENSMUSG00000057130	Txnl4a	0.612322	0.000761118
ENSMUSG00000072082	Ccnf	0.611806	0.00142197
ENSMUSG00000062526	Mppe1	0.611116	0.0843932
ENSMUSG00000022436	Sh3bp1	0.609437	0.0122439
ENSMUSG00000047534	Mis18bp1	0.608525	0.00647489
ENSMUSG00000038351	Sgsm2	0.608487	0.00186222
ENSMUSG00000019842	Traf3ip2	0.607959	0.0439374
ENSMUSG00000033751	Gadd45gip1	0.606615	0.0560377
ENSMUSG00000018865	Sult4a1	0.605888	0.018453
ENSMUSG00000052446	Zfp961	0.605536	0.000377919
ENSMUSG00000018648	Dusp14	0.605371	0.0124076
ENSMUSG00000029163	Emilin1	0.605314	0.0224729
ENSMUSG00000024816	Frmd8	0.604138	0.00345784
ENSMUSG00000051316	Taf7	0.604073	0.0181479
ENSMUSG00000031487	Brf2	0.603565	0.00349337
ENSMUSG00000031984	2810004N23Rik	0.602842	0.00209812
ENSMUSG00000055817	Mta3	0.602292	0.0298648
ENSMUSG00000024301	Kifc5b	0.601579	0.0127486
ENSMUSG00000021835	Bmp4	0.60147	0.0565722
ENSMUSG00000024357	Sil1	0.601104	0.0368106
ENSMUSG00000054027	Nt5dc3	0.600907	0.0278052
ENSMUSG00000027424	8430406I07Rik	0.600795	0.00968651
ENSMUSG00000045795	Whamm	0.600542	0.0118464
ENSMUSG00000006435	Neurl1a	0.600533	0.0306007
ENSMUSG00000050973	D330012F22Rik	0.59948	0.0172701
ENSMUSG00000073802	Cdkn2b	0.599303	0.060495
ENSMUSG00000025856	Pdgfa	0.599249	0.00987003
ENSMUSG00000042942	Greb1l	0.599107	0.00601085
ENSMUSG00000021094	Dhrs7	0.599005	0.0908546
ENSMUSG00000002603	Tgfb1	0.598291	0.0473899
ENSMUSG00000032816	Igdcc4	0.598085	0.00142994
ENSMUSG00000037725	Ckap2	0.598031	0.000387473
ENSMUSG00000031994	Adamts8	0.597379	0.0942391
ENSMUSG00000036782	Klhl13	0.596492	0.0214404
ENSMUSG00000022324	Matn2	0.596261	0.0703707
ENSMUSG00000029344	Tpst2	0.596143	0.019114
ENSMUSG00000021177	Tdp1	0.596075	0.000137928
ENSMUSG00000010607	Pigyl	0.596005	0.0447842
ENSMUSG00000049086	Bmyc	0.595896	0.0544722
ENSMUSG00000000275	Trim25	0.595351	0.0917101
ENSMUSG00000037787	2810002N01Rik	0.595218	0.0035837
ENSMUSG00000029406	Pitpnm2	0.595127	0.0201912
ENSMUSG00000018796	Acsl1	0.595026	0.0260102
ENSMUSG00000030610	Det1	0.594277	0.0105581
ENSMUSG00000060950	Trmt61a	0.592681	0.02637
ENSMUSG00000049106	Dcaf5	0.591892	0.000986939
ENSMUSG00000039715	Wdr34	0.591535	0.0186082
ENSMUSG00000057863	Rpl36	0.591483	0.0685317
ENSMUSG00000068744	Psrc1	0.591368	0.00571145
ENSMUSG00000004931	Apba3	0.591225	0.0185121
ENSMUSG00000034006	Pqlc1	0.590295	0.0595072
ENSMUSG00000036459	Wtip	0.590254	0.0182848
ENSMUSG00000021285	Ppp1r13b	0.589739	0.0807147
ENSMUSG00000035181	Heatr5a	0.589702	0.00485242
ENSMUSG00000032220	Myo1e	0.589084	0.0351588
ENSMUSG00000028601	Echdc2	0.588956	0.00770786
ENSMUSG00000045519	Zfp560	0.588365	0.0163008
ENSMUSG00000026249	Serpine2	0.587088	0.0116681
ENSMUSG00000022623	Shank3	0.586369	0.04069
ENSMUSG00000048373	Fgfbp1	0.586336	0.0964472
ENSMUSG00000024772	Ehd1	0.586226	0.014806
ENSMUSG00000040327	Cul9	0.5861	0.0494933
ENSMUSG00000029557	Ftsj2	0.58595	0.034387
ENSMUSG00000026922	Agpat2	0.585784	0.0286336
ENSMUSG00000001829	Clpb	0.585733	0.00304781
ENSMUSG00000035376	Ptplb	0.585402	0.00250235
ENSMUSG00000042700	Sipa1l1	0.585391	0.00250739
ENSMUSG00000050721	Plekho2	0.584844	0.0413309
ENSMUSG00000024579	Pcyox1l	0.584769	0.00171663
ENSMUSG00000070327	Rnf213	0.58466	0.00360524
ENSMUSG00000090935	Synj2bp	0.584635	0.0080337
ENSMUSG00000018217	Pmp22	0.584032	0.0326856
ENSMUSG00000059634	Gm11942	0.58397	0.0829296
ENSMUSG00000021102	Glrx5	0.583653	0.026745
ENSMUSG00000012609	Ttll5	0.583506	0.00417631
ENSMUSG00000071454	Dtnb	0.583104	0.000619715
ENSMUSG00000045316	Fahd1	0.582583	0.0205971
ENSMUSG00000086784	Isoc2a	0.582419	0.0542022
ENSMUSG00000045690	Wdr89	0.581691	0.0347487
ENSMUSG00000042213	Anubl1	0.581654	0.0666127
ENSMUSG00000050628	Fam100b	0.58133	0.0235658
ENSMUSG00000037573	Tob1	0.581259	0.00252535
ENSMUSG00000058997	1300010F03Rik	0.580667	0.00959749
ENSMUSG00000021536	Adcy2	0.580633	0.0137145
ENSMUSG00000021373	Cap2	0.580581	0.0305764
ENSMUSG00000092279	1500011B03Rik	0.580012	0.0956034
ENSMUSG00000025534	Gusb	0.579726	0.00959058
ENSMUSG00000079056	Kcnip3	0.579057	0.0342347
ENSMUSG00000085156	Gm11974	0.578634	0.00796304
ENSMUSG00000078503	Gm13225	0.578487	0.0553836
ENSMUSG00000073406	H2-Bl	0.578327	0.046352
ENSMUSG00000049600	Zbtb45	0.578193	0.0569716
ENSMUSG00000038668	Lpar1	0.577114	0.00571145
ENSMUSG00000073700	Klhl21	0.576662	0.00207598
ENSMUSG00000041645	Ddx24	0.576441	0.000142575
ENSMUSG00000032398	Snapc5	0.576225	0.00163846
ENSMUSG00000028961	Pgd	0.576166	0.00114749
ENSMUSG00000070000	Fcho1	0.576065	0.0262901
ENSMUSG00000025507	Lrdd	0.575652	0.0352379
ENSMUSG00000020283	Pex13	0.575535	0.00252998
ENSMUSG00000039754	Alkbh4	0.574439	0.0188568
ENSMUSG00000031402	Mpp1	0.574209	0.0222983
ENSMUSG00000044303	Cdkn2a	0.574102	0.0710437
ENSMUSG00000071037	1700106N22Rik	0.573677	0.0556631
ENSMUSG00000079677	Fdx1l	0.570189	0.0304403
ENSMUSG00000031168	Ebp	0.569041	0.00249241
ENSMUSG00000030871	Ears2	0.568948	0.0085565
ENSMUSG00000038332	Sesn1	0.568728	0.00677507
ENSMUSG00000038910	Plcl2	0.567972	0.00197294
ENSMUSG00000030538	Cib1	0.567744	0.0108359
ENSMUSG00000033722	BC034090	0.567387	0.0505833
ENSMUSG00000030335	Mrpl51	0.567233	0.000729766
ENSMUSG00000021038	Vipar	0.566609	0.000570441
ENSMUSG00000032997	Chpf	0.566181	0.00711396
ENSMUSG00000041712	Ubr7	0.564625	0.00106807
ENSMUSG00000039063	Echdc3	0.563737	0.0802932
ENSMUSG00000032565	Nudt16	0.563661	0.0400871
ENSMUSG00000023411	Nfatc4	0.562905	0.0297381
ENSMUSG00000030987	Stim1	0.56194	0.0599156
ENSMUSG00000035969	Rusc2	0.559508	0.0386018
ENSMUSG00000045237	1110012L19Rik	0.559444	0.0150357
ENSMUSG00000044562	Rasip1	0.55852	0.0659292
ENSMUSG00000070473	Cldn3	0.558423	0.0738024
ENSMUSG00000038425	Poli	0.558416	0.0211501
ENSMUSG00000048755	Mcat	0.558168	0.00623901
ENSMUSG00000051166	Eml5	0.557921	0.0444741
ENSMUSG00000021891	Mettl6	0.557553	0.000954595
ENSMUSG00000035235	Trim13	0.55749	0.0278295
ENSMUSG00000041439	Mfsd6	0.557194	0.0854265
ENSMUSG00000031482	Slc25a15	0.556732	0.00430548
ENSMUSG00000002968	Med25	0.556507	0.0238738
ENSMUSG00000047434	AI480653	0.556324	0.00471851
ENSMUSG00000039187	Fanci	0.556212	0.0122561
ENSMUSG00000027408	Cpxm1	0.556084	0.0124222
ENSMUSG00000046774	8030474K03Rik	0.555401	0.0592889
ENSMUSG00000079610	Ankrd39	0.555329	0.0389283
ENSMUSG00000032475	Nck1	0.555272	0.0032679
ENSMUSG00000028793	Rnf19b	0.555185	0.00841173
ENSMUSG00000038305	Spats2l	0.555105	0.0717777
ENSMUSG00000009566	Fpgs	0.554455	0.005817
ENSMUSG00000040734	Ppp1r13l	0.554266	0.0207886
ENSMUSG00000040183	Ankrd6	0.554076	0.0452654
ENSMUSG00000035069	Oma1	0.553983	0.0383083
ENSMUSG00000046516	Cox17	0.553355	0.0109699
ENSMUSG00000034880	Mrpl34	0.552492	0.0818005
ENSMUSG00000031297	Slc7a3	0.552377	0.0893356
ENSMUSG00000036620	Mgat4b	0.552131	0.00685094
ENSMUSG00000008301	Phax	0.55077	0.00150927
ENSMUSG00000041936	Agrn	0.549904	0.00989658
ENSMUSG00000083282	Ctsf	0.549836	0.0135595
ENSMUSG00000032046	Abhd12	0.549799	0.0184451
ENSMUSG00000021254	1700020O03Rik	0.548896	0.0074135
ENSMUSG00000051671	1810063B05Rik	0.548256	0.0960974
ENSMUSG00000021913	Ogdhl	0.548167	0.0236309
ENSMUSG00000026024	Als2	0.547582	0.036997
ENSMUSG00000047466	8030462N17Rik	0.547547	0.0172173
ENSMUSG00000092486	2610524H06Rik	0.547381	0.00823901
ENSMUSG00000036466	Megf11	0.547173	0.0820965
ENSMUSG00000026463	Atp2b4	0.546877	0.0965448
ENSMUSG00000033429	Mcee	0.546667	0.0242208
ENSMUSG00000052698	Tln2	0.546553	0.0101964
ENSMUSG00000030536	Iqgap1	0.546552	0.0492983
ENSMUSG00000019261	Mtap1s	0.546038	0.0326856
ENSMUSG00000049307	Fut4	0.545577	0.0955335
ENSMUSG00000060477	Irak2	0.54549	0.078851
ENSMUSG00000002983	Relb	0.54418	0.0787682
ENSMUSG00000034875	Nudt19	0.543626	0.0269538
ENSMUSG00000026429	Ube2t	0.543284	0.00929673
ENSMUSG00000033983	Coil	0.543256	0.0151796
ENSMUSG00000044313	Mab21l3	0.543088	0.0608803
ENSMUSG00000018861	Fdxr	0.542812	0.010532
ENSMUSG00000043190	Rfesd	0.542669	0.0214188
ENSMUSG00000062300	Pvrl2	0.542567	0.0134124
ENSMUSG00000037957	Wdr20a	0.541347	0.00207414
ENSMUSG00000026131	Dst	0.539535	0.0351393
ENSMUSG00000042492	Tbc1d10b	0.539368	0.0279256
ENSMUSG00000026958	Dpp7	0.539068	0.0139191
ENSMUSG00000026437	Cdk18	0.538288	0.0789008
ENSMUSG00000064043	Trerf1	0.538233	0.0594337
ENSMUSG00000021687	Scamp1	0.537792	0.0394038
ENSMUSG00000025925	Terf1	0.537434	0.00812699
ENSMUSG00000018428	Akap1	0.536555	0.000652868
ENSMUSG00000017639	Rab11fip4	0.536425	0.0084548
ENSMUSG00000059554	Ccdc28a	0.535939	0.0801231
ENSMUSG00000048175	Asb8	0.535326	0.0149373
ENSMUSG00000037938	Chchd5	0.535038	0.0178737
ENSMUSG00000001542	Ell2	0.534997	0.0476398
ENSMUSG00000050390	C77080	0.534887	0.0215524
ENSMUSG00000049232	Tigd2	0.534615	0.0200735
ENSMUSG00000026305	Lrrfip1	0.533375	0.0127486
ENSMUSG00000032609	Klhdc8b	0.533257	0.0212863
ENSMUSG00000057147	Atpbd4	0.532932	0.0271127
ENSMUSG00000089857	Zfp882	0.532663	0.0935378
ENSMUSG00000023908	Pkmyt1	0.531923	0.0468229
ENSMUSG00000018239	Zcchc10	0.531783	0.0163175
ENSMUSG00000017843	Ppp2r5c	0.531311	0.00458544
ENSMUSG00000033216	Eefsec	0.53081	0.00190313
[truncated: 1,811 more rows]
